# Supplementary material for: Identification of Competing Endogenous RNAs (ceRNAs) Network Associated with Drought Tolerance in Medicago truncatula with Rhizobium Symbiosis
Source: Int J Mol Sci. 2022 Nov 17;23(22):14237. doi: 10.3390/ijms232214237 (PMC9696283; doi:10.3390/ijms232214237)
Supplement: Supplementary file 1 [file ijms-23-14237-s001.zip]

Archive with 14 entries (14 files):
- Supplementary Table S1.xlsx
- Supplementary Table S10.xlsx
- Supplementary Table S11.xlsx
- Supplementary Table S12.xlsx
- Supplementary Table S13.xlsx
- Supplementary Table S2.xlsx
- Supplementary Table S3.xlsx
- Supplementary Table S4.xlsx
- Supplementary Table S5.xlsx
- Supplementary Table S6.xlsx
- Supplementary Table S7.xlsx
- Supplementary Table S8.xlsx
- Supplementary Table S9.xlsx
- Supplementary_figure.pdf
