# Supplementary material for: Identification of Competing Endogenous RNAs (ceRNAs) Network Associated with Drought Tolerance in Medicago truncatula with Rhizobium Symbiosis
Source: Int J Mol Sci. 2022 Nov 17;23(22):14237. doi: 10.3390/ijms232214237 (PMC9696283; doi:10.3390/ijms232214237)
Supplement: Supplementary file 1 [file ijms-23-14237-s001.zip › Supplementary Table S1.xlsx]

## Sheet: Sheet1
ID	Sample ID	Concentration（ng/μL）	Volume（μL）	Total（μg）	OD260/280
1	D0_AN_1	203.36	50	10.168	1.977
2	D0_AN_2	140.48	50	7.024	1.941
3	D0_AN_3	156.72	50	7.836	1.998
4	D0_IN_1	264.88	50	13.244	1.907
5	D0_IN_2	194.56	50	9.728	1.899
6	D0_IN_3	291.68	50	14.584	2.096
7	D0_NN_1	158.32	50	7.916	1.93
8	D0_NN_2	311.52	50	15.576	2.058
9	D0_NN_3	268.16	50	13.408	1.953
10	D1_AN_1	153.52	50	7.676	1.963
11	D1_AN_2	119.28	50	5.964	1.986
12	D1_AN_3	121.6	50	6.08	2.032
13	D1_IN_1	269.2	50	13.46	1.983
14	D1_IN_2	374.16	50	18.708	1.873
15	D1_IN_3	308.08	50	15.404	1.919
16	D1_NN_1	280.16	50	14.008	1.862
17	D1_NN_2	129.68	50	6.484	2.103
18	D1_NN_3	257.52	50	12.876	1.896
19	D2_AN_1	137.2	50	6.86	1.998
20	D2_AN_2	171.44	50	8.572	1.915
21	D2_AN_3	181.6	50	9.08	2.013
22	D2_IN_1	143.84	50	7.192	1.884
23	D2_IN_2	137.92	50	6.896	1.936
24	D2_IN_3	189.28	50	9.464	1.969
25	D2_NN_1	160.8	50	8.04	1.877
26	D2_NN_2	316.56	50	15.828	1.923
27	D2_NN_3	168.96	50	8.448	2.045
