# Supplementary material for: Identification of Competing Endogenous RNAs (ceRNAs) Network Associated with Drought Tolerance in Medicago truncatula with Rhizobium Symbiosis
Source: Int J Mol Sci. 2022 Nov 17;23(22):14237. doi: 10.3390/ijms232214237 (PMC9696283; doi:10.3390/ijms232214237)
Supplement: Supplementary file 1 [file ijms-23-14237-s001.zip › Supplementary Table S10.xlsx]

## Sheet: Sheet1
group	AccID	Log2FC	FDR	Style
D0_IN vs D0_NN	mtr-miR168b	0.607084	0	up
D0_IN vs D0_NN	mtr-miR2086-3p	0.593956	0	up
D0_IN vs D0_NN	mtr-miR2111m-3p	-1.40084	4.10781e-09	down
D0_IN vs D0_NN	mtr-miR2111h	-1.41646	4.35758e-06	down
D0_IN vs D0_NN	mtr-miR2111f	-1.35904	8.27049e-06	down
D0_IN vs D0_NN	mtr-miR2111e-5p	-1.5791	0.000155981	down
D0_IN vs D0_NN	mtr-miR2592bm-3p	0.814323	0.000170903	up
D0_IN vs D0_NN	mtr-miR2111d-3p	-1.139	0.000180871	down
D0_IN vs D0_NN	mtr-miR2111g-5p	-1.09075	0.00269866	down
D0_IN vs D0_NN	mtr-miR2602a	-0.899732	0.0110935	down
D0_IN vs D0_NN	mtr-miR395a	0.915234	0.0114956	up
D0_IN vs D0_NN	mtr-miR2111j	-1.25523	0.0146105	down
D0_AN vs D0_NN	mtr-miR1510b-3p	0.667275	1.49236e-12	up
D0_AN vs D0_NN	mtr-miR398b	-2.06646	5.00593e-09	down
D0_AN vs D0_NN	mtr-miR398c	-2.09219	1.56688e-08	down
D0_AN vs D0_NN	mtr-miR159a	-0.846805	2.20654e-08	down
D0_AN vs D0_NN	mtr-miR397-5p	-1.62819	1.60921e-07	down
D0_AN vs D0_NN	mtr-miR408-3p	-1.76292	1.30196e-05	down
D0_AN vs D0_NN	mtr-miR5215	-0.764162	0.000284789	down
D0_AN vs D0_NN	mtr-miR172d-5p	0.745058	0.000710853	up
D0_AN vs D0_NN	mtr-miR169f	3.06571	0.00120371	up
D0_AN vs D0_NN	mtr-miR5248	-0.709272	0.00235468	down
D0_AN vs D0_NN	mtr-miR168c-3p	1.0412	0.00519526	up
D0_AN vs D0_NN	mtr-miR2086-5p	0.643266	0.021485	up
D0_AN vs D0_NN	mtr-miR2661	-1.38318	0.0220958	down
D0_AN vs D0_NN	mtr-miR164a	-0.667365	0.0230906	down
D0_AN vs D0_NN	mtr-miR5269a	0.645901	0.0302932	up
D0_AN vs D0_NN	mtr-miR399q	-1.73164	0.0344918	down
D0_AN vs D0_NN	mtr-miR2642	1.06697	0.0350862	up
D0_AN vs D0_NN	mtr-miR2111m-3p	-1.56724	0.0443834	down
D0_AN vs D0_NN	mtr-miR5255	-0.847674	0.0474936	down
D0_AN vs D0_NN	mtr-miR160a	-1.19922	0.0497906	down
D0_AN vs D0_IN	mtr-miR398b	-2.21227	2.73226e-12	down
D0_AN vs D0_IN	mtr-miR398c	-2.18847	1.24013e-09	down
D0_AN vs D0_IN	mtr-miR408-3p	-1.42483	0.000900358	down
D0_AN vs D0_IN	mtr-miR408-5p	-1.75902	0.00238827	down
D0_AN vs D0_IN	mtr-miR160f	-1.72269	0.0299701	down
D1_IN vs D1_NN	mtr-miR5269a	0.851328	0.000343556	up
D1_IN vs D1_NN	mtr-miR172c-5p	0.784475	0.000990579	up
D1_IN vs D1_NN	mtr-miR5558-5p	-1.72492	0.00561636	down
D1_IN vs D1_NN	mtr-miR2618b	0.881207	0.0103742	up
D1_IN vs D1_NN	mtr-miR482-3p	-0.782262	0.0127411	down
D1_IN vs D1_NN	mtr-miR5214-3p	-0.747906	0.0197685	down
D1_IN vs D1_NN	mtr-miR408-3p	-1.23153	0.0348225	down
D1_AN vs D1_NN	mtr-miR169f	3.36615	2.33997e-08	up
D1_AN vs D1_NN	mtr-miR2111o	-1.39693	0.000572107	down
D1_AN vs D1_NN	mtr-miR2111f	-3.01475	0.00378823	down
D1_AN vs D1_NN	mtr-miR2618b	1.0628	0.0248435	up
D1_AN vs D1_NN	mtr-miR2608	0.772891	0.0470641	up
D1_AN vs D1_IN	mtr-miR5211	-2.58674	5.52891e-14	down
D1_AN vs D1_IN	mtr-miR7698-3p	1.33868	1.56734e-09	up
D1_AN vs D1_IN	mtr-miR156g-5p	0.599272	2.59619e-09	up
D1_AN vs D1_IN	mtr-miR398a-5p	-1.03278	8.45032e-09	down
D1_AN vs D1_IN	mtr-miR1510a-5p	0.705908	7.14374e-07	up
D1_AN vs D1_IN	mtr-miR5559-3p	-1.3526	0.00163324	down
D1_AN vs D1_IN	mtr-miR2111f	-2.21649	0.0122805	down
D1_AN vs D1_IN	mtr-miR2111m-5p	-2.53215	0.0235459	down
D2_IN vs D2_NN	mtr-miR2111m-3p	-1.99322	0	down
D2_IN vs D2_NN	mtr-miR2111o	-2.15614	1.44329e-15	down
D2_IN vs D2_NN	mtr-miR2111f	-2.2019	4.2591e-09	down
D2_IN vs D2_NN	mtr-miR2111j	-2.2201	9.13771e-09	down
D2_IN vs D2_NN	mtr-miR2111m-5p	-2.1224	5.61328e-08	down
D2_IN vs D2_NN	mtr-miR2111d-5p	-2.36729	5.06325e-06	down
D2_IN vs D2_NN	mtr-miR2111c	-2.30917	0.000378784	down
D2_IN vs D2_NN	mtr-miR2111n	-2.6474	0.00125425	down
D2_IN vs D2_NN	mtr-miR2111h	-2.21059	0.00219897	down
D2_IN vs D2_NN	mtr-miR2111a-5p	-2.5259	0.0259829	down
D2_IN vs D2_NN	mtr-miR2111b	-2.17119	0.0485144	down
D2_AN vs D2_NN	mtr-miR397-5p	-2.15343	0	down
D2_AN vs D2_NN	mtr-miR5215	-0.844131	0	down
D2_AN vs D2_NN	mtr-miR398c	-1.20139	9.87911e-11	down
D2_AN vs D2_NN	mtr-miR169l-5p	-1.88913	1.69079e-08	down
D2_AN vs D2_NN	mtr-miR398b	-1.03353	9.36736e-06	down
D2_AN vs D2_NN	mtr-miR5747	-0.944127	5.34411e-05	down
D2_AN vs D2_NN	mtr-miR395a	-1.20203	0.000114445	down
D2_AN vs D2_NN	mtr-miR5279	0.834119	0.0010309	up
D2_AN vs D2_NN	mtr-miR2111o	-2.23062	0.0012137	down
D2_AN vs D2_NN	mtr-miR2111f	-2.13588	0.0344361	down
D2_AN vs D2_NN	mtr-miR2111j	-1.54897	0.0356607	down
D2_AN vs D2_NN	mtr-miR2111c	-2.02271	0.0358484	down
D2_AN vs D2_NN	mtr-miR5260	-1.20223	0.0368029	down
D2_AN vs D2_NN	mtr-miR5291b	0.785653	0.0385567	up
D2_AN vs D2_IN	mtr-miR5215	-0.807379	6.57816e-07	down
D2_AN vs D2_IN	mtr-miR5219	2.96391	7.2135e-07	up
D2_AN vs D2_IN	mtr-miR168c-3p	2.85746	5.1129e-06	up
D2_AN vs D2_IN	mtr-miR5260	-0.97097	2.86981e-05	down
D2_AN vs D2_IN	mtr-miR2111m-3p	1.62237	0.00230761	up
D2_AN vs D2_IN	mtr-miR5745a	-0.731255	0.0032826	down
D2_AN vs D2_IN	mtr-miR159b	-3.22293	0.00442828	down
D2_AN vs D2_IN	mtr-miR1507-3p	0.703079	0.00985794	up
D2_AN vs D2_IN	mtr-miR171e-5p	3.65644	0.0234821	up
D2_AN vs D2_IN	mtr-miR160c	3.49036	0.0236666	up
D2_AN vs D2_IN	mtr-miR2602b	1.04979	0.0243018	up
D2_AN vs D2_IN	mtr-miR2602a	1.05851	0.0260048	up
D2_AN vs D2_IN	mtr-miR2592s-5p	3.11307	0.0319382	up
