# Supplementary material for: Identification of Competing Endogenous RNAs (ceRNAs) Network Associated with Drought Tolerance in Medicago truncatula with Rhizobium Symbiosis
Source: Int J Mol Sci. 2022 Nov 17;23(22):14237. doi: 10.3390/ijms232214237 (PMC9696283; doi:10.3390/ijms232214237)
Supplement: Supplementary file 1 [file ijms-23-14237-s001.zip › Supplementary Table S11.xlsx]

## Sheet: DEmiRNA_cluster
	DEmiRNA_cluster	Membership
mtr-miR160a	1	0.366687
mtr-miR395a	3	0.482625
mtr-miR164a	1	0.611889
mtr-miR160c	2	0.893655
mtr-miR169f	4	0.263477
mtr-miR398a-5p	1	0.559724
mtr-miR398b	1	0.423202
mtr-miR156g-5p	3	0.501411
mtr-miR398c	1	0.463709
mtr-miR171e-5p	2	0.303152
mtr-miR2086-5p	4	0.693249
mtr-miR2086-3p	4	0.513623
mtr-miR1510b-3p	4	0.431676
mtr-miR1507-3p	4	0.526542
mtr-miR1510a-5p	1	0.535396
mtr-miR159a	1	0.616907
mtr-miR2592s-5p	2	0.568265
mtr-miR2111c	5	0.910771
mtr-miR2111d-5p	5	0.939748
mtr-miR2111d-3p	5	0.750085
mtr-miR2111e-5p	5	0.910704
mtr-miR2111g-5p	5	0.919794
mtr-miR2111h	5	0.947377
mtr-miR2111m-5p	5	0.912371
mtr-miR2111m-3p	5	0.648513
mtr-miR2111n	5	0.927499
mtr-miR2111o	5	0.889523
mtr-miR2602a	1	0.348762
mtr-miR2602b	3	0.456635
mtr-miR2608	4	0.642408
mtr-miR2618b	4	0.583283
mtr-miR2111b	5	0.909188
mtr-miR2111j	5	0.944391
mtr-miR2642	4	0.659489
mtr-miR2661	3	0.523761
mtr-miR399q	3	0.624056
mtr-miR5211	3	0.495863
mtr-miR5214-3p	4	0.418431
mtr-miR5215	1	0.691878
mtr-miR5219	2	0.887717
mtr-miR482-3p	3	0.581489
mtr-miR5248	1	0.741102
mtr-miR5255	1	0.64781
mtr-miR2111f	5	0.968332
mtr-miR5260	1	0.598255
mtr-miR172c-5p	4	0.639369
mtr-miR159b	1	0.388157
mtr-miR160f	3	0.531639
mtr-miR168b	3	0.467037
mtr-miR5269a	4	0.567387
mtr-miR5279	3	0.5138
mtr-miR5291b	4	0.408037
mtr-miR2592bm-3p	4	0.682905
mtr-miR5558-5p	1	0.521716
mtr-miR5559-3p	1	0.434166
mtr-miR168c-3p	3	0.297137
mtr-miR408-5p	3	0.497173
mtr-miR408-3p	3	0.580115
mtr-miR2111a-5p	5	0.961206
mtr-miR5745a	3	0.613906
mtr-miR5747	1	0.655585
mtr-miR172d-5p	4	0.681254
mtr-miR397-5p	1	0.643335
mtr-miR7698-3p	3	0.496114
mtr-miR169l-5p	1	0.567445
