# Supplementary material for: Identification of Competing Endogenous RNAs (ceRNAs) Network Associated with Drought Tolerance in Medicago truncatula with Rhizobium Symbiosis
Source: Int J Mol Sci. 2022 Nov 17;23(22):14237. doi: 10.3390/ijms232214237 (PMC9696283; doi:10.3390/ijms232214237)
Supplement: Supplementary file 1 [file ijms-23-14237-s001.zip › Supplementary Table S12.xlsx]

## Sheet: Target mRNA
treatment	miRNA_Acc.	Target_Acc.
D1	mtr-miR1510a-5p	MTR_6g075880
D1	mtr-miR5558-5p	MTR_6g022180
D1	mtr-miR5558-5p	MTR_1g078090
D1	mtr-miR482-3p	MTR_5g027860
D1	mtr-miR2608	MTR_0011s0020
D1	mtr-miR1510a-5p	MTR_0428s0030
D1	mtr-miR1510a-5p	MTR_0038s0080
D1	mtr-miR1510a-5p	MTR_6g075970
D1	mtr-miR1510a-5p	MTR_6g087260
D1	mtr-miR169f	MTR_2g041090
D1	mtr-miR1510a-5p	MTR_1g031830
D1	mtr-miR1510a-5p	MTR_4g081230
D1	mtr-miR1510a-5p	MTR_8g433020
D2	mtr-miR5291b	MTR_1g037310
D2	mtr-miR5747	MTR_4g114960
D2	mtr-miR169l-5p	MTR_7g106450
D2	mtr-miR5291b	MTR_3g106470
D2	mtr-miR1507-3p	MTR_5g037500
D2	mtr-miR5291b	MTR_1g031650
D2	mtr-miR1507-3p	MTR_5g035300
D2	mtr-miR1507-3p	MTR_8g036195
D2	mtr-miR160c	MTR_3g073420
D2	mtr-miR1507-3p	MTR_5g035280
D2	mtr-miR159b	MTR_1g076920
D2	mtr-miR395a	MTR_1g102550
D2	mtr-miR169l-5p	MTR_2g041090
D2	mtr-miR397-5p	MTR_1g047800
D2	mtr-miR5291b	MTR_8g068840
D2	mtr-miR159b	MTR_0005s0200
D2	mtr-miR5747	MTR_0113s0040
D2	mtr-miR1507-3p	MTR_4g119140
D2	mtr-miR5291b	MTR_4g009195

## Sheet: Target lncRNA
treatment	miRNA_Acc.	Target_Acc.
D0	mtr-miR397-5p	TCONS_00119643
D0	mtr-miR172d-5p	TCONS_00119643
D0	mtr-miR2111m-3p	TCONS_00119643
D0	mtr-miR160f	TCONS_00031594
D0	mtr-miR5248	TCONS_00031594
D0	mtr-miR159a	TCONS_00031594
D0	mtr-miR408-3p	TCONS_00034465
D0	mtr-miR397-5p	TCONS_00034465
D0	mtr-miR5215	TCONS_00043731
D0	mtr-miR169f	TCONS_00043731
D0	mtr-miR397-5p	TCONS_00002639
D0	mtr-miR5269a	TCONS_00002639
D0	mtr-miR395a	TCONS_00002639
D0	mtr-miR160f	TCONS_00112333
D0	mtr-miR5248	TCONS_00112333
D0	mtr-miR159a	TCONS_00112333
D0	mtr-miR397-5p	TCONS_00024844
D0	mtr-miR160f	TCONS_00024844
D0	mtr-miR172d-5p	TCONS_00024844
D0	mtr-miR2111m-3p	TCONS_00024844
D0	mtr-miR160f	TCONS_00002618
D0	mtr-miR164a	TCONS_00002618
D0	mtr-miR160f	TCONS_00075377
D0	mtr-miR168b	TCONS_00075377
D0	mtr-miR5269a	TCONS_00075377
D0	mtr-miR160f	TCONS_00055188
D0	mtr-miR2661	TCONS_00055188
D0	mtr-miR160f	TCONS_00002620
D0	mtr-miR5269a	TCONS_00002088
D0	mtr-miR5269a	TCONS_00002089
D1	mtr-miR5211	TCONS_00094708
D1	mtr-miR2111o	TCONS_00094708
D1	mtr-miR2111m-5p	TCONS_00094708
D1	mtr-miR5269a	TCONS_00094708
D1	mtr-miR2111f	TCONS_00094708
D1	mtr-miR169f	TCONS_00037158
D1	mtr-miR2111o	TCONS_00044923
D1	mtr-miR2111m-5p	TCONS_00044923
D1	mtr-miR2111f	TCONS_00044923
D1	mtr-miR2111o	TCONS_00094704
D1	mtr-miR2111m-5p	TCONS_00094704
D1	mtr-miR2111f	TCONS_00094704
D1	mtr-miR2618b	TCONS_00011521
D1	mtr-miR5211	TCONS_00021842
D1	mtr-miR2608	TCONS_00098547
D1	mtr-miR5211	TCONS_00002723
D1	mtr-miR5269a	TCONS_00001956
D1	mtr-miR482-3p	TCONS_00059145
D1	mtr-miR2608	TCONS_00060817
D1	mtr-miR5558-5p	TCONS_00000745
D1	mtr-miR5214-3p	TCONS_00000478
D1	mtr-miR169f	TCONS_00000478
D1	mtr-miR5269a	TCONS_00000478
D1	mtr-miR1510a-5p	TCONS_00000478
D1	mtr-miR5214-3p	TCONS_00000477
D1	mtr-miR169f	TCONS_00000477
D1	mtr-miR5269a	TCONS_00000477
D1	mtr-miR1510a-5p	TCONS_00000477
D1	mtr-miR408-3p	TCONS_00003861
D1	mtr-miR2608	TCONS_00003861
D1	mtr-miR156g-5p	TCONS_00003861
D1	mtr-miR156g-5p	TCONS_00002696
D1	mtr-miR5214-3p	TCONS_00000474
D1	mtr-miR169f	TCONS_00000474
D1	mtr-miR5269a	TCONS_00000474
D1	mtr-miR1510a-5p	TCONS_00000474
D1	mtr-miR156g-5p	TCONS_00000396
D1	mtr-miR5214-3p	TCONS_00103993
D1	mtr-miR169f	TCONS_00103993
D1	mtr-miR2618b	TCONS_00103993
D1	mtr-miR408-3p	TCONS_00001162
D1	mtr-miR169f	TCONS_00001162
D1	mtr-miR398a-5p	TCONS_00001162
D1	mtr-miR5214-3p	TCONS_00039408
D1	mtr-miR5214-3p	TCONS_00107997
D1	mtr-miR5558-5p	TCONS_00107997
D1	mtr-miR169f	TCONS_00034552
D1	mtr-miR172c-5p	TCONS_00087106
D1	mtr-miR169f	TCONS_00092415
D1	mtr-miR5269a	TCONS_00092415
D1	mtr-miR5214-3p	TCONS_00115069
D1	mtr-miR156g-5p	TCONS_00115069
D1	mtr-miR398a-5p	TCONS_00090630
D1	mtr-miR5214-3p	TCONS_00070490
D1	mtr-miR5269a	TCONS_00001525
D1	mtr-miR156g-5p	TCONS_00000558
D1	mtr-miR5214-3p	TCONS_00002424
D1	mtr-miR169f	TCONS_00002424
D1	mtr-miR2618b	TCONS_00001457
D1	mtr-miR2608	TCONS_00001413
D1	mtr-miR5214-3p	TCONS_00001412
D1	mtr-miR5269a	TCONS_00001412
D1	mtr-miR5214-3p	TCONS_00002423
D1	mtr-miR169f	TCONS_00002423
D1	mtr-miR482-3p	TCONS_00055228
D1	mtr-miR5214-3p	TCONS_00070489
D1	mtr-miR398a-5p	TCONS_00055425
D1	mtr-miR408-3p	TCONS_00032206
D1	mtr-miR5558-5p	TCONS_00105543
D1	mtr-miR398a-5p	TCONS_00105543
D1	mtr-miR156g-5p	TCONS_00014655
D1	mtr-miR156g-5p	TCONS_00014654
D1	mtr-miR156g-5p	TCONS_00014650
D1	mtr-miR408-3p	TCONS_00014653
D1	mtr-miR2111o	TCONS_00014653
D1	mtr-miR2111m-5p	TCONS_00014653
D1	mtr-miR156g-5p	TCONS_00014653
D1	mtr-miR2111f	TCONS_00014653
D1	mtr-miR2111o	TCONS_00067747
D1	mtr-miR2111m-5p	TCONS_00067747
D1	mtr-miR2111f	TCONS_00067747
D1	mtr-miR2111o	TCONS_00096628
D1	mtr-miR2111m-5p	TCONS_00096628
D1	mtr-miR2111f	TCONS_00096628
D1	mtr-miR2111o	TCONS_00067746
D1	mtr-miR2111m-5p	TCONS_00067746
D1	mtr-miR2111f	TCONS_00067746
D1	mtr-miR156g-5p	TCONS_00014652
D1	mtr-miR5269a	TCONS_00030022
D1	mtr-miR5211	TCONS_00109074
D1	mtr-miR2608	TCONS_00109074
D1	mtr-miR5269a	TCONS_00030021
D1	mtr-miR398a-5p	TCONS_00093397
D1	mtr-miR2618b	TCONS_00073196
D1	mtr-miR2111o	TCONS_00000455
D1	mtr-miR2111m-5p	TCONS_00000455
D1	mtr-miR5269a	TCONS_00000455
D1	mtr-miR2111f	TCONS_00000455
D1	mtr-miR172c-5p	TCONS_00002277
D1	mtr-miR156g-5p	TCONS_00002277
D1	mtr-miR398a-5p	TCONS_00002277
D1	mtr-miR1510a-5p	TCONS_00002277
D1	mtr-miR172c-5p	TCONS_00002275
D1	mtr-miR156g-5p	TCONS_00002275
D1	mtr-miR398a-5p	TCONS_00002275
D1	mtr-miR1510a-5p	TCONS_00002275
D1	mtr-miR156g-5p	TCONS_00002276
D1	mtr-miR398a-5p	TCONS_00002276
D1	mtr-miR169f	TCONS_00002193
D1	mtr-miR1510a-5p	TCONS_00002193
D1	mtr-miR156g-5p	TCONS_00041284
D1	mtr-miR5214-3p	TCONS_00010141
D1	mtr-miR5269a	TCONS_00010141
D1	mtr-miR2608	TCONS_00034210
D1	mtr-miR2608	TCONS_00093448
D1	mtr-miR2608	TCONS_00111162
D1	mtr-miR5214-3p	TCONS_00009877
D1	mtr-miR172c-5p	TCONS_00009877
D1	mtr-miR2618b	TCONS_00009877
D1	mtr-miR156g-5p	TCONS_00091102
D1	mtr-miR5214-3p	TCONS_00117109
D1	mtr-miR2111o	TCONS_00094695
D1	mtr-miR2111m-5p	TCONS_00094695
D1	mtr-miR156g-5p	TCONS_00094695
D1	mtr-miR2111f	TCONS_00094695
D1	mtr-miR172c-5p	TCONS_00019030
D1	mtr-miR5269a	TCONS_00019030
D1	mtr-miR2618b	TCONS_00001114
D1	mtr-miR156g-5p	TCONS_00002249
D1	mtr-miR2618b	TCONS_00001115
D1	mtr-miR156g-5p	TCONS_00053744
D1	mtr-miR2608	TCONS_00028699
D1	mtr-miR5558-5p	TCONS_00028699
D1	mtr-miR5558-5p	TCONS_00002482
D1	mtr-miR5214-3p	TCONS_00002362
D1	mtr-miR398a-5p	TCONS_00002362
D1	mtr-miR2618b	TCONS_00034249
D1	mtr-miR156g-5p	TCONS_00034249
D1	mtr-miR7698-3p	TCONS_00034249
D2	mtr-miR171e-5p	TCONS_00115310
D2	mtr-miR5291b	TCONS_00115310
D2	mtr-miR2602b	TCONS_00115310
D2	mtr-miR2602a	TCONS_00115310
D2	mtr-miR398b	TCONS_00014730
D2	mtr-miR398c	TCONS_00014730
D2	mtr-miR169l-5p	TCONS_00012072
D2	mtr-miR5745a	TCONS_00000901
D2	mtr-miR5745a	TCONS_00036480
D2	mtr-miR395a	TCONS_00036480
D2	mtr-miR395a	TCONS_00109074
D2	mtr-miR171e-5p	TCONS_00109074
D2	mtr-miR5291b	TCONS_00109074
D2	mtr-miR397-5p	TCONS_00000469
D2	mtr-miR159b	TCONS_00000469
D2	mtr-miR5745a	TCONS_00000469
D2	mtr-miR169l-5p	TCONS_00000469
D2	mtr-miR171e-5p	TCONS_00000469
D2	mtr-miR5291b	TCONS_00000469
D2	mtr-miR1507-3p	TCONS_00000469
D2	mtr-miR5279	TCONS_00000469
D2	mtr-miR5279	TCONS_00110420
D2	mtr-miR397-5p	TCONS_00000468
D2	mtr-miR159b	TCONS_00000468
D2	mtr-miR5745a	TCONS_00000468
D2	mtr-miR169l-5p	TCONS_00000468
D2	mtr-miR171e-5p	TCONS_00000468
D2	mtr-miR5291b	TCONS_00000468
D2	mtr-miR1507-3p	TCONS_00000468
D2	mtr-miR5279	TCONS_00000468
D2	mtr-miR395a	TCONS_00060817
D2	mtr-miR169l-5p	TCONS_00012071
D2	mtr-miR159b	TCONS_00000476
D2	mtr-miR5745a	TCONS_00000476
D2	mtr-miR169l-5p	TCONS_00000476
D2	mtr-miR5291b	TCONS_00000476
D2	mtr-miR5279	TCONS_00000476
D2	mtr-miR5291b	TCONS_00056926
D2	mtr-miR2592s-5p	TCONS_00001763
D2	mtr-miR2592s-5p	TCONS_00001762
D2	mtr-miR2111m-3p	TCONS_00001765
D2	mtr-miR5279	TCONS_00001765
D2	mtr-miR2592s-5p	TCONS_00001765
D2	mtr-miR2111m-3p	TCONS_00001764
D2	mtr-miR5279	TCONS_00001764
D2	mtr-miR2592s-5p	TCONS_00001764
D2	mtr-miR159b	TCONS_00000477
D2	mtr-miR5745a	TCONS_00000477
D2	mtr-miR169l-5p	TCONS_00000477
D2	mtr-miR5291b	TCONS_00000477
D2	mtr-miR5279	TCONS_00000477
D2	mtr-miR159b	TCONS_00000472
D2	mtr-miR169l-5p	TCONS_00000472
D2	mtr-miR5291b	TCONS_00000472
D2	mtr-miR5279	TCONS_00000472
D2	mtr-miR159b	TCONS_00000471
D2	mtr-miR5745a	TCONS_00000471
D2	mtr-miR169l-5p	TCONS_00000471
D2	mtr-miR5291b	TCONS_00000471
D2	mtr-miR5279	TCONS_00000471
D2	mtr-miR5219	TCONS_00051256
D2	mtr-miR5260	TCONS_00050947
D2	mtr-miR5291b	TCONS_00050947
D2	mtr-miR5215	TCONS_00050947
D2	mtr-miR159b	TCONS_00103850
D2	mtr-miR160c	TCONS_00103850
D2	mtr-miR5291b	TCONS_00005043
D2	mtr-miR395a	TCONS_00091725
D2	mtr-miR5291b	TCONS_00091725
D2	mtr-miR5291b	TCONS_00087106
D2	mtr-miR2111a-5p	TCONS_00117102
D2	mtr-miR2111m-3p	TCONS_00117102
D2	mtr-miR2111m-5p	TCONS_00117102
D2	mtr-miR2111b	TCONS_00117102
D2	mtr-miR2111d-5p	TCONS_00117102
D2	mtr-miR2111o	TCONS_00117102
D2	mtr-miR168c-3p	TCONS_00117102
D2	mtr-miR2111n	TCONS_00117102
D2	mtr-miR2111h	TCONS_00117102
D2	mtr-miR2111j	TCONS_00117102
D2	mtr-miR2111c	TCONS_00117102
D2	mtr-miR2111f	TCONS_00117102
D2	mtr-miR2111m-3p	TCONS_00117101
D2	mtr-miR5260	TCONS_00037347
D2	mtr-miR5219	TCONS_00037347
D2	mtr-miR2111m-3p	TCONS_00117100
D2	mtr-miR159b	TCONS_00049507
D2	mtr-miR169l-5p	TCONS_00049507
D2	mtr-miR5291b	TCONS_00049507
D2	mtr-miR398b	TCONS_00049507
D2	mtr-miR398c	TCONS_00049507
D2	mtr-miR159b	TCONS_00091102
D2	mtr-miR5291b	TCONS_00091102
D2	mtr-miR169l-5p	TCONS_00038695
D2	mtr-miR171e-5p	TCONS_00002538
D2	mtr-miR5291b	TCONS_00002538
D2	mtr-miR1507-3p	TCONS_00002538
D2	mtr-miR171e-5p	TCONS_00001546
D2	mtr-miR5279	TCONS_00001546
D2	mtr-miR5215	TCONS_00001546
D2	mtr-miR169l-5p	TCONS_00072373
D2	mtr-miR159b	TCONS_00049510
D2	mtr-miR395a	TCONS_00049510
D2	mtr-miR169l-5p	TCONS_00049510
D2	mtr-miR5291b	TCONS_00049510
D2	mtr-miR2602b	TCONS_00049510
D2	mtr-miR2602a	TCONS_00049510
D2	mtr-miR398b	TCONS_00049510
D2	mtr-miR398c	TCONS_00049510
D2	mtr-miR5291b	TCONS_00000465
D2	mtr-miR1507-3p	TCONS_00000465
D2	mtr-miR397-5p	TCONS_00000467
D2	mtr-miR159b	TCONS_00000467
D2	mtr-miR171e-5p	TCONS_00000467
D2	mtr-miR5291b	TCONS_00000467
D2	mtr-miR1507-3p	TCONS_00000467
D2	mtr-miR2111a-5p	TCONS_00049138
D2	mtr-miR159b	TCONS_00049138
D2	mtr-miR2111m-5p	TCONS_00049138
D2	mtr-miR169l-5p	TCONS_00049138
D2	mtr-miR5279	TCONS_00049138
D2	mtr-miR2111b	TCONS_00049138
D2	mtr-miR2602b	TCONS_00049138
D2	mtr-miR5219	TCONS_00049138
D2	mtr-miR2602a	TCONS_00049138
D2	mtr-miR2111d-5p	TCONS_00049138
D2	mtr-miR2111o	TCONS_00049138
D2	mtr-miR2111n	TCONS_00049138
D2	mtr-miR2111h	TCONS_00049138
D2	mtr-miR2111j	TCONS_00049138
D2	mtr-miR2111c	TCONS_00049138
D2	mtr-miR2111f	TCONS_00049138
D2	mtr-miR5291b	TCONS_00000466
D2	mtr-miR1507-3p	TCONS_00000466
D2	mtr-miR397-5p	TCONS_00000460
D2	mtr-miR395a	TCONS_00000460
D2	mtr-miR398b	TCONS_00000460
D2	mtr-miR398c	TCONS_00000460
D2	mtr-miR159b	TCONS_00000482
D2	mtr-miR5745a	TCONS_00000482
D2	mtr-miR169l-5p	TCONS_00000482
D2	mtr-miR5291b	TCONS_00000482
D2	mtr-miR5279	TCONS_00000482
D2	mtr-miR171e-5p	TCONS_00109784
D2	mtr-miR1507-3p	TCONS_00109784
D2	mtr-miR5279	TCONS_00109784
D2	mtr-miR2111a-5p	TCONS_00084506
D2	mtr-miR2111m-5p	TCONS_00084506
D2	mtr-miR5291b	TCONS_00084506
D2	mtr-miR2111b	TCONS_00084506
D2	mtr-miR2111d-5p	TCONS_00084506
D2	mtr-miR2111o	TCONS_00084506
D2	mtr-miR2111n	TCONS_00084506
D2	mtr-miR2111h	TCONS_00084506
D2	mtr-miR2111j	TCONS_00084506
D2	mtr-miR2111c	TCONS_00084506
D2	mtr-miR2111f	TCONS_00084506
D2	mtr-miR395a	TCONS_00002000
D2	mtr-miR5260	TCONS_00002000
D2	mtr-miR2111a-5p	TCONS_00084502
D2	mtr-miR2111m-5p	TCONS_00084502
D2	mtr-miR2111b	TCONS_00084502
D2	mtr-miR2111d-5p	TCONS_00084502
D2	mtr-miR2111o	TCONS_00084502
D2	mtr-miR2111n	TCONS_00084502
D2	mtr-miR2111h	TCONS_00084502
D2	mtr-miR2111j	TCONS_00084502
D2	mtr-miR2111c	TCONS_00084502
D2	mtr-miR2111f	TCONS_00084502
D2	mtr-miR5745a	TCONS_00001691
D2	mtr-miR395a	TCONS_00001691

## Sheet: Target circRNA
treatment	miRNA_Acc	﻿Target_Acc
D0	mtr-miR395a	mtr_circ_0000078
D0	mtr-miR164a	mtr_circ_0000447
D0	mtr-miR397-5p	mtr_circ_0000206
D0	mtr-miR2642	mtr_circ_0000206
D0	mtr-miR2111g-5p	mtr_circ_0000155
D0	mtr-miR2111e-5p	mtr_circ_0000155
D0	mtr-miR2111h	mtr_circ_0000155
D0	mtr-miR2111j	mtr_circ_0000155
D0	mtr-miR2111f	mtr_circ_0000155
D0	mtr-miR1510b-3p	mtr_circ_0000166
D0	mtr-miR2602a	mtr_circ_0000270
D0	mtr-miR172d-5p	mtr_circ_0000270
D0	mtr-miR5248	mtr_circ_0000693
D0	mtr-miR395a	mtr_circ_0000693
D0	mtr-miR172d-5p	mtr_circ_0000530
D0	mtr-miR2111d-3p	mtr_circ_0000202
D0	mtr-miR172d-5p	mtr_circ_0000202
D0	mtr-miR398b	mtr_circ_0000202
D0	mtr-miR398c	mtr_circ_0000202
D0	mtr-miR1510b-3p	mtr_circ_0000254
D1	mtr-miR169f	mtr_circ_0000235
D1	mtr-miR398a-5p	mtr_circ_0000235
D1	mtr-miR2111o	mtr_circ_0000155
D1	mtr-miR2111m-5p	mtr_circ_0000155
D1	mtr-miR2111f	mtr_circ_0000155
D1	mtr-miR169f	mtr_circ_0000090
D2	mtr-miR5747	mtr_circ_0000447
D2	mtr-miR5219	mtr_circ_0000412
D2	mtr-miR395a	mtr_circ_0000235
D2	mtr-miR169l-5p	mtr_circ_0000235
D2	mtr-miR5291b	mtr_circ_0000235
D2	mtr-miR5215	mtr_circ_0000235
D2	mtr-miR5219	mtr_circ_0000235
D2	mtr-miR5745a	mtr_circ_0000112
D2	mtr-miR159b	mtr_circ_0000270
D2	mtr-miR2602b	mtr_circ_0000270
D2	mtr-miR2602a	mtr_circ_0000270
D2	mtr-miR5260	mtr_circ_0000037
D2	mtr-miR5260	mtr_circ_0000276
D2	mtr-miR395a	mtr_circ_0000078
D2	mtr-miR397-5p	mtr_circ_0000206
D2	mtr-miR2111a-5p	mtr_circ_0000155
D2	mtr-miR2111m-5p	mtr_circ_0000155
D2	mtr-miR2111b	mtr_circ_0000155
D2	mtr-miR2111d-5p	mtr_circ_0000155
D2	mtr-miR2111o	mtr_circ_0000155
D2	mtr-miR2111n	mtr_circ_0000155
D2	mtr-miR2111h	mtr_circ_0000155
D2	mtr-miR2111j	mtr_circ_0000155
D2	mtr-miR2111c	mtr_circ_0000155
D2	mtr-miR2111f	mtr_circ_0000155
D2	mtr-miR171e-5p	mtr_circ_0000075
D2	mtr-miR5291b	mtr_circ_0000357
D2	mtr-miR5219	mtr_circ_0000357
D2	mtr-miR2111m-3p	mtr_circ_0000167
D2	mtr-miR169l-5p	mtr_circ_0000090
D2	mtr-miR171e-5p	mtr_circ_0000530
D2	mtr-miR169l-5p	mtr_circ_0000202
D2	mtr-miR398b	mtr_circ_0000202
D2	mtr-miR398c	mtr_circ_0000202
D2	mtr-miR5215	mtr_circ_0000171
D2	mtr-miR159b	mtr_circ_0000039
D2	mtr-miR5291b	mtr_circ_0000039
D2	mtr-miR5291b	mtr_circ_0000200
