# Supplementary material for: Identification of Competing Endogenous RNAs (ceRNAs) Network Associated with Drought Tolerance in Medicago truncatula with Rhizobium Symbiosis
Source: Int J Mol Sci. 2022 Nov 17;23(22):14237. doi: 10.3390/ijms232214237 (PMC9696283; doi:10.3390/ijms232214237)
Supplement: Supplementary file 1 [file ijms-23-14237-s001.zip › Supplementary Table S13.xlsx]

## Sheet: Sheet1
	stem-loop-primer	primer-F	primer-R
mtr_miR169l-5p	GTCGTATCCAGTGCAGGGTCCGAGGTATTCGCACTGGATACGACCCGGCA	GCGCAGCCAAGGATGACT	AGTGCAGGGTCCGAGGTATT
U6		GGACATCCGATAAAATTGGA	CATTTCTCGATTTGTGCGTG
Medtr_7g106450		AAAGCCTCATACAGCCATATC	TTGAGGTCCATAGGTTGAGA
Medtr_2g401090		CGACAGTCACGAGCTAAAC	GCTGCTTGGTGCTTAGAA
TCONS_00049507		CATCCCAATGCTCAACTACC	CTCGAGGTCCCAAAGAAATG
