# Supplementary material for: Identification of Competing Endogenous RNAs (ceRNAs) Network Associated with Drought Tolerance in Medicago truncatula with Rhizobium Symbiosis
Source: Int J Mol Sci. 2022 Nov 17;23(22):14237. doi: 10.3390/ijms232214237 (PMC9696283; doi:10.3390/ijms232214237)
Supplement: Supplementary file 1 [file ijms-23-14237-s001.zip › Supplementary Table S2.xlsx]

## Sheet: D0_IN vs D0_NN
haode d	FoldChange
AccID	D0_IN	D0_NN	FoldChange	Log2FC	P-Value	FDR	Style
MTR_7g013820	69.2222	8.04206	8.60752	3.1056	1.78339e-12	4.61631e-08	up
MTR_1g100627	745.785	42.8378	17.4095	4.1218	2.08758e-08	0.000270186	up
MTR_4g020110	823.074	164.552	5.00192	2.32248	6.78159e-08	0.000585139	up
MTR_4g017650	60.4165	5.83447	10.3551	3.37227	2.68545e-06	0.0173782	up

## Sheet: D0_AN vs D0_NN
GeneID	FoldChange
AccID	D0_AN	D0_NN	FoldChange	Log2FC	P-Value	FDR	Style
MTR_7g013820	222.841	8.04206	27.7094	4.79231	9.04353e-26	1.32888e-21	up
MTR_3g092460	5495.12	27.5335	199.579	7.64082	1.02632e-25	1.32888e-21	up
MTR_1g076910	1612.55	6.78146	237.789	7.89354	5.58485e-25	4.82084e-21	up
MTR_7g010800	1407.62	31.5936	44.5541	5.47748	3.45549e-23	2.23709e-19	up
MTR_3g052760	2221.27	41.84	53.0895	5.73035	1.49485e-20	7.74214e-17	up
MTR_4g091590	6187.93	133.632	46.3058	5.53312	6.70722e-20	2.89484e-16	up
MTR_4g088475	2242.03	14.7547	151.953	7.24748	1.45746e-17	5.39178e-14	up
MTR_4g010130	1725.07	110.313	15.638	3.96698	2.77432e-17	8.98047e-14	up
MTR_3g087590	11944.3	1473.33	8.10698	3.01916	5.66928e-17	1.63124e-13	up
MTR_5g064060	6308.68	78.9345	79.9229	6.32054	4.34257e-16	1.12455e-12	up
MTR_1g076880	226.082	0.314359	719.186	9.49022	3.1266e-15	7.36058e-12	up
MTR_4g088450	3232.17	36.1833	89.3277	6.48104	1.59819e-14	3.4489e-11	up
MTR_1g081760	64.156	0	Inf	20	2.19209e-14	4.36664e-11	up
MTR_5g045370	128.358	15.5673	8.24538	3.04359	1.82918e-13	3.38347e-10	up
MTR_7g109920	1187.11	14.606	81.2756	6.34475	1.99576e-12	3.44547e-09	up
MTR_4g130540	7619.42	152.41	49.9929	5.64365	4.89523e-12	7.92292e-09	up
MTR_6g061940	1363.53	11.8722	114.851	6.84362	9.40739e-12	1.43302e-08	up
MTR_3g077280	202.861	0.325141	623.917	9.28521	1.6098e-11	2.31596e-08	up
MTR_3g073670	307.848	12.5867	24.4581	4.61224	2.42033e-11	3.29879e-08	up
MTR_8g040640	50.4897	5.37921	9.38608	3.23052	3.22819e-11	4.17986e-08	up
MTR_4g017650	183.897	5.83447	31.519	4.97815	5.71888e-11	7.05219e-08	up
MTR_2g014040	187.276	1.51007	124.019	6.95441	9.34882e-11	1.10044e-07	up
MTR_8g096020	577.166	9.81257	58.819	5.87821	9.922e-11	1.11713e-07	up
MTR_6g061850	1836.19	39.2354	46.7994	5.54842	1.61405e-10	1.74156e-07	up
MTR_7g103280	255.325	2.87215	88.8968	6.47406	1.70556e-10	1.76669e-07	up
MTR_7g109350	89.4946	4.03552	22.1767	4.47098	2.13411e-09	2.12558e-06	up
MTR_2g103750	43.768	1.51007	28.9841	4.85719	2.47051e-09	2.3695e-06	up
MTR_3g104780	1776.37	61.4105	28.9262	4.8543	2.79746e-09	2.58725e-06	up
MTR_4g088490	3978.93	217.27	18.3133	4.19482	3.28284e-09	2.93146e-06	up
MTR_5g081530	1188.71	28.1546	42.2207	5.39988	5.56744e-09	4.80581e-06	up
MTR_8g012620	76.8826	1.279	60.1115	5.90957	8.15493e-09	6.81226e-06	up
MTR_7g108945	69.1741	2.40611	28.7494	4.84546	2.29792e-08	1.85959e-05	up
MTR_1g061730	28.6621	0.325141	88.153	6.46194	3.47106e-08	2.72383e-05	up
MTR_4g129760	53.9805	6.37714	8.4647	3.08146	3.78993e-08	2.88659e-05	up
MTR_4g078810	30.4314	4.39711	6.92077	2.79093	7.48229e-08	5.53604e-05	up
MTR_8g093620	256.589	20.9725	12.2345	3.61288	9.14698e-08	6.55367e-05	up
MTR_8g012370	55.8925	0	Inf	20	9.36384e-08	6.55367e-05	up
MTR_1g093080	5.8078	47.521	0.122216	-3.0325	1.36514e-07	9.30305e-05	down
MTR_4g053530	11.346	0	Inf	20	1.54337e-07	0.000102005	up
MTR_3g069030	138.806	14.2996	9.70694	3.27902	1.57561e-07	0.000102005	up
MTR_4g113840	0.28365	32.0277	0.0088564	-6.81906	2.48405e-07	0.000156895	down
MTR_3g099010	1425.95	417.902	3.41216	1.77068	2.96524e-07	0.000182828	up
MTR_7g109280	1860.85	106.027	17.5507	4.13346	3.2171e-07	0.000193744	up
MTR_1g100627	532.858	42.8378	12.439	3.6368	4.20574e-07	0.000245927	up
MTR_4g092110	511.495	110.188	4.64202	2.21475	4.27353e-07	0.000245927	up
MTR_3g116240	378.655	69.0469	5.48403	2.45524	5.58262e-07	0.000314277	up
MTR_1g012290	19.2882	0	Inf	20	5.78513e-07	0.000318748	up
MTR_4g128400	33.2247	0.314359	105.69	6.7237	6.45809e-07	0.000348414	up
MTR_8g068190	100.678	16.829	5.98243	2.58073	6.87244e-07	0.000363202	up
MTR_5g086080	31.7688	0.325141	97.7079	6.6104	7.20675e-07	0.000373252	up
MTR_6g452990	6356.18	509.029	12.4869	3.64234	1.14065e-06	0.000579183	up
MTR_7g093170	118.295	2.20738	53.5908	5.74391	1.62812e-06	0.000810804	up
MTR_8g022720	335.681	2.74594	122.246	6.93365	3.19227e-06	0.00155976	up
MTR_3g106550	243.66	77.107	3.16003	1.65994	3.41575e-06	0.00163804	up
MTR_8g080980	4298.81	542.272	7.9274	2.98685	3.86727e-06	0.00182085	up
MTR_4g130690	8.04611	66.0104	0.121891	-3.03633	5.26257e-06	0.00243356	down
MTR_7g051610	503.543	1579.67	0.318765	-1.64944	6.5137e-06	0.00295928	down
MTR_3g435480	217.278	48.8955	4.44372	2.15177	7.21898e-06	0.00322315	up
MTR_1g102780	3918.16	739.845	5.29592	2.40488	7.66134e-06	0.00336268	up
MTR_1g012280	27.2304	0.325141	83.7496	6.38801	8.12271e-06	0.00350576	up
MTR_2g070460	1670.45	339.788	4.91615	2.29753	9.57498e-06	0.00406481	up
MTR_7g118330	94.0094	21.2653	4.42078	2.1443	1.0028e-05	0.00418847	up
MTR_7g059080	49.1928	10.2678	4.79095	2.26031	1.6428e-05	0.00675269	up
MTR_4g109450	3025.35	154.621	19.5662	4.2903	2.15506e-05	0.00871992	up
MTR_5g005570	5.91003	50.5076	0.117013	-3.09526	2.29519e-05	0.00905727	down
MTR_4g046640	29.2159	0	Inf	20	2.30839e-05	0.00905727	up
MTR_8g087930	30.9178	0.89604	34.505	5.10873	2.53852e-05	0.00981156	up
MTR_1g028320	14.0494	62.2439	0.225715	-2.14743	3.25032e-05	0.012378	down
MTR_3g090955	5.69715	0	Inf	20	3.71001e-05	0.0137384	up
MTR_7g072575	475.335	157.658	3.01496	1.59214	3.71365e-05	0.0137384	up
MTR_4g080350	1158.07	439.997	2.63199	1.39615	4.2129e-05	0.0153658	up
MTR_3g067720	85.7459	14.3504	5.97516	2.57898	4.47432e-05	0.0160926	up
MTR_4g036220	0.28365	22.7245	0.0124821	-6.32399	4.80596e-05	0.0170486	down
MTR_4g045667	6803.87	18001.5	0.377961	-1.40369	5.70892e-05	0.0199781	down
MTR_6g033675	164.925	39.8402	4.13967	2.04952	6.07966e-05	0.0209918	up
MTR_1g015165	1545.18	184.154	8.3907	3.06879	6.48537e-05	0.022098	up
MTR_7g012820	5979.41	1570.42	3.80752	1.92885	7.14583e-05	0.0240323	up
MTR_1g030440	56.7839	1.44147	39.3931	5.29987	7.47428e-05	0.0245486	up
MTR_4g123950	72.0027	5.82389	12.3633	3.628	7.48896e-05	0.0245486	up
MTR_4g033230	29.0559	6.5357	4.44572	2.15242	8.28113e-05	0.026806	up
MTR_4g085070	277.17	58.1838	4.76369	2.25208	8.70185e-05	0.0278201	up
MTR_4g011270	45.2452	0.592463	76.368	6.2549	0.000100171	0.0316346	up
MTR_1g090717	74.637	26.7382	2.7914	1.48099	0.000126177	0.0393673	up
MTR_3g025970	68.2872	24.2892	2.81142	1.4913	0.00012826	0.0395408	up
MTR_2g461760	65.053	183.903	0.353736	-1.49925	0.000150767	0.0459326	down
MTR_1g099840	338.818	3.13948	107.922	6.75384	0.000158103	0.0476073	up

## Sheet: D0_AN vs D0_IN
GeneID	FoldChange
AccID	D0_AN	D0_IN	FoldChange	Log2FC	P-Value	FDR	Style
MTR_1g076910	1612.55	11.9865	134.531	7.07179	1.61955e-22	4.19027e-18	up
MTR_3g092460	5495.12	57.6029	95.3965	6.57586	1.70009e-21	2.19932e-17	up
MTR_3g052760	2221.27	39.5482	56.1661	5.81163	5.6853e-21	4.90319e-17	up
MTR_4g091590	6187.93	208.732	29.6453	4.88973	8.05267e-17	5.20867e-13	up
MTR_4g088475	2242.03	21.8037	102.828	6.68409	4.10308e-16	2.12318e-12	up
MTR_7g010800	1407.62	84.0006	16.7573	4.06672	1.52905e-15	6.59351e-12	up
MTR_1g076880	226.082	0.770107	293.573	8.19757	1.93591e-14	7.15539e-11	up
MTR_5g045370	128.358	15.5766	8.24044	3.04272	8.00233e-14	2.58805e-10	up
MTR_4g088450	3232.17	44.3091	72.9461	6.18876	1.1316e-13	3.25311e-10	up
MTR_3g087590	11944.3	2154.6	5.54361	2.47083	2.57936e-12	6.67359e-09	up
MTR_7g109920	1187.11	16.9954	69.8489	6.12617	6.20053e-12	1.45842e-08	up
MTR_5g064060	6308.68	211.646	29.8077	4.89761	1.17113e-11	2.52505e-08	up
MTR_4g130540	7619.42	203.528	37.4366	5.22638	7.50748e-11	1.49416e-07	up
MTR_6g061850	1836.19	41.0115	44.7726	5.48454	2.33843e-10	4.32159e-07	up
MTR_3g077280	202.861	1.30072	155.96	7.28503	4.76339e-10	8.21621e-07	up
MTR_1g102780	3918.16	329.905	11.8766	3.57005	5.44537e-10	8.8055e-07	up
MTR_3g104780	1776.37	54.1053	32.8318	5.03702	1.14542e-09	1.74326e-06	up
MTR_6g061940	1363.53	25.798	52.8541	5.72394	1.59141e-09	2.22119e-06	up
MTR_4g010130	1725.07	270.897	6.36798	2.67084	1.63114e-09	2.22119e-06	up
MTR_7g108945	69.1741	1.97466	35.0309	5.13056	7.24568e-09	9.37338e-06	up
MTR_2g014040	187.276	3.82791	48.9239	5.61247	7.78424e-09	9.59056e-06	up
MTR_5g081530	1188.71	33.4029	35.587	5.15328	1.72432e-08	2.02788e-05	up
MTR_7g059080	49.1928	5.43954	9.04354	3.17689	1.92562e-08	2.16616e-05	up
MTR_4g088490	3978.93	271.524	14.6541	3.87323	2.2305e-08	2.40458e-05	up
MTR_8g040640	50.4897	9.17341	5.50392	2.46046	4.04082e-08	4.18192e-05	up
MTR_8g012370	55.8925	0	Inf	20	4.86726e-08	4.84349e-05	up
MTR_2g103750	43.768	2.79427	15.6635	3.96934	8.21722e-08	7.87423e-05	up
MTR_6g452990	6356.18	361.231	17.5959	4.13717	1.16163e-07	0.000107339	up
MTR_3g073670	307.848	30.3743	10.1351	3.34129	1.7435e-07	0.000155551	up
MTR_1g081760	64.156	4.57729	14.0162	3.80902	1.85038e-07	0.000159583	up
MTR_8g012620	76.8826	2.43314	31.5981	4.98176	1.92828e-07	0.000160937	up
MTR_1g012290	19.2882	0	Inf	20	2.50545e-07	0.000202573	up
MTR_8g096020	577.166	29.6481	19.4672	4.28297	4.0202e-07	0.000315196	up
MTR_1g102800	82.1922	13.3563	6.15382	2.62148	4.21895e-07	0.00032105	up
MTR_3g069030	138.806	16.4629	8.43144	3.07578	6.43333e-07	0.00047557	up
MTR_8g022720	335.681	1.51759	221.194	7.78917	6.6953e-07	0.000481187	up
MTR_4g129760	53.9805	9.09182	5.93726	2.5698	1.11075e-06	0.000776712	up
MTR_8g087930	30.9178	0.288288	107.246	6.74479	1.33512e-06	0.00090904	up
MTR_4g078810	30.4314	5.63639	5.3991	2.43272	2.03109e-06	0.00134745	up
MTR_1g015165	1545.18	106.176	14.553	3.86325	2.64025e-06	0.00164732	up
MTR_4g053530	11.346	0.48182	23.5482	4.55755	2.66207e-06	0.00164732	up
MTR_8g080980	4298.81	516.498	8.32299	3.0571	2.67412e-06	0.00164732	up
MTR_1g093080	5.8078	36.4409	0.159376	-2.64949	3.03447e-06	0.00182074	down
MTR_7g109280	1860.85	146.765	12.6791	3.66438	3.09637e-06	0.00182074	up
MTR_5g086080	31.7688	0.794858	39.9679	5.32077	3.75313e-06	0.00215788	up
MTR_8g068190	100.678	20.6531	4.87473	2.28532	7.73022e-06	0.00434791	up
MTR_7g118330	94.0094	20.8721	4.50407	2.17123	1.0068e-05	0.00554235	up
MTR_7g013820	222.841	69.2222	3.21921	1.68671	1.10362e-05	0.00594876	up
MTR_0368s0010	4.28788	117.517	0.0364872	-4.77647	1.31455e-05	0.00694108	down
MTR_8g094940	99.8453	30.9613	3.22484	1.68923	1.42721e-05	0.00738523	up
MTR_7g103280	255.325	19.3878	13.1694	3.71912	1.51319e-05	0.00767661	up
MTR_4g113840	0.28365	16.5661	0.0171223	-5.86798	1.94505e-05	0.00967776	down
MTR_7g072575	475.335	154.403	3.07853	1.62224	2.1732e-05	0.0106089	up
MTR_1g099840	338.818	1.39477	242.921	7.92434	2.40704e-05	0.0113887	up
MTR_4g109450	3025.35	157.867	19.164	4.26032	2.42097e-05	0.0113887	up
MTR_1g061730	28.6621	2.23961	12.7978	3.67783	2.48781e-05	0.0114941	up
MTR_7g063440	224.01	77.9996	2.87194	1.52203	2.55189e-05	0.0115833	up
MTR_4g130690	8.04611	55.5872	0.144747	-2.78839	2.68257e-05	0.0119666	down
MTR_5g010560	262.879	48.7833	5.3887	2.42994	3.21626e-05	0.0139595	up
MTR_4g128400	33.2247	1.4695	22.6095	4.49886	3.23723e-05	0.0139595	up
MTR_7g109350	89.4946	13.82	6.47574	2.69504	4.11903e-05	0.0174707	up
MTR_0004s0510	2484.99	411.856	6.03363	2.59303	4.66071e-05	0.0194494	up
MTR_1g019640	643.979	201.482	3.19621	1.67636	6.27143e-05	0.0257557	up
MTR_3g435480	217.278	60.7752	3.57511	1.83799	6.73121e-05	0.027212	up
MTR_0027s0180	22.4971	5.63047	3.99559	1.99841	7.93793e-05	0.0315966	up
MTR_1g012280	27.2304	1.0591	25.7108	4.6843	8.20051e-05	0.0321472	up
MTR_4g033230	29.0559	6.62005	4.38907	2.13391	8.56027e-05	0.0326736	up
MTR_4g080350	1158.07	469.356	2.46736	1.30297	8.58735e-05	0.0326736	up
MTR_3g116240	378.655	107.002	3.53876	1.82325	8.87446e-05	0.0332767	up
MTR_1g102810	682.459	169.301	4.03104	2.01115	9.92692e-05	0.0366913	up
MTR_5g010150	155.878	19.3184	8.06889	3.01237	0.000104881	0.0382194	up
MTR_3g106550	243.66	96.1655	2.53376	1.34128	0.000135779	0.0487919	up
MTR_2g026565	9.6441	0.24091	40.032	5.32308	0.000138872	0.0492195	up

## Sheet: D1_INvsD1_NN
GeneID	FoldChange
AccID	D1_IN	D1_NN	FoldChange	Log2FC	P-Value	FDR	Style
MTR_8g028100	130.305	1365.86	0.0954013	-3.38985	1.07769e-17	2.48786e-13	down
MTR_2g070060	8.92104	369.975	0.0241126	-5.37407	1.93811e-17	2.48786e-13	down
MTR_5g095770	15.7892	217.272	0.0726704	-3.78249	6.3706e-17	5.45175e-13	down
MTR_2g084985	13.4201	319.466	0.0420081	-4.57319	3.48829e-16	2.23887e-12	down
MTR_1g045140	572.479	4240.31	0.135009	-2.88888	4.043e-15	2.07592e-11	down
MTR_5g097300	0	44.8902	0	-20	1.44893e-14	6.19971e-11	down
MTR_7g080780	14.1025	276.002	0.0510956	-4.29066	1.76095e-14	6.45841e-11	down
MTR_6g015275	62.3894	515.178	0.121103	-3.0457	5.51593e-14	1.77013e-10	down
MTR_4g015860	28.3139	268.415	0.105486	-3.24488	9.22979e-14	2.63285e-10	down
MTR_8g098615	16.6696	172.387	0.096699	-3.37035	1.21863e-13	3.03469e-10	down
MTR_6g029250	122.718	1778.84	0.0689879	-3.85751	1.30026e-13	3.03469e-10	down
MTR_1g034260	253.568	2338.75	0.108421	-3.20529	1.48396e-13	3.1748e-10	down
MTR_3g054360	130.534	1033.96	0.126247	-2.98568	1.97646e-13	3.90321e-10	down
MTR_3g008820	22.1431	311.601	0.0710623	-3.81477	2.13517e-13	3.91544e-10	down
MTR_4g039540	7.05458	177.614	0.0397185	-4.65404	4.14197e-13	7.08912e-10	down
MTR_2g010980	35.9511	286.291	0.125575	-2.99338	9.21822e-13	1.47912e-09	down
MTR_6g032880	10.5355	170.284	0.0618705	-4.01461	1.47955e-12	2.14296e-09	down
MTR_1g062130	9.77913	177.225	0.0551792	-4.17973	1.50248e-12	2.14296e-09	down
MTR_2g049780	10.8925	128.769	0.0845893	-3.56338	1.76417e-12	2.38376e-09	down
MTR_3g061480	46.8894	496.009	0.0945334	-3.40303	2.89241e-12	3.68286e-09	down
MTR_2g435740	81.0429	982.427	0.0824926	-3.59959	3.01251e-12	3.68286e-09	down
rpl33	0	93.0279	0	-20	3.42277e-12	3.99421e-09	down
MTR_6g016880	8.89871	116.841	0.0761608	-3.71481	4.24514e-12	4.7385e-09	down
MTR_3g070970	6.69307	97.2477	0.0688249	-3.86092	4.91021e-12	5.2525e-09	down
MTR_6g083210	27.5063	234.769	0.117164	-3.0934	1.03841e-11	1.06637e-08	down
MTR_8g061950	4.6895	70.548	0.0664724	-3.9111	1.47537e-11	1.45682e-08	down
MTR_8g077420	0	24.0126	0	-20	1.59263e-11	1.51435e-08	down
MTR_8g033220	74.4797	522.308	0.142597	-2.80998	1.79473e-11	1.64557e-08	down
MTR_2g072530	20.3751	180.332	0.112987	-3.14577	2.96752e-11	2.62708e-08	down
MTR_8g031470	78.6365	524.223	0.150006	-2.73691	3.76506e-11	3.22201e-08	down
MTR_5g092820	25.5808	284.305	0.0899765	-3.47431	5.58391e-11	4.62438e-08	down
MTR_3g009150	77.2816	438.165	0.176375	-2.50328	7.4436e-11	5.97186e-08	down
MTR_8g040920	6.13012	93.9753	0.0652312	-3.93829	8.63234e-11	6.53407e-08	down
MTR_4g107580	14.4502	161.373	0.0895454	-3.48124	8.89504e-11	6.53407e-08	down
MTR_8g069510	6.88072	149.282	0.0460922	-4.43933	8.9079e-11	6.53407e-08	down
MTR_6g092540	17.8197	257.089	0.0693134	-3.85072	9.85545e-11	7.02831e-08	down
MTR_1g028080	1.51286	32.91	0.0459698	-4.44317	1.10138e-10	7.64212e-08	down
MTR_8g009150	19.1841	147.329	0.130213	-2.94105	1.15882e-10	7.82906e-08	down
MTR_8g008840	10.4811	155.068	0.06759	-3.88705	1.3841e-10	9.11126e-08	down
MTR_8g088560	39.9267	256.758	0.155503	-2.68498	1.56982e-10	1.00755e-07	down
MTR_3g101340	9.0949	90.1763	0.100857	-3.30962	2.10593e-10	1.31867e-07	down
MTR_5g005440	41.3871	343.708	0.120413	-3.05393	2.41734e-10	1.47763e-07	down
MTR_6g007757	95.7516	525.294	0.182282	-2.45576	2.621e-10	1.56486e-07	down
MTR_1g014210	153.527	2634.32	0.0582798	-4.10086	2.84588e-10	1.6605e-07	down
MTR_7g059255	61.5638	595.127	0.103447	-3.27304	2.97942e-10	1.69979e-07	down
MTR_7g074820	31.1382	215.449	0.144527	-2.79059	3.98562e-10	2.22441e-07	down
MTR_8g009120	21.0994	149.411	0.141218	-2.82401	4.22878e-10	2.3099e-07	down
MTR_5g048470	26.5675	162.978	0.163013	-2.61694	5.09248e-10	2.72374e-07	down
MTR_2g038710	74.2397	455.891	0.162845	-2.61843	5.70207e-10	2.98754e-07	down
MTR_8g102150	0	47.6167	0	-20	6.31786e-10	3.24397e-07	down
MTR_4g049340	4.26829	50.6776	0.0842244	-3.56962	6.94231e-10	3.43103e-07	down
MTR_1g064490	15.7032	136.779	0.114807	-3.12272	6.94945e-10	3.43103e-07	down
MTR_6g033335	5.02013	65.2294	0.0769612	-3.69973	8.39731e-10	4.06763e-07	down
MTR_5g009290	2.84725	52.9042	0.053819	-4.21574	9.12568e-10	4.33859e-07	down
MTR_6g015780	33.5906	491.989	0.068275	-3.8725	1.38297e-09	6.45546e-07	down
MTR_2g082580	6.39126	156.004	0.0409686	-4.60934	1.69112e-09	7.66647e-07	down
MTR_7g100570	16.2426	123.954	0.131037	-2.93195	1.70213e-09	7.66647e-07	down
MTR_4g123760	47.7612	260.952	0.183027	-2.44987	2.27513e-09	1.00706e-06	down
MTR_0460s0010	126.849	622.66	0.203722	-2.29533	2.47229e-09	1.07578e-06	down
MTR_3g479620	130.808	606.46	0.215691	-2.21296	3.00267e-09	1.28479e-06	down
MTR_0511s0010	5.01551	51.6518	0.0971023	-3.36435	3.7326e-09	1.57093e-06	down
MTR_8g023100	2.95224	64.8059	0.0455551	-4.45625	4.12346e-09	1.70744e-06	down
MTR_1g017700	14.0802	225.555	0.0624244	-4.00175	4.61798e-09	1.88186e-06	down
MTR_2g070870	0	45.0912	0	-20	5.27707e-09	2.10646e-06	down
MTR_6g042030	200.275	1882.71	0.106376	-3.23276	5.33323e-09	2.10646e-06	down
MTR_0007s0070	0.421838	25.0639	0.0168305	-5.89278	6.18155e-09	2.40453e-06	down
MTR_4g087160	9.26876	122.786	0.0754873	-3.72762	6.41473e-09	2.45799e-06	down
MTR_8g106210	21.9175	363.251	0.060337	-4.05081	7.07282e-09	2.6703e-06	down
MTR_8g019440	13.1676	111.978	0.117591	-3.08815	7.27628e-09	2.7073e-06	down
MTR_5g094610	94.4143	516.581	0.182768	-2.45192	7.65862e-09	2.80885e-06	down
MTR_1g086310	60.2131	302.174	0.199266	-2.32723	8.77929e-09	3.17452e-06	down
MTR_6g015250	38.2635	208.201	0.183782	-2.44393	9.31198e-09	3.32037e-06	down
MTR_8g028545	337.938	1833.32	0.184331	-2.43963	1.04409e-08	3.67189e-06	down
MTR_8g075470	26.0039	164.204	0.158364	-2.65869	1.13299e-08	3.8977e-06	down
MTR_5g005330	24.514	171.581	0.142871	-2.80722	1.13866e-08	3.8977e-06	down
MTR_6g077800	97.6681	466.693	0.209277	-2.25652	1.18412e-08	3.99998e-06	down
MTR_8g009110	195.968	821.9	0.238432	-2.06835	1.2052e-08	4.01831e-06	down
MTR_0185s0010	1.91175	173.973	0.0109888	-6.50783	1.31038e-08	4.31299e-06	down
MTR_3g039990	2.84725	68.0101	0.0418651	-4.57811	1.36737e-08	4.44362e-06	down
MTR_1g034290	5.91764	45.1712	0.131005	-2.93231	1.50649e-08	4.82731e-06	down
MTR_4g070340	43.7633	365.861	0.119617	-3.0635	1.52305e-08	4.82731e-06	down
MTR_1g110270	12.717	146.769	0.086646	-3.52872	1.6181e-08	5.06603e-06	down
MTR_8g007365	0	23.2803	0	-20	1.70039e-08	5.25955e-06	down
MTR_7g062970	109.718	2230.62	0.0491873	-4.34557	1.72196e-08	5.26285e-06	down
MTR_4g087080	2.22797	83.3532	0.0267292	-5.22544	1.94693e-08	5.88042e-06	down
MTR_3g099140	111.04	483.01	0.229892	-2.12097	2.11116e-08	6.3023e-06	down
MTR_1g040730	3.05785	42.3841	0.0721463	-3.79293	2.145e-08	6.32971e-06	down
MTR_4g051350	11.3905	259.265	0.0439337	-4.50853	2.33183e-08	6.69791e-06	down
MTR_8g092320	0.820719	105.283	0.00779536	-7.00317	2.3331e-08	6.69791e-06	down
MTR_1g041575	4.02031	43.2098	0.0930415	-3.42598	2.34804e-08	6.69791e-06	down
MTR_5g062750	65.749	346.561	0.189718	-2.39807	2.52338e-08	7.11497e-06	down
MTR_3g053200	82.5754	365.93	0.225659	-2.14778	2.54967e-08	7.11497e-06	down
MTR_6g009260	22.651	140.821	0.160849	-2.63622	2.73214e-08	7.54218e-06	down
MTR_2g438010	12.7399	90.0865	0.141419	-2.82196	2.76802e-08	7.55994e-06	down
MTR_3g102460	50.9538	276.12	0.184535	-2.43804	3.06118e-08	8.2726e-06	down
MTR_3g069220	1.58174	38.2979	0.0413008	-4.59769	3.36437e-08	8.99723e-06	down
MTR_5g085920	34.9368	197.993	0.176455	-2.50263	3.41656e-08	9.04262e-06	down
MTR_8g035720	10.6543	89.7915	0.118656	-3.07514	3.4786e-08	9.11285e-06	down
MTR_0087s0020	20.9648	136.249	0.153872	-2.7002	3.53513e-08	9.16741e-06	down
MTR_8g089655	12.8987	93.86	0.137425	-2.86328	3.72831e-08	9.57168e-06	down
MTR_3g082510	13.5961	148.389	0.0916247	-3.44812	3.84062e-08	9.6673e-06	down
MTR_6g039440	57.7616	279.465	0.206686	-2.27449	3.84086e-08	9.6673e-06	down
MTR_3g080660	2.63602	49.5933	0.0531527	-4.23371	3.9577e-08	9.86467e-06	down
MTR_3g081030	0.316222	19.655	0.0160886	-5.95781	5.15974e-08	1.27371e-05	down
MTR_8g022950	0	20.6297	0	-20	5.53695e-08	1.34881e-05	down
MTR_8g088745	1.43021	36.3583	0.0393364	-4.66799	5.56905e-08	1.34881e-05	down
MTR_7g086000	15.6481	96.7	0.161821	-2.62753	8.37816e-08	2.0094e-05	down
MTR_8g036830	6.10591	59.9029	0.10193	-3.29435	8.45304e-08	2.0094e-05	down
MTR_0429s0020	2.31979	39.3993	0.0588792	-4.0861	8.55113e-08	2.01407e-05	down
MTR_6g064950	12.4099	100.607	0.123351	-3.01916	8.84606e-08	2.06459e-05	down
MTR_3g064350	2.08623	51.1443	0.0407911	-4.6156	9.2706e-08	2.14418e-05	down
MTR_7g022160	13.5279	98.4709	0.137379	-2.86376	9.60263e-08	2.20115e-05	down
MTR_6g075970	23.577	117.57	0.200537	-2.31806	1.10615e-07	2.5131e-05	down
MTR_3g117420	89.2847	856.937	0.104191	-3.2627	1.12155e-07	2.52574e-05	down
MTR_8g009160	208.209	880.71	0.23641	-2.08064	1.21523e-07	2.71293e-05	down
MTR_1g035300	12.8559	88.9307	0.144561	-2.79025	1.2832e-07	2.83996e-05	down
MTR_5g084830	48.233	220.81	0.218437	-2.19471	1.32807e-07	2.91415e-05	down
MTR_3g060740	49.9774	626.708	0.0797458	-3.64845	1.38417e-07	3.0115e-05	down
MTR_4g073590	287.591	1142.03	0.251824	-1.98951	1.41556e-07	3.05391e-05	down
MTR_3g088040	8804.56	32850.8	0.268017	-1.8996	1.49181e-07	3.1916e-05	down
MTR_5g086320	16.339	200.56	0.0814667	-3.61764	1.55972e-07	3.3093e-05	down
MTR_8g086020	12.4014	88.5445	0.140058	-2.83591	1.59615e-07	3.3473e-05	down
MTR_6g463630	4.33653	71.431	0.0607094	-4.04194	1.6037e-07	3.3473e-05	down
MTR_6g059920	9.01286	72.9226	0.123595	-3.01631	1.61992e-07	3.35389e-05	down
MTR_8g009090	209.661	810.814	0.258581	-1.95131	1.66953e-07	3.42895e-05	down
MTR_1g087540	62.9851	414.113	0.152097	-2.71694	1.71454e-07	3.47652e-05	down
MTR_8g063660	0.316222	23.2614	0.0135943	-6.20086	1.7252e-07	3.47652e-05	down
MTR_8g012290	0	20.0163	0	-20	1.73332e-07	3.47652e-05	down
MTR_1g041390	42.8003	192.257	0.22262	-2.16735	1.75137e-07	3.48549e-05	down
MTR_7g073530	6.02451	50.3543	0.119642	-3.0632	1.89702e-07	3.72121e-05	down
MTR_7g031470	11.1456	75.4113	0.147798	-2.7583	1.8988e-07	3.72121e-05	down
MTR_7g028623	12.7641	79.8922	0.159767	-2.64596	2.33828e-07	4.54777e-05	down
MTR_4g093970	96.8466	397.439	0.243676	-2.03696	2.49483e-07	4.81576e-05	down
MTR_4g060990	40.4609	184.4	0.219419	-2.18824	2.5421e-07	4.87039e-05	down
MTR_3g064070	4.04264	40.7164	0.0992878	-3.33224	2.68569e-07	5.10738e-05	down
rps18	9.55411	179.012	0.0533713	-4.22779	2.71771e-07	5.13027e-05	down
MTR_4g078600	1.64144	34.5711	0.0474801	-4.39653	3.33487e-07	6.24936e-05	down
MTR_3g117485	96.2386	488.196	0.197131	-2.34277	3.40091e-07	6.31726e-05	down
MTR_1g031650	895.214	3554.78	0.251834	-1.98946	3.42032e-07	6.31726e-05	down
MTR_2g022610	6.44572	100.221	0.0643153	-3.95869	3.62245e-07	6.64281e-05	down
MTR_5g055200	1.3705	23.416	0.0585284	-4.09472	3.92451e-07	7.1277e-05	down
MTR_8g469860	9.14144	130.293	0.0701604	-3.8332	3.94824e-07	7.1277e-05	down
MTR_3g058660	36.7188	468.355	0.0783994	-3.67301	3.97017e-07	7.1277e-05	down
MTR_8g031980	64.8012	295.976	0.218941	-2.19139	4.30606e-07	7.67704e-05	down
MTR_8g032320	34.8062	220.081	0.158151	-2.66062	4.42341e-07	7.83188e-05	down
MTR_3g465070	0.316222	21.7158	0.0145618	-6.10166	4.72897e-07	8.31554e-05	down
MTR_1g014230	106.843	412.275	0.259154	-1.94812	4.96449e-07	8.6703e-05	down
MTR_5g034980	260.418	921.118	0.28272	-1.82256	5.10105e-07	8.84859e-05	down
MTR_7g015010	14.2803	183.485	0.0778284	-3.68356	5.69213e-07	9.80765e-05	down
MTR_1408s0010	0.398881	64.3169	0.00620181	-7.3331	6.07462e-07	0.000103969	down
MTR_7g086770	20.5568	113.696	0.180804	-2.4675	6.29506e-07	0.000107029	down
MTR_1g112240	134.887	508.408	0.265312	-1.91424	6.42299e-07	0.000107874	down
MTR_2g045050	99.6104	378.748	0.262999	-1.92687	6.45381e-07	0.000107874	down
MTR_0783s0010	125.115	465.009	0.26906	-1.894	6.47087e-07	0.000107874	down
MTR_0279s0020	30.7531	156.491	0.196517	-2.34728	6.89194e-07	0.000114153	down
MTR_8g080860	52.9363	222.369	0.238056	-2.07063	7.04708e-07	0.000115974	down
MTR_2g436340	71.3864	307.006	0.232524	-2.10455	7.69428e-07	0.000125819	down
MTR_8g041150	23.9578	140.697	0.170279	-2.55402	7.91729e-07	0.000128646	down
MTR_3g092790	24.4078	164.153	0.148689	-2.74963	8.03915e-07	0.000129804	down
MTR_0012s0150	50.6427	207.632	0.243906	-2.0356	8.75571e-07	0.000140491	down
MTR_3g080860	0.421838	32.0248	0.0131722	-6.24636	9.02441e-07	0.000143903	down
MTR_2g042970	21.117	101.114	0.208843	-2.25951	9.44705e-07	0.000149712	down
MTR_4g007230	0.398881	29.7267	0.0134183	-6.21966	1.07431e-06	0.000169206	down
MTR_8g063090	190.128	679.982	0.279608	-1.83852	1.14051e-06	0.000178538	down
MTR_5g037140	9.14998	64.9961	0.140777	-2.82851	1.23788e-06	0.000192607	down
MTR_8g094980	599.749	2865.39	0.209308	-2.2563	1.25579e-06	0.000194217	down
MTR_8g106520	13.537	94.1498	0.143782	-2.79805	1.27162e-06	0.000195487	down
MTR_4g022560	2.74163	28.1	0.0975669	-3.35746	1.39672e-06	0.000212564	down
MTR_2g072250	247.979	862.571	0.287488	-1.79843	1.39926e-06	0.000212564	down
MTR_4g045853	2.63602	40.6393	0.0648638	-3.94644	1.46456e-06	0.000221174	down
MTR_6g086560	4.99256	187.125	0.0266804	-5.22808	1.59899e-06	0.000240063	down
MTR_2g461760	63.1084	240.525	0.262378	-1.93028	1.64859e-06	0.000246071	down
MTR_6g015350	30.7486	472.945	0.065015	-3.94308	1.72516e-06	0.00025464	down
MTR_8g006090	34.7354	146.49	0.237118	-2.07632	1.72583e-06	0.00025464	down
MTR_7g490310	28.493	163.333	0.174448	-2.51913	1.79408e-06	0.000263197	down
MTR_2g082660	100.293	352.417	0.284587	-1.81306	1.98792e-06	0.000289763	down
MTR_3g053510	149.892	1660.2	0.0902854	-3.46936	1.99774e-06	0.000289763	down
MTR_8g010370	58.8722	235.761	0.249711	-2.00167	2.01564e-06	0.000290716	down
MTR_0478s0010	96.9749	419.082	0.231399	-2.11155	2.08262e-06	0.000298699	down
MTR_4g100530	21.1347	120.178	0.175862	-2.50749	2.13716e-06	0.000304818	down
MTR_7g009930	9.54032	53.985	0.176722	-2.50045	2.19721e-06	0.000311652	down
MTR_2g090775	2.06328	53.4903	0.0385729	-4.69627	2.27518e-06	0.000320938	down
MTR_7g091050	8.59103	112.735	0.0762057	-3.71396	2.3264e-06	0.00032637	down
MTR_3g028520	10.9653	62.1602	0.176403	-2.50305	2.34694e-06	0.000327461	down
MTR_1g021520	34.1562	155.696	0.219377	-2.18852	2.40343e-06	0.000333531	down
MTR_4g116010	42.48	168.267	0.252456	-1.9859	2.43313e-06	0.000335838	down
MTR_0058s0010	50.022	327.776	0.15261	-2.71208	2.56516e-06	0.00035105	down
MTR_2g104230	81.6149	381.267	0.214062	-2.2239	2.5707e-06	0.00035105	down
MTR_4g063100	1036.89	3327.47	0.311616	-1.68216	2.59007e-06	0.000351825	down
MTR_7g083330	32.4851	136.807	0.237452	-2.07429	2.63511e-06	0.000356059	down
MTR_4g129560	21.9974	212.101	0.103712	-3.26935	2.68725e-06	0.000360011	down
MTR_8g465340	4.14951	32.8255	0.126411	-2.9838	2.6924e-06	0.000360011	down
MTR_4g078480	10.8426	66.1879	0.163815	-2.60986	2.70817e-06	0.000360243	down
MTR_7g021930	36.2904	253.54	0.143135	-2.80455	2.87642e-06	0.000380652	down
MTR_3g054160	145.94	483.806	0.301649	-1.72906	2.98078e-06	0.000391144	down
MTR_5g024970	1833.23	6875.4	0.266635	-1.90706	2.98618e-06	0.000391144	down
MTR_5g070920	441.087	1423.34	0.309896	-1.69015	3.18128e-06	0.000414584	down
MTR_1g019750	92.0891	758.268	0.121447	-3.04161	3.33813e-06	0.000431907	down
MTR_5g041910	327.03	1203.62	0.271706	-1.87988	3.36212e-06	0.000431907	down
MTR_5g019650	1.97999	35.9473	0.0550804	-4.18232	3.36468e-06	0.000431907	down
MTR_1g051585	43.4615	165.769	0.262182	-1.93136	3.42182e-06	0.000437057	down
MTR_7g027020	6.8131	51.3228	0.13275	-2.91322	3.49339e-06	0.000441347	down
MTR_8g470560	8.1934	65.0259	0.126002	-2.98848	3.49735e-06	0.000441347	down
MTR_7g065590	16.7694	292.254	0.0573795	-4.12332	3.50699e-06	0.000441347	down
MTR_2g103130	190.227	1112.83	0.17094	-2.54844	3.5617e-06	0.000446047	down
MTR_1g026910	58.4346	315.665	0.185116	-2.4335	3.59097e-06	0.000447528	down
MTR_2g100350	2.56715	33.2842	0.0771281	-3.6966	3.64697e-06	0.000452312	down
MTR_4g008310	2.5304	37.0657	0.0682679	-3.87265	3.84268e-06	0.000474294	down
MTR_5g017550	212.786	800.066	0.26596	-1.91072	4.17471e-06	0.000510468	down
MTR_2g069210	197.733	1186.31	0.16668	-2.58485	4.18448e-06	0.000510468	down
MTR_2g437160	20.7974	90.7021	0.229294	-2.12473	4.20315e-06	0.000510468	down
MTR_7g014610	260.976	838.372	0.311288	-1.68368	4.21529e-06	0.000510468	down
MTR_7g015170	22.9087	137.678	0.166393	-2.58734	4.61792e-06	0.0005566	down
MTR_8g442370	15.574	73.0977	0.213057	-2.23069	4.67431e-06	0.000560212	down
MTR_3g008840	325.889	2207.46	0.147631	-2.75994	4.69174e-06	0.000560212	down
MTR_1g023730	553.156	2202.68	0.251128	-1.9935	4.71335e-06	0.000560212	down
MTR_1g015290	63.3105	473.092	0.133823	-2.9016	4.97506e-06	0.000588593	down
MTR_8g446430	108.514	373.111	0.290835	-1.78172	5.10151e-06	0.000600784	down
MTR_4g073015	35.7555	148.943	0.240062	-2.05852	5.17539e-06	0.000605631	down
MTR_2g461710	16.2668	82.1536	0.198004	-2.3364	5.2043e-06	0.000605631	down
MTR_1g115410	7.28023	171.909	0.0423494	-4.56152	5.21343e-06	0.000605631	down
MTR_7g061255	0.715103	22.2366	0.0321587	-4.95864	5.26973e-06	0.000609413	down
MTR_7g089640	175.419	1001.92	0.175083	-2.51389	5.47156e-06	0.000629916	down
MTR_3g026400	133.029	1139.91	0.116701	-3.09912	5.53736e-06	0.000634645	down
MTR_2g437100	15.746	81.204	0.193907	-2.36657	5.58823e-06	0.00063763	down
MTR_4g078417	29.4273	124.342	0.236664	-2.07909	5.80159e-06	0.000659046	down
MTR_1g021925	17.8761	75.6594	0.23627	-2.08149	5.84217e-06	0.000660731	down
MTR_7g117200	26.1292	199.621	0.130894	-2.93353	5.93294e-06	0.000668054	down
MTR_6g004100	295.258	938.14	0.314727	-1.66783	6.03617e-06	0.000675229	down
MTR_8g026730	16.5208	148.058	0.111583	-3.16381	6.04926e-06	0.000675229	down
MTR_7g013850	102.851	929.43	0.11066	-3.17579	6.17173e-06	0.000685917	down
MTR_6g087680	7.07816	48.2036	0.146839	-2.76769	6.24893e-06	0.000688845	down
MTR_7g100335	204.504	871.745	0.234592	-2.09178	6.25174e-06	0.000688845	down
MTR_6g033240	47.2148	202.803	0.232811	-2.10277	6.48563e-06	0.000711562	down
MTR_1g018810	2.63602	37.3028	0.0706654	-3.82285	6.74333e-06	0.00073488	down
MTR_3g095180	0	30.8995	0	-20	6.75541e-06	0.00073488	down
MTR_1g099440	3.77296	121.555	0.031039	-5.00978	6.88284e-06	0.000745583	down
MTR_4g007220	19.6914	129.209	0.152399	-2.71407	6.93052e-06	0.000747593	down
MTR_8g470170	1.43021	84.2619	0.0169733	-5.88059	7.20039e-06	0.000773455	down
MTR_6g068820	2.74163	30.8097	0.0889859	-3.49028	7.23725e-06	0.000774175	down
MTR_1g028130	158.475	512.74	0.309075	-1.69397	7.64964e-06	0.000814893	down
MTR_1g077600	2.63602	32.5226	0.0810517	-3.62501	8.27955e-06	0.000876684	down
MTR_3g085580	3.30521	45.9635	0.0719093	-3.79768	8.29798e-06	0.000876684	down
MTR_5g042100	14.3407	76.7074	0.186953	-2.41925	8.56682e-06	0.000901377	down
MTR_1g071780	12.383	113.262	0.109331	-3.19323	8.61725e-06	0.000902983	down
MTR_1g102420	59.6667	544.006	0.10968	-3.18863	8.65451e-06	0.0009032	down
MTR_4g115170	12.5792	149.902	0.0839165	-3.5749	8.72092e-06	0.000906446	down
MTR_2g014650	1.19664	73.3557	0.0163129	-5.93784	8.80739e-06	0.000910279	down
MTR_3g066170	0.398881	18.3642	0.0217205	-5.5248	8.82871e-06	0.000910279	down
MTR_7g069660	0	12.9889	0	-20	9.00345e-06	0.000924582	down
MTR_1g076650	10.7697	109.463	0.0983864	-3.3454	9.19995e-06	0.000940997	down
MTR_2g041200	4.10297	37.0097	0.110862	-3.17317	9.36642e-06	0.000954223	down
MTR_1g018470	36.6478	148.389	0.24697	-2.01759	9.43337e-06	0.000957245	down
MTR_4g078240	12.4696	67.2054	0.185545	-2.43016	9.83119e-06	0.000991381	down
MTR_3g027650	15.4127	71.0215	0.217014	-2.20414	9.84701e-06	0.000991381	down
MTR_3g052480	65.0294	252.014	0.258038	-1.95434	1.0081e-05	0.00101097	down
MTR_7g087130	44.6838	206.302	0.216594	-2.20694	1.02158e-05	0.00102051	down
MTR_6g027810	953.682	2766.53	0.344721	-1.5365	1.04008e-05	0.00103496	down
MTR_2g041310	10.0907	103.033	0.0979372	-3.352	1.04443e-05	0.00103528	down
MTR_3g462060	42.2293	248.345	0.170043	-2.55603	1.0582e-05	0.00104489	down
MTR_5g007050	12.4243	61.4355	0.202234	-2.30591	1.08081e-05	0.00106313	down
MTR_5g081730	2.77775	31.6673	0.0877167	-3.511	1.08697e-05	0.00106365	down
MTR_3g091440	6.2207	36.6604	0.169685	-2.55907	1.08963e-05	0.00106365	down
MTR_5g082130	1.26551	14.7464	0.0858187	-3.54256	1.11429e-05	0.00108361	down
MTR_4g076050	2.81512	26.7575	0.105209	-3.24867	1.12365e-05	0.00108858	down
MTR_1g094840	7.07816	82.0434	0.0862734	-3.53494	1.15048e-05	0.00111038	down
MTR_4g029710	150.078	479.797	0.312796	-1.67671	1.20755e-05	0.0011611	down
MTR_5g023680	20.1389	114.338	0.176135	-2.50525	1.23641e-05	0.00118442	down
MTR_7g075120	2.46153	24.5089	0.100434	-3.31568	1.2447e-05	0.00118793	down
MTR_2g437130	6.34073	40.8561	0.155197	-2.68783	1.25421e-05	0.00119257	down
MTR_1g042745	0	11.2798	0	-20	1.35998e-05	0.00128836	down
MTR_8g009630	0.398881	14.1825	0.0281249	-5.15201	1.40683e-05	0.00132785	down
MTR_5g035770	363.422	1080.1	0.336469	-1.57145	1.41999e-05	0.00133537	down
MTR_2g104130	4.4651	39.4881	0.113075	-3.14465	1.44183e-05	0.00135095	down
MTR_1g040430	6.16687	43.7152	0.141069	-2.82552	1.48943e-05	0.00139048	down
MTR_1g040100	12.8776	81.2998	0.158397	-2.65838	1.5099e-05	0.00140448	down
MTR_5g069880	24.5587	103.65	0.236939	-2.07741	1.58174e-05	0.00145756	down
MTR_0475s0020	0.797762	21.6427	0.0368605	-4.76178	1.58394e-05	0.00145756	down
MTR_5g011430	4.29978	43.1687	0.0996042	-3.32765	1.59215e-05	0.00145756	down
MTR_6g007747	69.5352	236.232	0.294351	-1.76439	1.5946e-05	0.00145756	down
MTR_4g055030	131.038	501.691	0.261191	-1.93682	1.59535e-05	0.00145756	down
MTR_8g089760	12.551	69.5746	0.180396	-2.47076	1.60706e-05	0.00146305	down
MTR_5g039000	2.6498	31.5697	0.083935	-3.57458	1.64283e-05	0.00149033	down
MTR_3g021000	14.0501	75.852	0.18523	-2.43261	1.67655e-05	0.00151557	down
MTR_3g065330	34.4664	139.556	0.246971	-2.01759	1.68526e-05	0.00151809	down
MTR_1g009830	19.7964	95.6138	0.207045	-2.27198	1.69324e-05	0.00151995	down
MTR_1g089620	23.4762	99.5708	0.235774	-2.08452	1.71973e-05	0.00153835	down
MTR_7g451650	4.25387	54.6306	0.0778661	-3.68286	1.7893e-05	0.00159503	down
MTR_2g097480	44.7775	167.861	0.266753	-1.90642	1.80399e-05	0.00160255	down
MTR_5g006160	37.1103	325.578	0.113983	-3.13311	1.84284e-05	0.0016274	down
MTR_7g050350	2.19122	43.2966	0.0506095	-4.30445	1.84463e-05	0.0016274	down
MTR_4g014700	0.421838	16.8699	0.0250054	-5.32162	1.86279e-05	0.00163779	down
MTR_2g023430	508.277	1447.45	0.351155	-1.50982	1.9289e-05	0.00169013	down
MTR_2g010750	267.879	791.896	0.338276	-1.56373	1.94042e-05	0.00169444	down
MTR_0194s0050	148.738	457.976	0.324772	-1.6225	1.96181e-05	0.00170731	down
MTR_3g033380	14.441	63.8186	0.226283	-2.1438	2.02348e-05	0.00175503	down
MTR_4g081710	70.5735	257.236	0.274353	-1.8659	2.07557e-05	0.00179415	down
MTR_4g070360	49.5564	176.446	0.280859	-1.83208	2.15381e-05	0.00185553	down
MTR_7g018880	63.6785	212.043	0.300309	-1.73548	2.23572e-05	0.00191965	down
MTR_6g007750	9.9707	62.0895	0.160586	-2.63858	2.31473e-05	0.00198087	down
MTR_8g069350	1.9347	36.0381	0.0536849	-4.21934	2.33858e-05	0.00199463	down
MTR_8g072430	110.726	328.729	0.33683	-1.56991	2.3695e-05	0.00201431	down
MTR_8g032880	232.575	686.552	0.338759	-1.56167	2.52399e-05	0.00213599	down
MTR_8g432460	22.1479	1.6039	13.8088	3.78752	2.52928e-05	0.00213599	up
MTR_7g092650	9.70501	52.6661	0.184274	-2.44007	2.5627e-05	0.00215712	down
MTR_6g032770	0	18.2109	0	-20	2.61418e-05	0.00219326	down
MTR_6g072650	27.5443	299.094	0.0920925	-3.44077	2.72239e-05	0.00227661	down
MTR_7g016040	0.73806	16.6383	0.0443589	-4.49463	2.86464e-05	0.00238145	down
MTR_2g078340	486.354	1627.68	0.298802	-1.74274	2.86632e-05	0.00238145	down
MTR_4g060620	2.95286	26.5562	0.111193	-3.16886	2.87591e-05	0.00238172	down
MTR_8g069805	17.9333	104.487	0.171632	-2.54261	2.89198e-05	0.00238733	down
MTR_4g022540	72.4177	229.916	0.314974	-1.66669	2.90755e-05	0.00238862	down
MTR_3g115080	63.237	234.185	0.27003	-1.88881	2.91216e-05	0.00238862	down
MTR_2g104475	17.0626	83.8279	0.203544	-2.29659	3.15198e-05	0.0025771	down
MTR_7g069180	812.312	2269.06	0.357994	-1.48199	3.16329e-05	0.00257813	down
MTR_8g468710	2.86104	50.5105	0.0566424	-4.14197	3.20538e-05	0.00260416	down
MTR_4g050000	493.442	1519.46	0.324748	-1.62261	3.26515e-05	0.00264436	down
MTR_3g064750	24.2058	103.344	0.234225	-2.09403	3.54327e-05	0.00286058	down
MTR_4g065050	16.549	76.2277	0.217099	-2.20357	3.57427e-05	0.00287656	down
MTR_2g026575	3.19105	31.9636	0.0998337	-3.32433	3.6224e-05	0.00290619	down
MTR_7g104300	29.5448	235.55	0.125429	-2.99506	3.67528e-05	0.00293942	down
MTR_7g033720	24.154	253.258	0.095373	-3.39027	3.77819e-05	0.00301234	down
MTR_1g110930	178.134	992.616	0.179459	-2.47828	3.79234e-05	0.00301426	down
MTR_8g011410	284.754	830.955	0.342683	-1.54505	3.85335e-05	0.00305331	down
MTR_0006s0160	0	12.0129	0	-20	3.90972e-05	0.00308844	down
MTR_2g028940	52.3362	181.168	0.288881	-1.79145	3.92943e-05	0.00309449	down
MTR_6g080200	1.47612	26.0788	0.0566023	-4.143	4.07323e-05	0.00319792	down
MTR_1g078090	69.4715	211.237	0.32888	-1.60437	4.21724e-05	0.00330089	down
MTR_8g031990	250.87	719.636	0.348606	-1.52033	4.29698e-05	0.00335308	down
MTR_0004s0440	62.7654	221.772	0.283017	-1.82104	4.46435e-05	0.00347313	down
MTR_2g014680	22.1904	123.961	0.179011	-2.48188	4.59865e-05	0.0035668	down
MTR_2g023680	619.698	3309.13	0.187269	-2.41682	4.6415e-05	0.00358919	down
MTR_8g005295	12.6585	75.7597	0.167087	-2.58132	4.73799e-05	0.00365281	down
MTR_1g008360	23.318	90.4834	0.257705	-1.95621	4.82485e-05	0.00370864	down
MTR_7g080890	250.379	697	0.359224	-1.47704	4.85516e-05	0.00372079	down
MTR_1g031530	6.61958	40.8639	0.161991	-2.62601	4.87271e-05	0.00372313	down
MTR_5g055690	3.58531	25.9939	0.137929	-2.858	5.03926e-05	0.00383277	down
MTR_1g085680	269.594	1389.87	0.19397	-2.36609	5.04607e-05	0.00383277	down
MTR_2g009310	19.8692	73.2705	0.271176	-1.8827	5.07913e-05	0.0038465	down
MTR_3g107470	39.2379	168.536	0.232817	-2.10273	5.10302e-05	0.00385236	down
MTR_4g115900	14.8359	92.6353	0.160154	-2.64247	5.11688e-05	0.00385236	down
MTR_5g085990	3.38786	51.2987	0.0660419	-3.92047	5.22436e-05	0.00392074	down
MTR_7g018850	43.6164	136.828	0.318769	-1.64942	5.25074e-05	0.00392074	down
MTR_4g124250	45.4789	172.714	0.263319	-1.92512	5.25351e-05	0.00392074	down
MTR_1g081950	430.143	1158.44	0.371312	-1.4293	5.31029e-05	0.00395162	down
MTR_1g016480	5.9688	40.1678	0.148597	-2.75053	5.4214e-05	0.00402265	down
MTR_4g013350	43.9134	378.365	0.116061	-3.10705	5.44442e-05	0.00402809	down
MTR_4g127560	4.00589	117.982	0.0339535	-4.8803	5.4717e-05	0.00403663	down
MTR_8g031910	11.0997	90.0698	0.123235	-3.02052	5.53728e-05	0.00407331	down
MTR_0007s0090	6.21153	33.4997	0.185421	-2.43113	5.58254e-05	0.0040894	down
MTR_1g108390	14.6379	72.4941	0.201918	-2.30816	5.591e-05	0.0040894	down
MTR_1g100800	463.389	1300.92	0.3562	-1.48924	5.79269e-05	0.00422488	down
MTR_8g073335	1722.78	6245.59	0.27584	-1.8581	5.81297e-05	0.00422766	down
MTR_1643s0010	52.7581	165.219	0.319321	-1.64692	5.84447e-05	0.00423856	down
MTR_4g072840	0	11.2304	0	-20	5.94055e-05	0.0042961	down
MTR_7g052820	3.13989	26.8298	0.11703	-3.09505	5.99917e-05	0.00432469	down
MTR_1g093350	39.8605	200.542	0.198764	-2.33087	6.01689e-05	0.00432469	down
MTR_4g101930	188.044	519.076	0.362267	-1.46488	6.03062e-05	0.00432469	down
MTR_3g097120	28.8184	126.473	0.227863	-2.13376	6.17369e-05	0.00441496	down
MTR_5g091790	27.2801	105.701	0.258086	-1.95408	6.31593e-05	0.00450413	down
MTR_7g028940	15.1653	67.0842	0.226064	-2.1452	6.33362e-05	0.00450424	down
MTR_5g004650	0.421838	12.6869	0.03325	-4.9105	6.49686e-05	0.00460757	down
MTR_7g011990	14.8767	56.2439	0.264503	-1.91864	6.56019e-05	0.00463966	down
MTR_8g089895	980.883	2519.79	0.389272	-1.36115	6.60513e-05	0.00465862	down
MTR_3g049330	277.412	1010.54	0.274518	-1.86503	6.88026e-05	0.00483039	down
MTR_2g010740	18.0723	80.6908	0.223969	-2.15863	6.88631e-05	0.00483039	down
MTR_0271s0070	32.9024	129.425	0.25422	-1.97585	6.91408e-05	0.00483665	down
MTR_4g034810	0	19.0258	0	-20	6.98582e-05	0.00487356	down
MTR_1g113820	0.632443	19.7966	0.031947	-4.96818	7.11411e-05	0.00494961	down
MTR_1g103050	377.586	2267.59	0.166514	-2.58628	7.15281e-05	0.00496309	down
MTR_3g088645	663.108	1784.04	0.371689	-1.42783	7.27685e-05	0.00503554	down
MTR_3g075390	206.083	36.2964	5.67779	2.50533	7.35065e-05	0.00506661	up
MTR_8g468210	21.4877	89.4042	0.240344	-2.05683	7.36122e-05	0.00506661	down
MTR_7g014200	128.903	797.154	0.161704	-2.62857	7.57122e-05	0.00519722	down
MTR_5g017025	1.2196	18.1599	0.0671591	-3.89627	7.74096e-05	0.00529957	down
MTR_7g080280	140.155	401.44	0.34913	-1.51816	7.76552e-05	0.00530224	down
MTR_8g099340	39.1374	145.309	0.269339	-1.8925	7.8566e-05	0.0053502	down
MTR_7g014620	14.9226	85.4177	0.174701	-2.51704	7.96166e-05	0.0054074	down
MTR_8g074050	91.7755	345.08	0.265954	-1.91075	8.03262e-05	0.0054412	down
MTR_0007s0380	2.10919	21.3837	0.0986353	-3.34175	8.14463e-05	0.00550255	down
MTR_5g092630	17.2188	62.4279	0.275819	-1.85821	8.18782e-05	0.00551722	down
MTR_2g089975	94.4972	279.906	0.337604	-1.5666	8.27253e-05	0.0055597	down
MTR_4g116610	21.199	186.086	0.113921	-3.1339	8.32307e-05	0.00557907	down
MTR_7g101120	57.3828	243.008	0.236136	-2.08231	8.42095e-05	0.00561821	down
MTR_8g012420	662.497	2142.03	0.309284	-1.69299	8.42523e-05	0.00561821	down
MTR_8g031520	0.632443	17.189	0.0367935	-4.76441	8.4863e-05	0.00564427	down
MTR_6g051780	172.615	486.76	0.354621	-1.49565	8.5388e-05	0.00565139	down
MTR_2g093960	149.881	420.33	0.356579	-1.48771	8.54718e-05	0.00565139	down
MTR_8g012590	70.4051	340.181	0.206964	-2.27255	8.56304e-05	0.00565139	down
MTR_6g016875	26.3248	104.581	0.251717	-1.99013	8.59262e-05	0.00565637	down
MTR_6g027480	11.9645	61.3912	0.194889	-2.35928	8.79135e-05	0.00577239	down
MTR_4g081230	27.6769	87.0481	0.31795	-1.65313	8.91551e-05	0.00583898	down
MTR_7g093030	17.9877	81.5787	0.220495	-2.18118	9.27796e-05	0.00606089	down
MTR_2g461540	0.948665	16.7378	0.056678	-4.14107	9.3382e-05	0.00608476	down
MTR_7g024765	50.4689	261.495	0.193001	-2.37332	9.51143e-05	0.00616666	down
MTR_1g116100	6.57492	43.8216	0.150038	-2.7366	9.51192e-05	0.00616666	down
MTR_1g070085	643.989	1754.52	0.367046	-1.44597	9.56131e-05	0.00618306	down
MTR_2g072260	427.314	1419.82	0.300962	-1.73235	9.691e-05	0.00625118	down
MTR_1g013670	69.1255	237.332	0.291261	-1.77962	9.89288e-05	0.00636541	down
MTR_4g019690	0	13.9957	0	-20	9.99796e-05	0.00641694	down
MTR_2g096720	14.6602	243.694	0.0601582	-4.0551	0.000100807	0.00645394	down
MTR_7g086720	43.814	165.095	0.265387	-1.91383	0.000101283	0.00646827	down
MTR_8g479430	22.5931	78.2811	0.288615	-1.79278	0.000101964	0.00649556	down
MTR_1g094115	348.402	957.571	0.363839	-1.45863	0.000102301	0.00650093	down
MTR_8g092680	100.89	353.047	0.28577	-1.80707	0.000104322	0.00661298	down
MTR_2g014380	0	13.6548	0	-20	0.000104695	0.0066203	down
MTR_6g049320	71.8202	641.058	0.112034	-3.15799	0.000108449	0.00684084	down
MTR_4g088580	61.8322	180.074	0.34337	-1.54216	0.000108992	0.0068582	down
MTR_3g110550	0.632443	18.3578	0.034451	-4.85931	0.000110595	0.00692542	down
MTR_5g074880	61.9299	202.876	0.305259	-1.71189	0.000110774	0.00692542	down
MTR_1g023720	317.142	835.64	0.37952	-1.39775	0.000110869	0.00692542	down
MTR_8g041190	95.0009	443.008	0.214445	-2.22132	0.000112126	0.0069869	down
MTR_0078s0190	0	13.1917	0	-20	0.00011269	0.00700503	down
MTR_4g063190	3.6903	29.225	0.126272	-2.98539	0.00011309	0.00701292	down
MTR_2g099630	0.820719	14.1491	0.0580051	-4.10768	0.000113591	0.00702703	down
MTR_6g471290	0	12.153	0	-20	0.000114393	0.00705965	down
MTR_5g020020	60.1059	226.826	0.264986	-1.91601	0.000116872	0.00719536	down
MTR_3g019060	8.33451	46.6702	0.178583	-2.48533	0.000118356	0.00726924	down
MTR_8g040925	103.804	465.713	0.222893	-2.16557	0.00012164	0.00743641	down
MTR_2g033490	642.21	2278.65	0.281838	-1.82706	0.000121708	0.00743641	down
MTR_3g106620	14.7034	71.4049	0.205916	-2.27987	0.000121946	0.00743641	down
MTR_1g043240	15.3175	106.366	0.144007	-2.79579	0.000123759	0.0075237	down
MTR_6g008690	302.321	764.637	0.395379	-1.33869	0.000123964	0.0075237	down
MTR_2g100340	50.4025	290.435	0.173541	-2.52665	0.00012438	0.00753113	down
MTR_8g096380	388.424	1096.07	0.35438	-1.49663	0.000127886	0.00772523	down
MTR_3g012090	33.0591	113.909	0.290224	-1.78476	0.000128785	0.00776126	down
MTR_6g033505	14.3223	60.0235	0.238611	-2.06727	0.000129754	0.00780132	down
MTR_4g091670	163.006	453.443	0.359486	-1.47599	0.000130591	0.00783333	down
MTR_2g101850	0	7.97856	0	-20	0.000131401	0.00786356	down
MTR_6g032820	91.8408	1147.57	0.0800304	-3.64331	0.000134982	0.00805904	down
MTR_6g032990	60.8654	254.44	0.239213	-2.06363	0.000135753	0.00807603	down
MTR_1g075440	267.4	888.889	0.300825	-1.733	0.000135895	0.00807603	down
MTR_8g106690	763.412	1953.89	0.390714	-1.35581	0.000138347	0.00820273	down
MTR_8g076480	126.033	402.062	0.313466	-1.67362	0.000142369	0.00841314	down
MTR_3g086190	24.049	98.3823	0.244444	-2.03242	0.000142551	0.00841314	down
MTR_3g102120	129.497	562.564	0.230191	-2.11909	0.000143358	0.00844134	down
MTR_6g084120	0.715103	38.6737	0.0184907	-5.75706	0.000145003	0.00851171	down
MTR_5g098530	478.687	3446.57	0.138888	-2.84801	0.000145216	0.00851171	down
MTR_8g046200	12.1292	58.4779	0.207414	-2.26941	0.00014697	0.00859069	down
MTR_4g014140	0.398881	12.583	0.0317	-4.97938	0.000147233	0.00859069	down
MTR_7g029075	32.0718	110.004	0.291553	-1.77817	0.000149104	0.00867609	down
MTR_3g452880	4.14951	80.2525	0.0517056	-4.27354	0.000149372	0.00867609	down
MTR_5g070980	0.316222	18.4862	0.0171058	-5.86937	0.000149916	0.00868803	down
MTR_5g034970	348.644	899.243	0.387709	-1.36695	0.00015139	0.0087537	down
MTR_4g073480	19.5248	80.2004	0.24345	-2.0383	0.000154089	0.0088897	down
MTR_4g068000	129.997	352.326	0.36897	-1.43843	0.000156005	0.00896663	down
MTR_4g109660	3.36491	54.8287	0.0613713	-4.02629	0.00015632	0.00896663	down
MTR_6g015775	26.6259	87.4572	0.304445	-1.71574	0.00015647	0.00896663	down
MTR_8g056940	84.6754	813.954	0.10403	-3.26493	0.000157207	0.00898879	down
MTR_6g022180	4.63959	24.2936	0.19098	-2.38851	0.000157935	0.00901038	down
MTR_2g011720	0.843676	10.1689	0.0829665	-3.59133	0.000159267	0.00905192	down
MTR_3g060220	33.5302	145.214	0.230903	-2.11464	0.000159369	0.00905192	down
MTR_1g038430	356.883	884.399	0.403531	-1.30925	0.000164089	0.00929949	down
MTR_2g082940	23.6743	80.3681	0.294574	-1.7633	0.000169055	0.00955983	down
MTR_1g076270	44.5822	195.705	0.227803	-2.13414	0.000169936	0.00957603	down
MTR_3g007970	7.62003	88.568	0.0860359	-3.53892	0.000170088	0.00957603	down
MTR_2g031630	37.7349	116.927	0.322722	-1.63164	0.000171806	0.00965161	down
MTR_4g123940	13.169	70.4335	0.186971	-2.41911	0.000173802	0.00974238	down
MTR_8g092020	15.6777	65.5442	0.239193	-2.06375	0.000175722	0.00982855	down
MTR_3g006280	52.5977	152.495	0.344914	-1.53569	0.000179988	0.0100453	down
MTR_0184s0040	0	10.2906	0	-20	0.000182425	0.0101337	down
MTR_0002s0090	12.6095	56.2547	0.224149	-2.15747	0.000182716	0.0101337	down
MTR_6g073880	682.128	1670.38	0.408368	-1.29206	0.000182756	0.0101337	down
MTR_3g113180	10.1819	50.5802	0.201303	-2.31256	0.000184067	0.0101844	down
MTR_4g078440	25.9017	95.0349	0.272549	-1.87541	0.000186132	0.0102765	down
MTR_8g470050	0	11.4917	0	-20	0.000189474	0.0104311	down
MTR_5g093830	615.153	1515.39	0.405936	-1.30068	0.000189744	0.0104311	down
MTR_6g488150	4.48869	30.8004	0.145735	-2.77858	0.000193954	0.0106276	down
MTR_4g094302	5.22612	41.5816	0.125683	-2.99213	0.000194197	0.0106276	down
MTR_7g111900	599.223	2197.63	0.272667	-1.87479	0.000194561	0.0106276	down
MTR_0929s0010	18.668	85.3755	0.218657	-2.19326	0.000197448	0.0107461	down
MTR_6g080320	2.70951	38.6305	0.0701391	-3.83364	0.000197568	0.0107461	down
MTR_5g025950	20.5778	72.656	0.283223	-1.81999	0.000201979	0.0109628	down
MTR_3g104980	143.681	466.497	0.307999	-1.699	0.000206138	0.0111421	down
MTR_5g027530	5096.67	13695.3	0.372146	-1.42606	0.000206151	0.0111421	down
MTR_3g086630	384.006	2221.54	0.172856	-2.53236	0.000209349	0.0112912	down
MTR_5g070090	479.814	1216.99	0.394263	-1.34277	0.000212973	0.0114626	down
MTR_0110s0030	1.03132	56.5605	0.018234	-5.77723	0.000214496	0.0115204	down
MTR_1g032190	188.155	469.778	0.400519	-1.32006	0.000216597	0.011609	down
MTR_7g007760	211.268	557.67	0.378841	-1.40034	0.000218071	0.0116636	down
MTR_5g011820	11.9088	0.840283	14.1723	3.82501	0.000220444	0.011766	up
MTR_7g056103	605.686	2090.82	0.289688	-1.78743	0.000222401	0.0118369	down
MTR_7g065130	121.424	523.092	0.232127	-2.10701	0.000222694	0.0118369	down
MTR_0374s0050	196.31	502.118	0.390963	-1.35489	0.000225608	0.011967	down
MTR_4g451315	44.9201	139.686	0.32158	-1.63675	0.00022791	0.0120638	down
MTR_3g115990	74.7711	227.173	0.329138	-1.60324	0.000228373	0.0120638	down
MTR_5g084690	20.7083	76.3902	0.271086	-1.88318	0.000234909	0.0123721	down
MTR_0036s0280	24.2798	87.7674	0.276638	-1.85393	0.000235172	0.0123721	down
MTR_4g022510	4.42836	33.8717	0.130739	-2.93524	0.000235717	0.0123754	down
MTR_7g051650	1484.51	3666.82	0.40485	-1.30454	0.000237141	0.0124247	down
MTR_2g042430	21.7855	84.3229	0.258358	-1.95255	0.000241536	0.0126292	down
MTR_8g011490	44.4103	144.042	0.308315	-1.69752	0.000244276	0.0127465	down
MTR_4g102530	408.761	1015.49	0.402527	-1.31284	0.000246539	0.0128385	down
MTR_8g470980	0	13.9346	0	-20	0.000250002	0.0129925	down
MTR_7g406830	13.1486	59.6155	0.220556	-2.18078	0.000250657	0.0130002	down
MTR_8g105190	595.293	2609.16	0.228155	-2.13191	0.000252076	0.0130349	down
MTR_3g096570	29.3918	96.333	0.305106	-1.71262	0.00025234	0.0130349	down
MTR_1g102450	10.2548	46.9642	0.218353	-2.19526	0.000253857	0.0130869	down
MTR_6g011550	6.96001	27.7811	0.25053	-1.99694	0.000256643	0.013204	down
MTR_2g070070	2379.34	13697.5	0.173706	-2.52528	0.000260554	0.0133572	down
MTR_6g007760	1.2196	15.8462	0.0769646	-3.69966	0.000260661	0.0133572	down
MTR_5g046750	1.59552	25.7084	0.0620623	-4.01014	0.000261347	0.0133657	down
MTR_6g085050	7439.35	17740.6	0.41934	-1.25381	0.000262508	0.0133983	down
MTR_6g488200	58.1375	203.053	0.286318	-1.80431	0.0002634	0.0134172	down
MTR_7g105520	11.3339	165.4	0.0685241	-3.86724	0.000265025	0.0134617	down
MTR_1g112350	1.68735	17.4393	0.0967559	-3.36951	0.000265323	0.0134617	down
MTR_3g012470	11.5197	48.5343	0.237351	-2.07491	0.000266108	0.0134749	down
MTR_6g070920	101.522	700.072	0.145017	-2.78571	0.000268143	0.0135251	down
MTR_4g026500	43.9405	128.211	0.342721	-1.54489	0.000268518	0.0135251	down
MTR_8g014030	326.008	97.818	3.3328	1.73674	0.00026868	0.0135251	up
MTR_8g031010	66.0093	190.816	0.345933	-1.53144	0.000271499	0.013622	down
MTR_6g049280	60.1285	576.888	0.104229	-3.26217	0.000271703	0.013622	down
MTR_1g012330	14.7212	97.6368	0.150775	-2.72953	0.000272196	0.013622	down
MTR_7g085260	13.1715	99.746	0.132051	-2.92084	0.000280427	0.0139818	down
MTR_3g061570	12.4702	99.2747	0.125613	-2.99294	0.000280474	0.0139818	down
MTR_1g025190	122.333	385.809	0.317081	-1.65708	0.000293012	0.0145785	down
MTR_8g080990	35.0746	110.14	0.318455	-1.65084	0.000294969	0.0146475	down
MTR_3g024510	0	12.7289	0	-20	0.00029692	0.0147159	down
MTR_2g022900	74.6797	273.878	0.272675	-1.87475	0.000301612	0.0149196	down
MTR_1g103550	50.6631	201.656	0.251236	-1.99289	0.00030225	0.0149224	down
MTR_3g434890	0	25.4129	0	-20	0.000308736	0.0152134	down
MTR_3g012080	1.68735	18.1643	0.0928941	-3.42827	0.000310734	0.01526	down
MTR_6g075870	310.944	784.618	0.3963	-1.33534	0.000310871	0.01526	down
MTR_1g055165	19.9007	75.9291	0.262096	-1.93183	0.000311544	0.0152639	down
MTR_8g063930	4.06685	38.1295	0.106659	-3.22893	0.000314911	0.0153995	down
MTR_8g069820	14.2659	61.1713	0.233213	-2.10028	0.000323352	0.0157762	down
MTR_3g113270	0.632443	14.5731	0.043398	-4.52623	0.000323844	0.0157762	down
MTR_7g094760	0	7.02894	0	-20	0.00032628	0.0158647	down
MTR_2g016220	5.74503	30.8882	0.185994	-2.42667	0.000333086	0.0161651	down
MTR_5g038430	58.9439	176.195	0.334538	-1.57976	0.000339498	0.0164452	down
MTR_7g029085	18.3511	67.1756	0.273182	-1.87207	0.000343094	0.016588	down
MTR_3g437110	59.0244	168.098	0.351131	-1.50992	0.000345419	0.0166545	down
MTR_7g029070	5.51084	47.2283	0.116685	-3.09931	0.000345766	0.0166545	down
MTR_2g041430	17.6957	63.7771	0.277462	-1.84964	0.000346765	0.0166713	down
MTR_2g029180	54.8272	155.711	0.352109	-1.50591	0.000351533	0.016869	down
MTR_8g027295	24.2713	106.249	0.228439	-2.13012	0.000353905	0.0169357	down
MTR_1g112200	0	19.7127	0	-20	0.000354242	0.0169357	down
MTR_1g089940	306.262	51.3128	5.96854	2.57738	0.000356762	0.0170244	up
MTR_6g082830	0	7.23332	0	-20	0.00035992	0.0171433	down
MTR_1142s0010	0.843676	14.8329	0.0568785	-4.13597	0.000372614	0.017715	down
MTR_6g005070	1.03132	15.006	0.0687276	-3.86297	0.000373522	0.0177254	down
MTR_7g088290	0.316222	16.1742	0.0195511	-5.67661	0.000374884	0.0177572	down
MTR_1g009270	0	9.66067	0	-20	0.000378236	0.017883	down
MTR_8g042070	6.3401	43.2953	0.146439	-2.77163	0.000384021	0.0181231	down
MTR_4g089055	155.185	411.168	0.377424	-1.40574	0.000385018	0.0181368	down
MTR_8g052513	2.29621	16.7945	0.136724	-2.87067	0.000387997	0.0182437	down
MTR_5g021570	213.491	544.384	0.39217	-1.35045	0.000389903	0.0182998	down
MTR_1g017770	1.26551	17.4911	0.072352	-3.78882	0.000394894	0.0185002	down
MTR_4g084630	35.8377	120.783	0.296712	-1.75286	0.000400799	0.0187426	down
MTR_0110s0060	2.6498	19.8505	0.133488	-2.90522	0.000406861	0.0189849	down
MTR_8g080940	291.274	727.09	0.400603	-1.31976	0.000407458	0.0189849	down
MTR_1g105970	3570.71	8456.81	0.422228	-1.2439	0.000409114	0.0190275	down
MTR_2g037830	363.369	905.214	0.401417	-1.31683	0.000410101	0.0190389	down
MTR_1g088260	6.88197	53.9563	0.127547	-2.9709	0.000411597	0.0190739	down
MTR_6g037370	8.47162	109.047	0.0776881	-3.68616	0.000414357	0.0191672	down
MTR_4g024735	12.3909	79.0812	0.156686	-2.67405	0.000415707	0.0191692	down
MTR_8g016440	461.207	1161.93	0.396933	-1.33303	0.000415893	0.0191692	down
MTR_7g104610	23.8494	118.387	0.201453	-2.31149	0.000421773	0.0194053	down
MTR_3g434850	139.442	340.915	0.409022	-1.28975	0.000422798	0.0194177	down
MTR_2g082590	13.0194	207.767	0.0626633	-3.99624	0.000428255	0.0196332	down
MTR_8g009170	285.014	1167.01	0.244224	-2.03372	0.000437939	0.0200414	down
MTR_0078s0060	9.81	111.662	0.0878541	-3.50875	0.000445201	0.0203375	down
MTR_7g085790	2784.83	9183.28	0.30325	-1.72142	0.000447763	0.0203949	down
MTR_4g081420	8.10032	45.8307	0.176744	-2.50026	0.00044835	0.0203949	down
MTR_2g023290	2232.48	5243.12	0.425793	-1.23178	0.000448942	0.0203949	down
MTR_2g008226	3.83266	33.0565	0.115943	-3.10852	0.000449636	0.0203949	down
MTR_2g079120	199.856	476.051	0.41982	-1.25216	0.000453764	0.0205458	down
MTR_4g117880	36.1354	113.471	0.318454	-1.65084	0.000456191	0.0206193	down
MTR_1g052885	1.68735	29.2483	0.0576906	-4.11552	0.000457055	0.0206221	down
MTR_4g019800	656.084	1967.96	0.333383	-1.58475	0.000458411	0.0206257	down
MTR_2g437150	22.8241	73.0508	0.312442	-1.67834	0.000458929	0.0206257	down
MTR_3g078030	115.689	303.914	0.380663	-1.39342	0.000459545	0.0206257	down
MTR_5g037380	178.769	627.507	0.284887	-1.81154	0.000474737	0.0212704	down
MTR_1g030770	214.218	535.861	0.399764	-1.32278	0.000481102	0.021518	down
MTR_2g036480	5.16579	50.6177	0.102055	-3.29258	0.000482425	0.0215218	down
MTR_1g027640	10.8977	83.3794	0.1307	-2.93567	0.000482863	0.0215218	down
MTR_6g014195	2.5304	24.3812	0.103785	-3.26833	0.000500784	0.0222818	down
MTR_4g011020	119.805	1432.65	0.0836248	-3.57993	0.00050498	0.0223964	down
MTR_5g095660	27.9551	90.3885	0.309277	-1.69303	0.000505104	0.0223964	down
MTR_1g013130	1.51286	23.7354	0.0637388	-3.97168	0.000506764	0.0224313	down
MTR_2g070210	8.74655	56.2246	0.155564	-2.68442	0.000508441	0.0224668	down
MTR_4g125260	213.113	506.592	0.420681	-1.2492	0.000511582	0.0225668	down
MTR_1g019590	0	6.99088	0	-20	0.000513635	0.0226184	down
MTR_1g107350	134.517	405.408	0.331806	-1.59159	0.000515011	0.0226345	down
MTR_3g060280	185.476	454.74	0.407872	-1.29381	0.000515762	0.0226345	down
MTR_3g048330	2.84662	49.4513	0.0575642	-4.11869	0.000519489	0.0227591	down
MTR_8g015100	516.961	1408.75	0.366963	-1.44629	0.000527351	0.0230642	down
MTR_3g058410	237.747	1101.95	0.215752	-2.21255	0.000532896	0.0232671	down
MTR_6g007887	432.504	1028.42	0.420553	-1.24964	0.000536041	0.0233647	down
MTR_1g078190	153.327	399.255	0.384034	-1.3807	0.000536971	0.0233655	down
MTR_7g076660	898.757	2116.98	0.424546	-1.23601	0.000546084	0.0237133	down
MTR_3g101320	11.0152	237.384	0.0464024	-4.42966	0.000546811	0.0237133	down
MTR_8g052420	2.31917	17.2815	0.134199	-2.89755	0.000548895	0.0237489	down
MTR_1g115560	1.55878	22.1072	0.0705101	-3.82603	0.000549482	0.0237489	down
MTR_3g096370	3.97502	22.2377	0.178751	-2.48398	0.000552541	0.023841	down
MTR_8g101560	6.49163	42.6294	0.152281	-2.71519	0.0005603	0.0241352	down
MTR_2g007960	35.6033	9.45321	3.76627	1.91314	0.000561904	0.0241637	up
MTR_4g015650	0	11.1506	0	-20	0.000564262	0.0242246	down
MTR_7g012295	51.8021	145.813	0.355264	-1.49304	0.000569048	0.0243893	down
MTR_2g054130	485.855	1165.99	0.416689	-1.26296	0.000572087	0.0244786	down
MTR_8g464690	30.8235	97.5243	0.316059	-1.66173	0.000575188	0.0245704	down
MTR_5g097770	222.101	551.646	0.402616	-1.31252	0.000578853	0.0246858	down
MTR_5g076010	10.8964	43.0482	0.253121	-1.9821	0.000581566	0.0247604	down
MTR_4g131910	1.79234	15.4717	0.115846	-3.10971	0.000586356	0.024923	down
MTR_6g034870	72258.2	26994.1	2.67682	1.42052	0.000592186	0.0251292	up
MTR_2g104550	65.8481	195.607	0.336634	-1.57075	0.000597098	0.0252859	down
MTR_1g024005	22.8976	71.2337	0.321444	-1.63736	0.000597848	0.0252859	down
MTR_1g085090	2.10919	16.6684	0.126538	-2.98235	0.000603727	0.0254926	down
MTR_5g006740	237.388	614.455	0.386339	-1.37206	0.000607767	0.025621	down
MTR_3g452860	2.61306	28.7787	0.0907983	-3.46119	0.00061171	0.025745	down
MTR_0011s0020	332.003	1298.23	0.255736	-1.96727	0.000614622	0.0258252	down
MTR_5g053920	799.621	348.471	2.29466	1.19828	0.000625238	0.0262283	up
MTR_8g466250	0.843676	20.1997	0.0417668	-4.5815	0.000628663	0.026329	down
MTR_5g085850	318.987	945.27	0.337457	-1.56723	0.000632941	0.0264283	down
MTR_1g041605	2.42541	20.9747	0.115635	-3.11235	0.000634064	0.0264283	down
MTR_3g479600	180.907	443.468	0.407937	-1.29358	0.000634122	0.0264283	down
MTR_2g034480	0.820719	12.7692	0.0642731	-3.95964	0.000636329	0.0264773	down
MTR_6g066240	702.783	1643.64	0.427577	-1.22574	0.00064158	0.0266526	down
MTR_6g054925	2.69572	39.0493	0.0690337	-3.85656	0.000644195	0.0267123	down
MTR_3g464950	182.376	539.62	0.337971	-1.56503	0.000646209	0.0267123	down
MTR_7g081615	23.9459	70.364	0.340314	-1.55506	0.000647172	0.0267123	down
MTR_5g021160	166.42	420.695	0.395584	-1.33794	0.000647424	0.0267123	down
MTR_4g133490	18.0251	62.5662	0.288097	-1.79538	0.00064822	0.0267123	down
MTR_5g041940	10.7954	248.087	0.0435146	-4.52236	0.000650024	0.0267437	down
MTR_5g068180	9.67351	42.121	0.22966	-2.12243	0.000660149	0.0271168	down
MTR_4g133770	104.565	272.219	0.384119	-1.38037	0.000668836	0.0274298	down
MTR_1g017950	30.6239	107.64	0.284504	-1.81348	0.00067012	0.0274386	down
MTR_1g029610	104.267	383.145	0.272134	-1.87761	0.000672567	0.0274949	down
MTR_3g028700	22.3576	161.513	0.138426	-2.85281	0.000677054	0.0276313	down
MTR_2g103750	225.335	900.189	0.25032	-1.99816	0.000678446	0.0276313	down
MTR_7g095170	23.5635	184.668	0.127599	-2.97031	0.000679691	0.0276313	down
MTR_5g066060	1026.59	2674.72	0.383811	-1.38153	0.000680369	0.0276313	down
MTR_2g093760	1.11398	51.9128	0.0214588	-5.54229	0.000681284	0.0276313	down
MTR_7g011010	9.71418	127.015	0.0764805	-3.70876	0.00068586	0.027773	down
MTR_3g030950	630.345	1476.97	0.426783	-1.22843	0.000698879	0.0282106	down
MTR_1g029550	82.4647	239.934	0.343697	-1.54079	0.000699433	0.0282106	down
MTR_4g050150	11.3097	49.7765	0.22721	-2.1379	0.000699963	0.0282106	down
MTR_4g116350	164.983	403.044	0.409343	-1.28862	0.000701213	0.0282167	down
MTR_5g027220	235.332	556.335	0.423004	-1.24126	0.000711243	0.0285755	down
MTR_1g107495	121.204	294.026	0.412223	-1.2785	0.000716156	0.0287279	down
MTR_3g033730	10.7278	96.6843	0.110957	-3.17193	0.000723948	0.0289952	down
MTR_2g079590	113.396	282.703	0.401114	-1.31792	0.000727975	0.029111	down
MTR_8g075440	240.963	611.569	0.394007	-1.34371	0.00073206	0.0292289	down
MTR_1454s0010	29.9679	88.9463	0.336921	-1.56952	0.000735394	0.0293164	down
MTR_4g080773	42.1856	121.74	0.346523	-1.52898	0.000741927	0.029531	down
MTR_4g037315	173.834	430.857	0.403462	-1.3095	0.000745108	0.029585	down
MTR_8g064950	110.567	340.006	0.32519	-1.62065	0.000745588	0.029585	down
MTR_4g128400	62.794	513.971	0.122174	-3.03299	0.000752061	0.0297958	down
MTR_7g116610	4.73604	28.7616	0.164665	-2.60239	0.000753318	0.0297981	down
MTR_6g013380	14.6234	100.373	0.145691	-2.77902	0.000754441	0.0297981	down
MTR_5g464810	2.74163	18.3461	0.14944	-2.74237	0.000760654	0.0299974	down
MTR_0003s0620	60.0867	167.209	0.35935	-1.47654	0.000762213	0.0300127	down
MTR_5g096410	112.722	695.465	0.162081	-2.62521	0.000764459	0.0300551	down
MTR_4g081870	439.219	2756.93	0.159315	-2.65005	0.000766981	0.0300768	down
MTR_4g122800	46.2288	141.164	0.327484	-1.6105	0.000767354	0.0300768	down
MTR_4g099380	7.07942	28.0366	0.252507	-1.98561	0.000779299	0.0304984	down
MTR_4g104510	316.891	1114.6	0.284308	-1.81447	0.00078439	0.0306509	down
MTR_8g059485	704.879	1968.68	0.358046	-1.48178	0.00078981	0.0307703	down
MTR_1g087200	403.903	987.109	0.409178	-1.2892	0.000789842	0.0307703	down
MTR_1g072170	263.857	622.286	0.424012	-1.23782	0.0007959	0.030916	down
MTR_5g066330	272.002	1548.36	0.175671	-2.50905	0.000796627	0.030916	down
MTR_8g071000	1.74643	19.3483	0.0902626	-3.46973	0.000797195	0.030916	down
MTR_5g096855	0.73806	11.8479	0.0622946	-4.00475	0.000804896	0.0311624	down
MTR_2g072980	0.398881	24.4578	0.0163089	-5.9382	0.000805977	0.0311624	down
MTR_2g021150	86.7623	385.578	0.225019	-2.15188	0.000810781	0.031301	down
MTR_5g064240	2.74163	16.9707	0.161551	-2.62994	0.000820262	0.0316195	down
MTR_5g026030	35.3443	102.858	0.343623	-1.5411	0.000822762	0.0316683	down
MTR_5g020570	133.635	303.16	0.440808	-1.18178	0.000825634	0.0317313	down
MTR_8g012180	1.59552	21.5241	0.0741274	-3.75385	0.000827674	0.0317621	down
MTR_2g036490	78.9476	497.047	0.158833	-2.65441	0.000829048	0.0317674	down
MTR_6g083860	76.8108	188.23	0.408068	-1.29312	0.000831148	0.0318004	down
MTR_3g105530	136.541	318.084	0.42926	-1.22008	0.000836127	0.0319433	down
MTR_2g037740	10.653	41.4801	0.256823	-1.96115	0.000845659	0.0322594	down
MTR_8g470370	0	10.9835	0	-20	0.000849975	0.032376	down
MTR_3g467430	6.05146	34.5951	0.174922	-2.51521	0.000854034	0.0324679	down
MTR_7g069160	236.985	547.683	0.432705	-1.20854	0.000854918	0.0324679	down
MTR_5g031830	199.505	760.069	0.262482	-1.92971	0.000862109	0.0326927	down
MTR_6g045643	3728.5	1599.32	2.3313	1.22114	0.000867262	0.0328396	up
MTR_5g068580	112.432	297.889	0.377427	-1.40573	0.000874696	0.0330723	down
MTR_4g094590	198.977	460.181	0.432389	-1.2096	0.000881131	0.0332666	down
MTR_7g010000	27.778	76.9372	0.361047	-1.46974	0.000885726	0.0333909	down
MTR_2g060070	11.273	46.5541	0.242147	-2.04604	0.000894605	0.0336762	down
MTR_4g080730	1.53582	15.2841	0.100485	-3.31495	0.000897658	0.033693	down
MTR_1g104840	0.398881	12.0779	0.0330257	-4.92027	0.000898282	0.033693	down
MTR_6g015720	109.259	257.934	0.423593	-1.23925	0.000899646	0.033693	down
MTR_2g035820	255.225	610.521	0.418045	-1.25827	0.000900299	0.033693	down
MTR_7g117430	500.529	205.146	2.43986	1.2868	0.000910148	0.034012	up
MTR_5g049230	408.329	949.66	0.429974	-1.21768	0.000913342	0.0340817	down
MTR_3g030020	0.398881	10.0907	0.0395297	-4.66092	0.000919022	0.0342439	down
MTR_0339s0030	241.711	591.269	0.408801	-1.29053	0.000924269	0.0343895	down
MTR_8g096310	164.164	1730.61	0.094859	-3.39807	0.000927086	0.0344444	down
MTR_7g086110	3.87732	26.3845	0.146955	-2.76656	0.000938197	0.0348068	down
MTR_1g101680	4.93285	27.5467	0.179072	-2.48139	0.000968908	0.0358944	down
MTR_3g015490	0	8.46267	0	-20	0.000976593	0.0361269	down
MTR_7g009470	25.5651	83.33	0.306794	-1.70466	0.000996727	0.0367748	down
MTR_8g470950	20.9183	82.1211	0.254725	-1.97299	0.000996972	0.0367748	down
MTR_6g075880	8.68223	33.4121	0.259853	-1.94423	0.00101723	0.0374682	down
MTR_4g108350	386.24	880.036	0.438891	-1.18806	0.00102135	0.0375662	down
MTR_2g103795	57.5431	186.109	0.309191	-1.69343	0.00103095	0.0378645	down
MTR_1g007370	802.124	1783.8	0.449671	-1.15306	0.00103241	0.0378645	down
MTR_1g035140	82.122	231.468	0.354788	-1.49497	0.00104101	0.0381254	down
MTR_1g103690	32.5718	10.217	3.18799	1.67265	0.00104255	0.0381275	up
MTR_3g462790	65.6119	166.082	0.395057	-1.33987	0.00104687	0.038231	down
MTR_2g081580	15.6639	264.377	0.0592484	-4.07708	0.00105551	0.0384902	down
MTR_7g092530	28.8671	89.7831	0.32152	-1.63702	0.00105697	0.0384902	down
MTR_7g093490	0	4.91685	0	-20	0.00105978	0.0385379	down
MTR_3g105595	362.093	853.225	0.424382	-1.23657	0.00106145	0.038544	down
MTR_4g069680	11.3437	42.2646	0.268397	-1.89756	0.00106403	0.0385831	down
MTR_4g072600	0	12.3064	0	-20	0.00106725	0.0386453	down
MTR_3g060240	323.106	1584.87	0.20387	-2.29428	0.00107639	0.0389213	down
MTR_2g042420	5.87298	42.0877	0.139541	-2.84124	0.00107823	0.0389329	down
MTR_3g452760	3.72642	18.5958	0.20039	-2.31911	0.00108244	0.0390257	down
MTR_2g068880	4.9316	33.9185	0.145395	-2.78195	0.00108402	0.0390257	down
MTR_2g091250	12.0983	44.5791	0.271389	-1.88156	0.00108773	0.0390257	down
MTR_3g053190	0	9.12266	0	-20	0.00108823	0.0390257	down
MTR_3g080040	413.225	943.4	0.438017	-1.19094	0.0010884	0.0390257	down
MTR_1g019640	32.7298	83.9492	0.389876	-1.35891	0.00109363	0.0391588	down
MTR_4g075490	0	10.3688	0	-20	0.00109547	0.0391701	down
MTR_6g023950	336.15	135.491	2.48098	1.31091	0.00110353	0.0394031	up
MTR_3g114960	137.24	342.386	0.400832	-1.31893	0.0011082	0.0395149	down
MTR_6g015430	115.577	264.388	0.437149	-1.1938	0.00111234	0.0396076	down
MTR_2g072170	11.8962	45.5137	0.261377	-1.93579	0.00114797	0.0407698	down
MTR_2g014440	52.3905	142.281	0.368218	-1.44137	0.00114815	0.0407698	down
MTR_4g010140	2890.22	6478.06	0.446155	-1.16438	0.0011619	0.0412009	down
MTR_2g088220	93.9173	225.261	0.416928	-1.26213	0.00116727	0.0413341	down
MTR_5g092280	28.4018	81.4106	0.348871	-1.51923	0.00117336	0.0414927	down
MTR_6g016325	0	9.37962	0	-20	0.00118118	0.0417119	down
MTR_3g098440	1.58111	17.0217	0.0928878	-3.42837	0.00118362	0.0417404	down
MTR_8g479450	66.0664	163.519	0.404029	-1.30747	0.00120487	0.0424315	down
MTR_7g023740	106.478	31.8206	3.34618	1.74251	0.00121141	0.0425488	up
MTR_2g022880	48.0689	137.515	0.349553	-1.51642	0.00121151	0.0425488	down
MTR_7g014250	39.3495	127.725	0.308079	-1.69863	0.00121683	0.0426771	down
MTR_4g119050	1.82909	53.1546	0.0344107	-4.861	0.00122156	0.0427846	down
MTR_6g015405	40.8499	120.677	0.338507	-1.56274	0.00122592	0.0428788	down
MTR_2g041550	15.5288	101.542	0.15293	-2.70906	0.00123091	0.0429948	down
MTR_5g017510	82.0912	388.077	0.211533	-2.24104	0.00125235	0.0436843	down
MTR_5g085300	24.7917	77.8245	0.318559	-1.65037	0.00126009	0.0438763	down
MTR_3g098430	14041	6316.34	2.22296	1.15248	0.00126128	0.0438763	up
MTR_3g091650	114.124	268.801	0.424566	-1.23594	0.00126834	0.0440623	down
MTR_1g096340	378.573	868.651	0.435817	-1.19821	0.00127905	0.0443745	down
MTR_1g096790	153.424	427.355	0.359008	-1.47791	0.00130312	0.0451484	down
MTR_2g087740	129.813	302.496	0.429137	-1.22049	0.00130667	0.0452105	down
MTR_6g033820	66.9209	235.31	0.284395	-1.81403	0.00131597	0.0454709	down
MTR_8g088380	11.9067	66.3326	0.179499	-2.47795	0.00132162	0.0456049	down
MTR_4g091490	10.2875	116.845	0.0880447	-3.50562	0.00132457	0.0456453	down
MTR_6g008680	585.963	1331.88	0.439952	-1.18458	0.0013268	0.0456607	down
MTR_5g038280	334.563	2412.68	0.138669	-2.85029	0.00133114	0.0457488	down
MTR_5g095540	7.39564	31.4801	0.234931	-2.08969	0.0013334	0.0457651	down
MTR_8g019020	163.298	57.7317	2.82856	1.50007	0.00135065	0.0462955	up
MTR_4g045790	0	10.9747	0	-20	0.00135596	0.0464154	down
MTR_5g027010	47.1356	129.796	0.36315	-1.46136	0.00136102	0.0465267	down
MTR_4g107510	119.906	305.592	0.392372	-1.3497	0.00137942	0.0470929	down
MTR_2g038090	0.398881	9.09417	0.0438612	-4.51091	0.00138946	0.0473473	down
MTR_6g090460	3.3747	57.7963	0.0583896	-4.09814	0.00139056	0.0473473	down
MTR_5g096320	4.4054	27.4939	0.160232	-2.64177	0.00141646	0.0481207	down
MTR_7g072540	35.4983	170.273	0.208479	-2.26203	0.00141703	0.0481207	down
MTR_5g091310	0	5.11837	0	-20	0.00142716	0.0483049	down
MTR_6g004140	126.776	305.562	0.414894	-1.26918	0.00142807	0.0483049	down
MTR_2g064470	1684.85	3985.26	0.422771	-1.24205	0.00142809	0.0483049	down
MTR_4g106790	232.693	645.841	0.360295	-1.47275	0.00144067	0.0486575	down
MTR_2g090455	27.6625	6.21561	4.45049	2.15396	0.00144247	0.0486575	up
MTR_0152s0100	141.847	332.046	0.427191	-1.22705	0.0014442	0.0486575	down
MTR_5g063720	1.85204	53.1646	0.034836	-4.84328	0.00144667	0.0486768	down
MTR_1g008310	98.7277	236.371	0.417681	-1.25953	0.00145678	0.04893	down
MTR_6g071510	0	7.54572	0	-20	0.00145801	0.04893	down
MTR_8g074070	244.062	564.227	0.43256	-1.20903	0.00147084	0.049296	down
MTR_4g075150	152.865	350.495	0.436141	-1.19713	0.00148536	0.049718	down
MTR_8g107230	4.33716	23.2254	0.186742	-2.42088	0.00149068	0.0498309	down

## Sheet: D1_ANvsD1_NN
GeneID	FoldChange
AccID	D1_AN	D1_NN	FoldChange	Log2FC	P-Value	FDR	Style
MTR_2g010980	14.4629	286.291	0.0505183	-4.30705	6.28995e-21	1.61494e-16	down
MTR_1g045140	364.751	4240.31	0.0860199	-3.53919	5.08568e-20	6.52874e-16	down
MTR_2g084985	8.11534	319.466	0.0254029	-5.29886	8.60818e-19	7.36716e-15	down
MTR_5g095770	12.4481	217.272	0.057293	-4.1255	1.3942e-18	8.94905e-15	down
MTR_4g039540	2.12651	177.614	0.0119726	-6.38412	1.91783e-18	9.84808e-15	down
MTR_6g015275	41.2643	515.178	0.0800971	-3.64211	3.12746e-18	1.33829e-14	down
MTR_8g009150	7.0332	147.329	0.0477382	-4.38871	9.85899e-17	3.61614e-13	down
MTR_8g028100	140.878	1365.86	0.103143	-3.27729	1.24016e-16	3.98015e-13	down
MTR_3g054360	93.6841	1033.96	0.0906073	-3.46423	3.21931e-16	9.18397e-13	down
MTR_6g083210	16.3196	234.769	0.0695134	-3.84656	5.88304e-16	1.51047e-12	down
MTR_2g049780	6.65404	128.769	0.0516743	-4.27441	1.45683e-15	3.40037e-12	down
MTR_1g034260	198.852	2338.75	0.0850249	-3.55597	1.64886e-15	3.52788e-12	down
MTR_0022s0200	151.719	8.34508	18.1806	4.18433	2.41486e-15	4.76936e-12	up
MTR_2g070060	13.7891	369.975	0.0372703	-4.74583	4.0854e-15	7.49233e-12	down
MTR_7g080780	12.2231	276.002	0.0442863	-4.497	4.45363e-15	7.62313e-12	down
MTR_4g015860	24.5381	268.415	0.0914184	-3.45137	5.12738e-15	8.22784e-12	down
MTR_3g070970	3.94657	97.2477	0.0405827	-4.62299	6.83632e-15	1.03248e-11	down
MTR_1g017700	3.48751	225.555	0.0154619	-6.01514	4.49597e-14	6.413e-11	down
MTR_8g031470	57.9273	524.223	0.110501	-3.17786	8.06991e-14	1.0905e-10	down
MTR_5g048470	15.9502	162.978	0.0978673	-3.35303	1.06738e-13	1.37026e-10	down
MTR_5g005330	10.5439	171.581	0.0614516	-4.02441	1.37494e-13	1.68103e-10	down
MTR_7g074820	19.1095	215.449	0.0886964	-3.49498	1.76847e-13	2.06388e-10	down
MTR_7g056103	127.17	2090.82	0.0608227	-4.03925	2.16507e-13	2.41687e-10	down
MTR_3g008820	22.6904	311.601	0.0728187	-3.77955	2.91835e-13	3.12202e-10	down
MTR_4g070340	20.9285	365.861	0.0572034	-4.12775	5.35571e-13	5.33528e-10	down
MTR_4g066020	51.1335	0.739524	69.1439	6.11153	5.40281e-13	5.33528e-10	up
MTR_8g088560	29.4346	256.758	0.114639	-3.12482	6.12724e-13	5.82655e-10	down
MTR_3g479620	85.8553	606.46	0.141568	-2.82043	6.96831e-13	6.38969e-10	down
MTR_8g033220	64.4542	522.308	0.123403	-3.01855	1.13657e-12	1.00626e-09	down
MTR_8g098615	18.9893	172.387	0.110155	-3.18239	1.68306e-12	1.44042e-09	down
MTR_8g040920	3.9088	93.9753	0.0415939	-4.58749	2.08009e-12	1.72278e-09	down
MTR_6g029250	158.151	1778.84	0.0889072	-3.49156	7.73576e-12	5.99816e-09	down
MTR_7g086000	6.97654	96.7	0.0721462	-3.79293	7.83761e-12	5.99816e-09	down
MTR_1g014210	112.091	2634.32	0.0425502	-4.55469	7.94304e-12	5.99816e-09	down
MTR_8g009110	135.721	821.9	0.165131	-2.59832	1.08808e-11	7.98184e-09	down
MTR_8g061950	4.91104	70.548	0.0696127	-3.84451	1.42711e-11	1.01781e-08	down
MTR_5g005570	0.708836	75.3362	0.00940897	-6.73175	1.70518e-11	1.18326e-08	down
MTR_3g009150	70.1795	438.165	0.160167	-2.64235	1.91674e-11	1.28268e-08	down
rpl33	0.354418	93.0279	0.0038098	-8.03607	1.94838e-11	1.28268e-08	down
MTR_4g087080	0.38785	83.3532	0.0046531	-7.74759	2.69422e-11	1.69234e-08	down
MTR_6g039440	39.393	279.465	0.140958	-2.82666	2.70248e-11	1.69234e-08	down
MTR_4g081710	29.2571	257.236	0.113736	-3.13624	3.87986e-11	2.35126e-08	down
MTR_3g092790	10.4904	164.153	0.0639062	-3.9679	3.93784e-11	2.35126e-08	down
MTR_6g015780	24.6875	491.989	0.050179	-4.31677	4.2812e-11	2.49818e-08	down
MTR_2g461710	5.36425	82.1536	0.0652953	-3.93688	4.58753e-11	2.61744e-08	down
MTR_8g019440	8.0107	111.978	0.0715383	-3.80514	4.78872e-11	2.67283e-08	down
MTR_2g082580	3.81435	156.004	0.0244504	-5.354	5.8216e-11	3.1802e-08	down
MTR_2g437160	8.33332	90.7021	0.0918757	-3.44417	6.50222e-11	3.47801e-08	down
MTR_6g471820	0.354418	114.593	0.00309283	-8.33686	7.53969e-11	3.95064e-08	down
MTR_3g101340	8.89974	90.1763	0.0986926	-3.34091	8.8387e-11	4.53867e-08	down
MTR_8g089655	8.70065	93.86	0.0926982	-3.43132	9.75907e-11	4.91302e-08	down
MTR_4g049340	3.62124	50.6776	0.0714565	-3.80679	1.27318e-10	6.28633e-08	down
MTR_5g094610	73.9956	516.581	0.143241	-2.80348	1.44503e-10	7.00021e-08	down
MTR_3g061480	59.2454	496.009	0.119444	-3.06559	1.54417e-10	7.34198e-08	down
MTR_8g106210	15.7052	363.251	0.0432351	-4.53165	1.81393e-10	8.46778e-08	down
MTR_4g123760	40.6027	260.952	0.155594	-2.68414	2.04454e-10	9.37386e-08	down
MTR_3g082510	8.80095	148.389	0.0593099	-4.07558	2.51733e-10	1.12272e-07	down
MTR_6g092540	19.5093	257.089	0.0758855	-3.72003	2.53623e-10	1.12272e-07	down
MTR_5g085920	26.1109	197.993	0.131878	-2.92272	2.70697e-10	1.17799e-07	down
MTR_1g014230	70.3456	412.275	0.170628	-2.55108	2.85143e-10	1.22017e-07	down
MTR_2g435740	109.216	982.427	0.11117	-3.16916	3.12306e-10	1.3145e-07	down
MTR_0511s0010	3.74749	51.6518	0.0725529	-3.78482	3.47705e-10	1.43989e-07	down
MTR_4g073590	212.143	1142.03	0.185759	-2.42849	3.53641e-10	1.44123e-07	down
MTR_7g059255	59.861	595.127	0.100585	-3.31351	3.90194e-10	1.56535e-07	down
MTR_1g031650	605.687	3554.78	0.170387	-2.55312	5.35021e-10	2.11333e-07	down
MTR_5g005440	44.4536	343.708	0.129335	-2.95081	7.93102e-10	3.08529e-07	down
MTR_2g104130	0.708836	39.4881	0.0179506	-5.79982	8.0819e-10	3.09299e-07	down
MTR_6g032880	16.7145	170.284	0.0981568	-3.34877	8.19176e-10	3.09299e-07	down
MTR_5g092820	31.6645	284.305	0.111375	-3.1665	8.45055e-10	3.14446e-07	down
MTR_0460s0010	118.94	622.66	0.191019	-2.38821	9.20084e-10	3.37474e-07	down
MTR_1g086310	51.6261	302.174	0.170849	-2.54921	9.43184e-10	3.41074e-07	down
MTR_1g071780	3.74477	113.262	0.033063	-4.91864	9.79054e-10	3.49128e-07	down
MTR_3g117420	58.0876	856.937	0.0677851	-3.88289	1.07361e-09	3.77602e-07	down
MTR_1g009830	8.17636	95.6138	0.0855144	-3.54769	1.34646e-09	4.67167e-07	down
MTR_6g016880	13.7049	116.841	0.117296	-3.09178	1.601e-09	5.48075e-07	down
MTR_1g110270	10.3421	146.769	0.0704654	-3.82694	1.62733e-09	5.49761e-07	down
MTR_8g046200	3.46862	58.4779	0.0593151	-4.07546	1.79464e-09	5.98408e-07	down
MTR_1g032190	91.9149	469.778	0.195656	-2.35361	1.85591e-09	6.10904e-07	down
MTR_3g016080	37.5628	291.754	0.128748	-2.95737	3.1387e-09	1.02008e-06	down
MTR_1g062130	18.1644	177.225	0.102493	-3.2864	3.41716e-09	1.0967e-06	down
MTR_6g007757	106.088	525.294	0.20196	-2.30786	3.48388e-09	1.1043e-06	down
MTR_8g102150	0.354418	47.6167	0.00744314	-7.06987	3.59179e-09	1.12462e-06	down
MTR_1g088925	166.272	26.7689	6.21138	2.63491	3.82563e-09	1.18341e-06	up
MTR_4g069680	1.69654	42.2646	0.0401408	-4.63879	3.8756e-09	1.1846e-06	down
MTR_6g042030	195.288	1882.71	0.103727	-3.26914	4.26443e-09	1.28811e-06	down
MTR_4g050150	2.13671	49.7765	0.0429261	-4.542	4.49172e-09	1.34099e-06	down
MTR_2g041430	5.88419	63.7771	0.0922618	-3.43812	5.32478e-09	1.57142e-06	down
MTR_2g097480	24.4594	167.861	0.145712	-2.77881	5.40312e-09	1.57642e-06	down
MTR_3g026400	61.8389	1139.91	0.0542488	-4.20427	6.16081e-09	1.77729e-06	down
MTR_4g116010	28.5093	168.267	0.169428	-2.56125	6.30674e-09	1.79917e-06	down
MTR_1g064490	17.2271	136.779	0.125948	-2.9891	6.9317e-09	1.95573e-06	down
MTR_2g082660	73.4436	352.417	0.2084	-2.26258	8.23301e-09	2.29764e-06	down
MTR_8g088745	1.04437	36.3583	0.0287242	-5.12159	9.27509e-09	2.56062e-06	down
MTR_4g087160	10.627	122.786	0.0865491	-3.53034	1.05062e-08	2.86966e-06	down
MTR_8g069510	11.9168	149.282	0.0798276	-3.64697	1.08452e-08	2.93105e-06	down
MTR_4g093970	81.2558	397.439	0.204448	-2.29019	1.21953e-08	3.2616e-06	down
MTR_2g041200	1.37989	37.0097	0.0372846	-4.74528	1.31854e-08	3.49006e-06	down
MTR_2g437130	2.61466	40.8561	0.0639968	-3.96586	1.44824e-08	3.79425e-06	down
MTR_8g028545	334.348	1833.32	0.182373	-2.45503	1.50733e-08	3.90917e-06	down
MTR_5g097300	3.53115	44.8902	0.0786619	-3.66819	1.5395e-08	3.95266e-06	down
MTR_2g436340	54.2671	307.006	0.176762	-2.50012	1.603e-08	4.07496e-06	down
MTR_1g040100	6.18358	81.2998	0.076059	-3.71674	1.75599e-08	4.42009e-06	down
MTR_3g058660	27.9721	468.355	0.059724	-4.06555	2.08231e-08	5.19062e-06	down
MTR_8g023100	4.16606	64.8059	0.0642851	-3.95937	2.23628e-08	5.52081e-06	down
MTR_4g055030	86.3412	501.691	0.1721	-2.53868	2.31359e-08	5.65727e-06	down
MTR_7g013850	53.3783	929.43	0.0574312	-4.12202	2.55377e-08	6.13702e-06	down
MTR_8g063090	155.963	679.982	0.229363	-2.1243	2.56972e-08	6.13702e-06	down
MTR_7g490310	19.6384	163.333	0.120236	-3.05606	2.58149e-08	6.13702e-06	down
MTR_7g031470	9.29507	75.4113	0.123258	-3.02024	2.69232e-08	6.34177e-06	down
MTR_7g100570	19.6516	123.954	0.15854	-2.65708	2.75108e-08	6.42128e-06	down
MTR_8g468210	10.6038	89.4042	0.118605	-3.07577	2.88137e-08	6.66479e-06	down
MTR_6g083300	0.689947	22.6949	0.030401	-5.03974	3.01161e-08	6.85735e-06	down
MTR_3g053200	81.8701	365.93	0.223732	-2.16016	3.01804e-08	6.85735e-06	down
MTR_1g035300	10.4059	88.9307	0.117011	-3.09528	3.07634e-08	6.9285e-06	down
MTR_4g078240	7.23663	67.2054	0.107679	-3.21519	3.33924e-08	7.45521e-06	down
MTR_2g072530	32.9031	180.332	0.182458	-2.45436	3.37137e-08	7.46206e-06	down
MTR_4g051350	13.9406	259.265	0.0537696	-4.21706	3.50582e-08	7.69332e-06	down
MTR_3g054160	107.338	483.806	0.221861	-2.17227	3.57304e-08	7.7744e-06	down
MTR_2g104230	59.2688	381.267	0.155452	-2.68546	3.99506e-08	8.6196e-06	down
MTR_1g103550	21.8219	201.656	0.108214	-3.20804	4.05208e-08	8.66977e-06	down
MTR_1g008360	12.1244	90.4834	0.133996	-2.89973	4.24772e-08	9.01323e-06	down
MTR_6g064950	11.6741	100.607	0.116037	-3.10735	4.54926e-08	9.57395e-06	down
MTR_8g041150	19.4338	140.697	0.138125	-2.85595	4.69837e-08	9.80738e-06	down
MTR_7g022160	12.9595	98.4709	0.131608	-2.92569	4.76518e-08	9.86661e-06	down
MTR_6g037370	0.708836	109.047	0.0065003	-7.26528	5.05697e-08	1.0387e-05	down
MTR_4g045853	1.51797	40.6393	0.0373523	-4.74266	5.6665e-08	1.15175e-05	down
MTR_8g094980	474.127	2865.39	0.165467	-2.59539	5.69709e-08	1.15175e-05	down
MTR_1408s0010	0	64.3169	0	-20	7.28263e-08	1.46079e-05	down
MTR_7g062970	131.796	2230.62	0.0590851	-4.08106	7.65121e-08	1.52283e-05	down
MTR_8g036830	6.1674	59.9029	0.102957	-3.27989	7.74206e-08	1.52906e-05	down
MTR_6g015250	42.0266	208.201	0.201856	-2.3086	8.30138e-08	1.62701e-05	down
MTR_1g110930	100.781	992.616	0.101531	-3.30001	1.0747e-07	2.09036e-05	down
MTR_2g038710	95.8729	455.891	0.210298	-2.24949	1.11953e-07	2.1612e-05	down
MTR_8g012290	0	20.0163	0	-20	1.17624e-07	2.25372e-05	down
MTR_2g042970	17.775	101.114	0.175792	-2.50806	1.24616e-07	2.37001e-05	down
MTR_8g063930	0.335529	38.1295	0.00879972	-6.82833	1.36913e-07	2.58473e-05	down
MTR_2g022610	5.91926	100.221	0.0590623	-4.08162	1.46673e-07	2.74878e-05	down
MTR_1g112240	124.948	508.408	0.245763	-2.02466	1.48363e-07	2.75494e-05	down
MTR_2g008226	0.335529	33.0565	0.0101502	-6.62235	1.49148e-07	2.75494e-05	down
MTR_1g115410	3.44974	171.909	0.0200672	-5.63901	1.67732e-07	3.07609e-05	down
MTR_3g099140	121.753	483.01	0.252071	-1.9881	1.70447e-07	3.1037e-05	down
MTR_5g034980	244.578	921.118	0.265523	-1.91309	1.80393e-07	3.26169e-05	down
MTR_1g026910	44.0873	315.665	0.139665	-2.83996	1.96911e-07	3.53544e-05	down
MTR_4g078600	1.36101	34.5711	0.0393684	-4.66682	2.10775e-07	3.75637e-05	down
MTR_8g009120	31.9559	149.411	0.213879	-2.22513	2.12141e-07	3.75637e-05	down
MTR_8g086020	12.2346	88.5445	0.138175	-2.85543	2.25723e-07	3.96947e-05	down
MTR_0058s0010	39.6142	327.776	0.120857	-3.04862	2.29575e-07	4.00975e-05	down
MTR_8g080940	185.208	727.09	0.254726	-1.97298	2.34446e-07	4.06716e-05	down
MTR_5g086320	17.4061	200.56	0.0867872	-3.52637	2.43804e-07	4.20113e-05	down
MTR_2g026575	1.11123	31.9636	0.0347655	-4.8462	2.66878e-07	4.56805e-05	down
MTR_1g018470	27.758	148.389	0.187062	-2.41841	2.78926e-07	4.74267e-05	down
MTR_3g008840	235.752	2207.46	0.106798	-3.22705	2.81073e-07	4.74773e-05	down
MTR_8g032320	32.4599	220.081	0.14749	-2.76131	3.01523e-07	5.05987e-05	down
MTR_0095s0020	0	43.5259	0	-20	3.1618e-07	5.27137e-05	down
MTR_4g046870	0.354418	25.1909	0.0140693	-6.15131	3.20766e-07	5.31333e-05	down
MTR_4g065050	11.1222	76.2277	0.145908	-2.77687	3.34332e-07	5.50255e-05	down
MTR_7g028623	12.1984	79.8922	0.152685	-2.71137	3.37229e-07	5.51188e-05	down
MTR_8g075470	30.9331	164.204	0.188382	-2.40826	3.39193e-07	5.51188e-05	down
MTR_8g026730	12.9977	148.058	0.0877881	-3.50983	3.76611e-07	6.07156e-05	down
MTR_4g007220	14.0303	129.209	0.108586	-3.20309	3.78364e-07	6.07156e-05	down
MTR_3g060740	55.2455	626.708	0.0881518	-3.50387	3.83589e-07	6.11717e-05	down
MTR_4g076050	1.39878	26.7575	0.0522763	-4.2577	3.96055e-07	6.27699e-05	down
MTR_8g009090	217.198	810.814	0.267876	-1.90036	3.99668e-07	6.29538e-05	down
MTR_8g035720	12.958	89.7915	0.144312	-2.79273	4.03431e-07	6.3159e-05	down
MTR_6g011550	2.77868	27.7811	0.10002	-3.32164	4.2638e-07	6.63473e-05	down
MTR_3g107470	25.2318	168.536	0.149712	-2.73974	4.76663e-07	7.37249e-05	down
MTR_5g017550	178.597	800.066	0.223227	-2.16341	4.87339e-07	7.49247e-05	down
MTR_7g081615	11.94	70.364	0.169689	-2.55903	4.9452e-07	7.55762e-05	down
MTR_1g051585	36.8597	165.769	0.222356	-2.16906	5.0989e-07	7.70014e-05	down
MTR_8g092320	2.24135	105.283	0.0212888	-5.55376	5.12025e-07	7.70014e-05	down
MTR_5g084830	51.2718	220.81	0.232199	-2.10657	5.12843e-07	7.70014e-05	down
MTR_5g041910	282.418	1203.62	0.234641	-2.09147	5.83048e-07	8.70334e-05	down
MTR_1g016480	3.09532	40.1678	0.0770597	-3.69788	6.06702e-07	9.0041e-05	down
MTR_2g078930	31.8371	186.731	0.170497	-2.55218	6.14137e-07	9.04401e-05	down
MTR_4g013350	21.1807	378.365	0.0559795	-4.15896	6.16437e-07	9.04401e-05	down
MTR_3g080860	0.354418	32.0248	0.011067	-6.49759	6.36878e-07	9.24451e-05	down
MTR_5g062750	79.953	346.561	0.230704	-2.11589	6.37304e-07	9.24451e-05	down
MTR_7g106340	0	26.7774	0	-20	6.6009e-07	9.52124e-05	down
MTR_7g029085	9.72613	67.1756	0.144787	-2.788	6.63838e-07	9.52181e-05	down
MTR_6g007747	57.3308	236.232	0.242689	-2.04282	7.56545e-07	0.000107913	down
MTR_6g077800	122.871	466.693	0.263281	-1.92533	7.70062e-07	0.000109234	down
MTR_4g084630	21.3623	120.783	0.176865	-2.49928	7.79766e-07	0.000110003	down
MTR_4g078417	24.6858	124.342	0.198531	-2.33256	7.84976e-07	0.000110133	down
MTR_4g020110	4457.25	20920.9	0.213053	-2.23072	7.92959e-07	0.000110648	down
MTR_0087s0020	26.5034	136.249	0.194522	-2.36199	8.04331e-07	0.000111628	down
MTR_1g116100	2.75979	43.8216	0.0629778	-3.98901	8.31497e-07	0.000114778	down
MTR_1g043240	7.07967	106.366	0.0665593	-3.90922	8.77471e-07	0.000120182	down
MTR_2g103130	163.621	1112.83	0.147031	-2.76581	8.8001e-07	0.000120182	down
MTR_6g059680	0.742268	30.4437	0.0243817	-5.35806	9.09329e-07	0.000123529	down
MTR_5g011430	2.79757	43.1687	0.0648054	-3.94774	9.33186e-07	0.000126103	down
MTR_8g008840	22.1078	155.068	0.142568	-2.81028	9.4337e-07	0.000126812	down
MTR_0186s0030	12.6138	73.8489	0.170805	-2.54957	1.00718e-06	0.000134684	down
MTR_6g007750	6.80068	62.0895	0.10953	-3.1906	1.02217e-06	0.00013598	down
MTR_1g023730	488.022	2202.68	0.221558	-2.17424	1.0479e-06	0.000138685	down
MTR_4g116610	10.2882	186.086	0.0552875	-4.1769	1.06725e-06	0.000140521	down
MTR_3g064070	5.42242	40.7164	0.133175	-2.9086	1.10646e-06	0.00014494	down
MTR_2g036480	1.41767	50.6177	0.0280074	-5.15805	1.13369e-06	0.000147754	down
MTR_2g010740	11.5447	80.6908	0.143073	-2.80518	1.1476e-06	0.000148432	down
MTR_6g033505	8.29976	60.0235	0.138275	-2.85439	1.15046e-06	0.000148432	down
MTR_3g096370	1.06325	22.2377	0.047813	-4.38645	1.17625e-06	0.000151002	down
MTR_2g461760	61.7202	240.525	0.256606	-1.96237	1.19399e-06	0.000152516	down
MTR_4g107580	29.4097	161.373	0.182247	-2.45604	1.20212e-06	0.000152794	down
MTR_2g070870	1.4511	45.0912	0.0321816	-4.95762	1.20835e-06	0.00015283	down
MTR_7g027020	5.46291	51.3228	0.106442	-3.23186	1.2647e-06	0.000159173	down
MTR_3g467430	1.80552	34.5951	0.0521901	-4.26008	1.28135e-06	0.000160481	down
MTR_0007s0070	1.69654	25.0639	0.0676883	-3.88495	1.29357e-06	0.00016092	down
MTR_6g049280	24.024	576.888	0.0416441	-4.58574	1.30009e-06	0.00016092	down
MTR_2g078340	381.849	1627.68	0.234597	-2.09175	1.30366e-06	0.00016092	down
MTR_5g069880	19.647	103.65	0.189552	-2.39934	1.37286e-06	0.000168652	down
MTR_8g080860	54.95	222.369	0.247112	-2.01676	1.4408e-06	0.000176155	down
MTR_1g052270	4.90518	46.5109	0.105463	-3.24519	1.67716e-06	0.000204081	down
MTR_7g069180	686.14	2269.06	0.302389	-1.72552	1.72192e-06	0.00020854	down
MTR_5g083980	1.06325	22.4693	0.0473203	-4.4014	1.79351e-06	0.00021619	down
MTR_2g438010	17.4202	90.0865	0.193372	-2.37055	1.80992e-06	0.000217148	down
MTR_1g034290	9.39929	45.1712	0.208081	-2.26478	1.89146e-06	0.000225875	down
MTR_3g450310	5.37444	64.3727	0.0834895	-3.58226	1.9965e-06	0.000236118	down
MTR_8g069805	13.93	104.487	0.133318	-2.90706	2.00173e-06	0.000236118	down
MTR_1g076650	8.34786	109.463	0.0762616	-3.7129	2.01082e-06	0.000236118	down
MTR_6g004100	267.599	938.14	0.285244	-1.80973	2.01401e-06	0.000236118	down
MTR_6g009260	30.9364	140.821	0.219686	-2.18649	2.09976e-06	0.000245052	down
MTR_6g049320	41.7495	641.058	0.065126	-3.94062	2.14868e-06	0.000249626	down
MTR_1g087540	76.5277	414.113	0.184799	-2.43597	2.15889e-06	0.000249683	down
MTR_8g073335	1358.01	6245.59	0.217436	-2.20134	2.16909e-06	0.000249737	down
MTR_8g007365	1.00659	23.2803	0.0432377	-4.53157	2.21296e-06	0.000253651	down
MTR_2g045050	105.728	378.748	0.279152	-1.84088	2.3744e-06	0.000270946	down
MTR_2g011720	0	10.1689	0	-20	2.40122e-06	0.000272793	down
MTR_1g077600	2.05095	32.5226	0.0630623	-3.98708	2.42937e-06	0.000274776	down
MTR_7g103250	51.7218	260.389	0.198633	-2.33182	2.58867e-06	0.000291071	down
MTR_3g080660	4.82529	49.5933	0.0972971	-3.36146	2.59611e-06	0.000291071	down
MTR_8g069350	1.06325	36.0381	0.0295036	-5.08297	2.72346e-06	0.000304021	down
MTR_1g015290	59.1084	473.092	0.124941	-3.00068	2.83822e-06	0.000314222	down
MTR_8g468710	1.39878	50.5105	0.0276929	-5.17434	2.83932e-06	0.000314222	down
MTR_5g024970	1795.63	6875.4	0.261168	-1.93695	2.90022e-06	0.000319584	down
MTR_1g019750	94.0377	758.268	0.124016	-3.0114	2.9688e-06	0.000325743	down
MTR_2g437100	15.3562	81.204	0.189107	-2.40273	3.0099e-06	0.000328848	down
MTR_3g110550	0	18.3578	0	-20	3.10195e-06	0.000336192	down
MTR_5g088550	0.708836	27.3636	0.0259043	-5.27066	3.1056e-06	0.000336192	down
MTR_5g061660	1.16355	50.3055	0.0231297	-5.43411	3.11641e-06	0.000336192	down
MTR_7g015170	22.0556	137.678	0.160197	-2.64208	3.13636e-06	0.00033693	down
MTR_1g099440	3.23339	121.555	0.0266001	-5.23242	3.2722e-06	0.000350057	down
MTR_2g090775	2.26024	53.4903	0.0422551	-4.56473	3.34078e-06	0.000355283	down
MTR_2g104475	13.7018	83.8279	0.163451	-2.61307	3.34872e-06	0.000355283	down
MTR_6g013050	43.3289	184.533	0.234804	-2.09047	3.36632e-06	0.000355681	down
MTR_3g088040	10189.5	32850.8	0.310177	-1.68884	3.63534e-06	0.00038253	down
MTR_7g061255	0.775701	22.2366	0.0348839	-4.84129	3.69627e-06	0.000387354	down
MTR_7g014610	257.725	838.372	0.307411	-1.70176	3.73387e-06	0.000389704	down
MTR_5g068580	71.7091	297.889	0.240724	-2.05455	4.0451e-06	0.00042017	down
MTR_6g007887	306.112	1028.42	0.297653	-1.74829	4.05851e-06	0.00042017	down
MTR_3g117485	114.282	488.196	0.234091	-2.09486	4.09877e-06	0.000422634	down
MTR_3g021000	12.9438	75.852	0.170645	-2.55093	4.3674e-06	0.000448532	down
MTR_0279s0020	33.8062	156.491	0.216027	-2.21072	4.41894e-06	0.000452017	down
MTR_4g055130	0	11.1369	0	-20	4.6056e-06	0.000469242	down
MTR_2g023430	455.069	1447.45	0.314395	-1.66935	4.76921e-06	0.00048399	down
MTR_0012s0150	55.1468	207.632	0.265598	-1.91268	4.93897e-06	0.000499245	down
MTR_0429s0020	4.02635	39.3993	0.102194	-3.29062	4.99852e-06	0.000502699	down
MTR_1g055165	13.5031	75.9291	0.177839	-2.49136	5.0123e-06	0.000502699	down
MTR_2g100350	3.03594	33.2842	0.0912127	-3.45462	5.07008e-06	0.000506514	down
MTR_1g089620	21.3569	99.5708	0.214489	-2.22102	5.18141e-06	0.000515631	down
MTR_5g091390	97.5221	334.811	0.291275	-1.77955	5.24689e-06	0.000520131	down
MTR_8g076480	99.3969	402.062	0.247218	-2.01615	5.30331e-06	0.000523702	down
MTR_3g053510	167.278	1660.2	0.100758	-3.31103	5.32668e-06	0.000523994	down
MTR_3g434850	101.115	340.915	0.2966	-1.75341	5.35206e-06	0.000524482	down
MTR_7g051650	1163.84	3666.82	0.317398	-1.65563	5.52885e-06	0.000538373	down
MTR_1g076270	31.9386	195.705	0.163198	-2.61531	5.53575e-06	0.000538373	down
MTR_8g006090	36.6807	146.49	0.250397	-1.99771	5.68992e-06	0.000549269	down
MTR_8g045300	78.2905	407.207	0.192262	-2.37885	5.69058e-06	0.000549269	down
MTR_7g117200	24.4129	199.621	0.122296	-3.03155	6.14219e-06	0.00059064	down
MTR_6g015350	37.7773	472.945	0.0798767	-3.64608	6.30884e-06	0.000604401	down
MTR_8g089895	833.415	2519.79	0.330748	-1.5962	6.43899e-06	0.000614576	down
MTR_1g101790	4.81074	46.9952	0.102367	-3.28818	6.51764e-06	0.000618497	down
MTR_4g029710	147.517	479.797	0.307458	-1.70154	6.52824e-06	0.000618497	down
MTR_2g070410	7.50952	50.0264	0.150111	-2.7359	6.66347e-06	0.000628987	down
rps18	15.7083	179.012	0.0877501	-3.51045	6.71203e-06	0.000631097	down
MTR_2g072260	358.646	1419.82	0.252599	-1.98508	6.73498e-06	0.000631097	down
MTR_0185s0010	7.85971	173.973	0.0451779	-4.46824	6.77845e-06	0.000632861	down
MTR_2g072510	48.5425	210.25	0.23088	-2.11478	6.93102e-06	0.000644761	down
MTR_3g027650	14.8799	71.0215	0.209512	-2.25489	7.03911e-06	0.000650774	down
MTR_3g028520	12.4265	62.1602	0.199911	-2.32257	7.04636e-06	0.000650774	down
MTR_8g022950	1.00659	20.6297	0.0487932	-4.35718	7.231e-06	0.000665433	down
MTR_0365s0030	1.11123	25.696	0.0432453	-4.53131	7.42802e-06	0.000679063	down
MTR_8g009160	264.4	880.71	0.300212	-1.73594	7.43201e-06	0.000679063	down
MTR_4g106790	157.654	645.841	0.244107	-2.03441	7.53495e-06	0.000684101	down
MTR_7g028940	11.9108	67.0842	0.17755	-2.4937	7.54044e-06	0.000684101	down
MTR_4g102530	317.163	1015.49	0.312326	-1.67887	7.77543e-06	0.000702937	down
MTR_3g462060	39.7724	248.345	0.16015	-2.64251	8.27401e-06	0.000745386	down
MTR_8g074050	77.621	345.08	0.224936	-2.15241	8.66675e-06	0.000778037	down
MTR_1g041575	8.13303	43.2098	0.188222	-2.40949	8.91976e-06	0.000797204	down
MTR_3g102460	73.1135	276.12	0.264789	-1.91709	8.94235e-06	0.000797204	down
MTR_7g073530	8.35058	50.3543	0.165836	-2.59217	8.99875e-06	0.000798341	down
MTR_3g012090	25.2582	113.909	0.22174	-2.17306	9.01729e-06	0.000798341	down
MTR_8g470560	8.2227	65.0259	0.126453	-2.98333	9.29729e-06	0.000820302	down
MTR_6g082820	0.689947	14.4708	0.0476785	-4.39052	9.46597e-06	0.000832324	down
MTR_2g069210	214.32	1186.31	0.180661	-2.46864	9.74291e-06	0.000853752	down
MTR_8g031010	50.1409	190.816	0.262772	-1.92812	9.86882e-06	0.000861681	down
MTR_3g097120	23.3903	126.473	0.184943	-2.43485	9.90052e-06	0.000861681	down
MTR_6g059920	13.7136	72.9226	0.188057	-2.41076	1.0144e-05	0.0008795	down
MTR_8g077420	3.44974	24.0126	0.143664	-2.79923	1.01738e-05	0.0008795	down
MTR_4g007230	1.04437	29.7267	0.0351322	-4.83106	1.03458e-05	0.000891367	down
MTR_1g019550	9.44726	51.427	0.183702	-2.44456	1.06319e-05	0.000912959	down
MTR_4g117880	25.5737	113.471	0.225376	-2.14959	1.11111e-05	0.000950447	down
MTR_1g102420	60.9156	544.006	0.111976	-3.15874	1.11425e-05	0.000950447	down
MTR_6g045403	0	51.7142	0	-20	1.12515e-05	0.000956565	down
MTR_5g035770	355.499	1080.1	0.329134	-1.60325	1.13071e-05	0.000958119	down
MTR_3g069220	4.29665	38.2979	0.11219	-3.15598	1.14107e-05	0.000963719	down
MTR_7g029075	25.5661	110.004	0.232412	-2.10524	1.14728e-05	0.000965787	down
MTR_8g056940	55.8355	813.954	0.0685979	-3.86569	1.1638e-05	0.000976489	down
MTR_3g452880	1.87239	80.2525	0.0233312	-5.4216	1.18897e-05	0.000994358	down
MTR_6g463630	7.95838	71.431	0.111414	-3.166	1.21127e-05	0.00100972	down
MTR_1g103050	294.303	2267.59	0.129787	-2.94578	1.22629e-05	0.00101893	down
MTR_4g081560	0.354418	12.3589	0.028677	-5.12396	1.23896e-05	0.00102614	down
MTR_4g101930	166.196	519.076	0.320177	-1.64306	1.24933e-05	0.0010314	down
MTR_2g070210	4.93427	56.2246	0.08776	-3.51029	1.26766e-05	0.00104317	down
MTR_3g064350	4.90833	51.1443	0.0959702	-3.38127	1.29654e-05	0.00106354	down
MTR_4g073015	36.6156	148.943	0.245837	-2.02423	1.32862e-05	0.00108638	down
MTR_8g031910	8.88399	90.0698	0.0986345	-3.34176	1.33382e-05	0.00108717	down
MTR_6g085050	6068.83	17740.6	0.342086	-1.54757	1.37189e-05	0.00111034	down
MTR_1g093350	34.3585	200.542	0.171328	-2.54517	1.37559e-05	0.00111034	down
MTR_8g005295	10.2796	75.7597	0.135687	-2.88164	1.37837e-05	0.00111034	down
MTR_3g049330	230.951	1010.54	0.228542	-2.12947	1.37954e-05	0.00111034	down
MTR_4g063100	1138.87	3327.47	0.342262	-1.54683	1.38482e-05	0.0011111	down
MTR_5g009290	8.33754	52.9042	0.157597	-2.66569	1.42836e-05	0.00114247	down
MTR_1g028130	165.809	512.74	0.323378	-1.6287	1.44646e-05	0.00115335	down
MTR_2g041310	10.2651	103.033	0.0996295	-3.32728	1.46678e-05	0.00116593	down
MTR_8g099340	32.9507	145.309	0.226763	-2.14074	1.48893e-05	0.00117988	down
MTR_7g104610	14.6923	118.387	0.124104	-3.01038	1.59006e-05	0.00125615	down
MTR_3g040410	7.62599	47.4631	0.160672	-2.63781	1.63173e-05	0.00128511	down
MTR_6g072650	24.8283	299.094	0.0830117	-3.59054	1.71963e-05	0.0013502	down
MTR_7g075120	2.72201	24.5089	0.111062	-3.17056	1.7606e-05	0.00137815	down
MTR_8g106690	666.963	1953.89	0.341351	-1.55067	1.83676e-05	0.0014334	down
MTR_6g027810	988.759	2766.53	0.3574	-1.48439	1.84364e-05	0.0014344	down
MTR_4g080777	46.6021	166.617	0.279696	-1.83807	1.90348e-05	0.00147649	down
MTR_7g092430	1.06325	20.553	0.0517323	-4.27279	1.92314e-05	0.00148203	down
MTR_5g070920	483.237	1423.34	0.339509	-1.55848	1.92438e-05	0.00148203	down
MTR_4g100480	418.504	1263.34	0.331268	-1.59393	1.93152e-05	0.00148203	down
MTR_1g087020	151.251	508.06	0.297703	-1.74805	1.93371e-05	0.00148203	down
MTR_1g087200	319.699	987.109	0.323874	-1.6265	1.94087e-05	0.00148309	down
MTR_1g100800	436.793	1300.92	0.335756	-1.57452	1.97445e-05	0.00150427	down
MTR_2g461540	0.72338	16.7378	0.0432184	-4.53221	2.00079e-05	0.00151983	down
MTR_6g032770	0	18.2109	0	-20	2.03405e-05	0.00153628	down
MTR_2g023680	537.716	3309.13	0.162495	-2.62154	2.03441e-05	0.00153628	down
MTR_1g088260	3.69245	53.9563	0.0684341	-3.86914	2.05095e-05	0.00154423	down
MTR_0036s0050	431.978	1432.35	0.301587	-1.72935	2.08307e-05	0.00156383	down
MTR_6g083270	11.9502	79.785	0.14978	-2.73908	2.18387e-05	0.00163472	down
MTR_7g095170	13.4336	184.668	0.0727444	-3.78102	2.23651e-05	0.00166666	down
MTR_1g021925	18.7945	75.6594	0.24841	-2.00921	2.24567e-05	0.00166666	down
MTR_5g034970	303.474	899.243	0.337478	-1.56714	2.24602e-05	0.00166666	down
MTR_8g010370	68.9016	235.761	0.292251	-1.77472	2.28346e-05	0.00168956	down
MTR_3g012470	9.29778	48.5343	0.191571	-2.38405	2.30585e-05	0.00170123	down
MTR_8g040925	84.1996	465.713	0.180797	-2.46756	2.37847e-05	0.00174977	down
MTR_3g081030	2.12651	19.655	0.108192	-3.20834	2.38665e-05	0.00175078	down
MTR_1643s0010	51.355	165.219	0.310829	-1.68581	2.43714e-05	0.00177854	down
MTR_1g032290	2.95019	36.0832	0.0817606	-3.61245	2.43835e-05	0.00177854	down
MTR_7g103070	27.3409	111.305	0.245639	-2.02539	2.48731e-05	0.00180911	down
MTR_3g115990	62.6645	227.173	0.275845	-1.85807	2.55112e-05	0.00185029	down
MTR_2g014650	1.78663	73.3557	0.0243558	-5.35959	2.60163e-05	0.00187953	down
MTR_2g020550	11.2937	61.8645	0.182556	-2.45359	2.60609e-05	0.00187953	down
MTR_8g072430	106.622	328.729	0.324346	-1.62439	2.61908e-05	0.00188361	down
MTR_7g089640	198.003	1001.92	0.197623	-2.33917	2.68991e-05	0.00192915	down
MTR_1g081180	13.8108	70.6103	0.195592	-2.35408	2.74419e-05	0.00196259	down
MTR_1g013670	59.9683	237.332	0.252676	-1.98464	2.75247e-05	0.00196305	down
MTR_3g066170	0.775701	18.3642	0.0422398	-4.56525	2.77837e-05	0.00197603	down
MTR_4g026500	36.8277	128.211	0.287244	-1.79965	2.82585e-05	0.00200424	down
MTR_7g100335	221.983	871.745	0.254642	-1.97346	2.84459e-05	0.00201164	down
MTR_1g081950	406.242	1158.44	0.35068	-1.51177	2.85195e-05	0.00201164	down
MTR_4g022540	69.8617	229.916	0.303857	-1.71853	2.86869e-05	0.00201185	down
MTR_8g041190	79.486	443.008	0.179423	-2.47856	2.87062e-05	0.00201185	down
MTR_8g032880	233.207	686.552	0.339679	-1.55776	2.87576e-05	0.00201185	down
MTR_1g107495	94.5102	294.026	0.321435	-1.6374	2.8884e-05	0.00201521	down
MTR_1g040730	7.34399	42.3841	0.173272	-2.52889	2.98597e-05	0.00207763	down
MTR_0006s0160	0	12.0129	0	-20	3.00276e-05	0.00208367	down
MTR_6g016875	23.0534	104.581	0.220436	-2.18157	3.02757e-05	0.00209522	down
MTR_5g016830	39.0736	149.632	0.261131	-1.93716	3.05526e-05	0.0021087	down
MTR_3g091650	85.0299	268.801	0.316331	-1.66049	3.1693e-05	0.00218155	down
MTR_4g008310	3.88556	37.0657	0.104829	-3.25389	3.18625e-05	0.00218735	down
MTR_0003s0620	46.9047	167.209	0.280514	-1.83385	3.20347e-05	0.00219331	down
MTR_4g091670	147.878	453.443	0.326124	-1.61651	3.27903e-05	0.00223907	down
MTR_4g123940	11.6276	70.4335	0.165086	-2.59871	3.35868e-05	0.00228737	down
MTR_8g064820	134.872	407.937	0.330621	-1.59675	3.47859e-05	0.00236277	down
MTR_5g023680	22.3997	114.338	0.195908	-2.35175	3.52988e-05	0.00239129	down
MTR_3g101970	2.68152	35.8941	0.0747064	-3.74262	3.58004e-05	0.00241888	down
MTR_4g094368	42.3472	147.612	0.286883	-1.80147	3.72259e-05	0.00250859	down
MTR_3g033730	5.44402	96.6843	0.0563072	-4.15054	3.89787e-05	0.00261984	down
MTR_8g016580	1.13012	17.7428	0.0636943	-3.97269	4.0148e-05	0.00269138	down
MTR_0006s0240	38.9789	184.415	0.211365	-2.24219	4.07056e-05	0.00272166	down
MTR_2g089975	89.1601	279.906	0.318536	-1.65047	4.1688e-05	0.00278011	down
MTR_8g106520	19.8551	94.1498	0.210888	-2.24545	4.17988e-05	0.00278027	down
MTR_3g039990	9.22386	68.0101	0.135625	-2.88231	4.20546e-05	0.00279005	down
MTR_1g025190	101.151	385.809	0.262178	-1.93138	4.22967e-05	0.00279888	down
MTR_4g060990	57.1885	184.4	0.310132	-1.68904	4.24836e-05	0.00280403	down
MTR_6g014195	1.37989	24.3812	0.0565967	-4.14314	4.27212e-05	0.00281248	down
MTR_4g124250	43.2103	172.714	0.250184	-1.99894	4.37326e-05	0.0028717	down
MTR_1g075440	236.005	888.889	0.265505	-1.91319	4.46581e-05	0.00292499	down
MTR_3g091045	5.50817	40.3303	0.136577	-2.87222	4.51371e-05	0.00294884	down
MTR_4g099380	4.12079	28.0366	0.146979	-2.76632	4.69613e-05	0.00306023	down
MTR_5g098530	411.745	3446.57	0.119465	-3.06534	4.77865e-05	0.00309973	down
MTR_6g013380	9.37485	100.373	0.0933999	-3.42044	4.78088e-05	0.00309973	down
MTR_5g074880	54.9295	202.876	0.270753	-1.88495	4.81235e-05	0.00311227	down
MTR_5g064240	1.41767	16.9707	0.0835366	-3.58145	4.82855e-05	0.0031149	down
MTR_5g464810	1.41767	18.3461	0.0772738	-3.69388	4.8463e-05	0.00311852	down
MTR_5g093830	551.107	1515.39	0.363673	-1.45929	4.90803e-05	0.00314724	down
MTR_2g079120	169.129	476.051	0.355275	-1.49299	4.91545e-05	0.00314724	down
MTR_7g069660	0.354418	12.9889	0.0272862	-5.19568	4.96523e-05	0.0031712	down
MTR_8g009170	213.07	1167.01	0.182577	-2.45342	5.03484e-05	0.00320768	down
MTR_7g101120	51.6497	243.008	0.212544	-2.23417	5.09148e-05	0.00323573	down
MTR_1g094115	332.548	957.571	0.347282	-1.52582	5.13255e-05	0.00325378	down
MTR_4g024735	9.43152	79.0812	0.119264	-3.06777	5.21091e-05	0.00329532	down
MTR_8g469860	16.7998	130.293	0.128938	-2.95525	5.34268e-05	0.00337035	down
MTR_2g015590	34.174	136.145	0.251011	-1.99418	5.39577e-05	0.0033955	down
MTR_3g030950	532.909	1476.97	0.360813	-1.47068	5.43414e-05	0.00341129	down
MTR_4g108350	310.962	880.036	0.353351	-1.50082	5.54273e-05	0.00347097	down
MTR_7g093030	17.2778	81.5787	0.211793	-2.23928	5.59859e-05	0.00349742	down
MTR_5g018070	64.3826	193.696	0.332391	-1.58905	5.62442e-05	0.00350456	down
MTR_5g017025	1.04437	18.1599	0.0575096	-4.12005	5.63732e-05	0.00350456	down
MTR_5g091790	28.341	105.701	0.268123	-1.89903	5.65296e-05	0.00350579	down
MTR_4g133928	15.4102	68.6357	0.224521	-2.15508	5.72349e-05	0.00354098	down
MTR_4g081420	6.13126	45.8307	0.133781	-2.90206	5.74215e-05	0.00354398	down
MTR_0007s0380	1.71542	21.3837	0.080221	-3.63988	5.75849e-05	0.00354555	down
MTR_0054s0140	0.335529	12.9014	0.0260073	-5.26494	5.85714e-05	0.00359766	down
MTR_4g094302	4.08302	41.5816	0.0981928	-3.34824	5.87286e-05	0.00359871	down
MTR_7g095100	11.1469	52.699	0.211521	-2.24113	6.08553e-05	0.00372014	down
MTR_4g115170	17.377	149.902	0.115923	-3.10877	6.21998e-05	0.0037933	down
MTR_3g091440	7.84668	36.6604	0.214037	-2.22407	6.3191e-05	0.00384462	down
MTR_8g012420	652.526	2142.03	0.304629	-1.71487	6.34008e-05	0.00384826	down
MTR_2g082590	8.563	207.767	0.0412144	-4.60071	6.49583e-05	0.0039335	down
MTR_7g110370	4.13263	31.4873	0.131247	-2.92964	6.53932e-05	0.00395052	down
MTR_1g032490	1.69654	19.168	0.0885087	-3.49804	6.64234e-05	0.00400334	down
MTR_3g072140	1.37989	16.9735	0.0812969	-3.62066	6.65795e-05	0.00400334	down
MTR_3g105530	112.667	318.084	0.354204	-1.49735	6.68351e-05	0.00400932	down
MTR_5g070090	447.215	1216.99	0.367477	-1.44427	6.72142e-05	0.00402267	down
MTR_4g078440	23.1608	95.0349	0.243708	-2.03677	6.7699e-05	0.00404226	down
MTR_2g022460	14.8842	296.024	0.0502805	-4.31386	6.8327e-05	0.00407029	down
MTR_4g125260	181.863	506.592	0.358993	-1.47797	6.94683e-05	0.0041287	down
MTR_1g034130	6.82555	62.9474	0.108433	-3.20513	6.99334e-05	0.00414674	down
MTR_4g122800	36.8556	141.164	0.261084	-1.93741	7.0317e-05	0.00415989	down
MTR_5g042100	16.9686	76.7074	0.221212	-2.1765	7.06111e-05	0.00416768	down
MTR_2g033490	590.701	2278.65	0.259232	-1.94768	7.10005e-05	0.00417878	down
MTR_7g080890	254.382	697	0.364967	-1.45416	7.11247e-05	0.00417878	down
MTR_1g029610	86.0701	383.145	0.224641	-2.15431	7.16366e-05	0.00419924	down
MTR_4g081870	289.372	2756.93	0.104962	-3.25207	7.18434e-05	0.00420177	down
MTR_7g109830	1.36101	44.8127	0.030371	-5.04116	7.33281e-05	0.00427886	down
MTR_1g094840	9.62746	82.0434	0.117346	-3.09116	7.37881e-05	0.00429229	down
MTR_4g097700	30.9929	267.782	0.115739	-3.11105	7.38926e-05	0.00429229	down
MTR_7g050350	3.3046	43.2966	0.0763247	-3.71171	7.49537e-05	0.0043441	down
MTR_3g058410	192.821	1101.95	0.174982	-2.51473	7.54607e-05	0.00436363	down
MTR_1g042745	0.354418	11.2798	0.0314204	-4.99215	7.62719e-05	0.00440063	down
MTR_3g479520	38.2488	154.633	0.247352	-2.01536	7.68845e-05	0.00442603	down
MTR_2g071760	0	13.7556	0	-20	7.74258e-05	0.00444722	down
MTR_4g081730	0.354418	11.3907	0.0311146	-5.00626	7.90531e-05	0.00453055	down
MTR_8g092680	101.293	353.047	0.286911	-1.80132	7.93174e-05	0.00453558	down
MTR_0069s0020	1.02548	23.622	0.043412	-4.52576	7.98463e-05	0.00455567	down
MTR_5g019050	2.68152	33.5207	0.079996	-3.64393	8.01254e-05	0.00456146	down
MTR_6g070920	91.179	700.072	0.130242	-2.94073	8.11678e-05	0.00461058	down
MTR_1173s0010	0	25.1448	0	-20	8.21892e-05	0.00465829	down
MTR_2g014380	0	13.6548	0	-20	8.36221e-05	0.00472907	down
MTR_4g019080	18.4445	85.5995	0.215474	-2.21442	8.44521e-05	0.00475353	down
MTR_7g065130	106.066	523.092	0.202767	-2.30211	8.45964e-05	0.00475353	down
MTR_1g014250	17.1941	67.9847	0.252911	-1.9833	8.461e-05	0.00475353	down
MTR_0438s0020	85.924	252.587	0.340176	-1.55565	8.51758e-05	0.00477486	down
MTR_5g081730	4.04524	31.6673	0.127742	-2.9687	8.54164e-05	0.00477792	down
MTR_2g072250	313.319	862.571	0.363238	-1.46101	8.66114e-05	0.00483424	down
MTR_4g129650	1.00659	115.907	0.00868446	-6.84735	8.7592e-05	0.00487836	down
MTR_2g100340	46.9739	290.435	0.161737	-2.62828	8.78992e-05	0.00488487	down
MTR_3g060220	30.8883	145.214	0.212709	-2.23305	8.83144e-05	0.00489735	down
MTR_5g025690	11.4664	200.081	0.0573089	-4.1251	9.15477e-05	0.00506571	down
MTR_7g056450	11.298	78.1946	0.144486	-2.791	9.31289e-05	0.00514212	down
MTR_0922s0020	97.3303	303.461	0.320734	-1.64055	9.46086e-05	0.00521261	down
MTR_3g095180	0.775701	30.8995	0.025104	-5.31594	9.56886e-05	0.00526082	down
MTR_3g086630	338.745	2221.54	0.152482	-2.71329	9.62979e-05	0.00528301	down
MTR_1g027930	10.5616	46.923	0.225085	-2.15146	9.6923e-05	0.00530597	down
MTR_3g465070	2.05095	21.7158	0.0944452	-3.40438	9.78234e-05	0.00534386	down
MTR_0478s0010	132.905	419.082	0.317133	-1.65684	9.86275e-05	0.00537635	down
MTR_4g129560	33.1459	212.101	0.156274	-2.67785	9.98891e-05	0.00543359	down
MTR_3g012250	23.1376	102.982	0.224677	-2.15407	0.000103009	0.00558806	down
MTR_6g022180	4.43038	24.2936	0.182368	-2.45508	0.000103164	0.00558806	down
MTR_8g011410	303.454	830.955	0.365187	-1.45329	0.00010375	0.00560798	down
MTR_7g015010	28.293	183.485	0.154198	-2.69714	0.000104991	0.00566312	down
MTR_8g015560	14.9976	112.274	0.13358	-2.90422	0.000106145	0.00571336	down
MTR_8g012180	0.689947	21.5241	0.0320547	-4.96332	0.000107292	0.005763	down
MTR_2g070070	2059.43	13697.5	0.150351	-2.7336	0.000108583	0.00582017	down
MTR_5g006160	47.0696	325.578	0.144573	-2.79013	0.000108814	0.0058204	down
MTR_2g017965	35.5829	147.861	0.240652	-2.05498	0.000110235	0.00588416	down
MTR_2g014680	26.2099	123.961	0.211436	-2.24171	0.000110737	0.0058987	down
MTR_7g021660	0.708836	20.1771	0.0351307	-4.83113	0.000111668	0.00593595	down
MTR_6g051780	175.071	486.76	0.359665	-1.47527	0.000112085	0.00594584	down
MTR_8g432460	19.7329	1.6039	12.3031	3.62095	0.000112655	0.00596376	up
MTR_8g446430	130.824	373.111	0.350631	-1.51197	0.000112916	0.00596527	down
MTR_8g020310	157.849	56.1752	2.80994	1.49054	0.000113165	0.00596613	up
MTR_7g112560	12.0096	1068.98	0.0112347	-6.4759	0.000113744	0.00598436	down
MTR_5g013080	4.50865	31.0903	0.145018	-2.7857	0.000114722	0.0060235	down
MTR_1g017950	24.7715	107.64	0.230134	-2.11945	0.000115584	0.00605636	down
MTR_6g032820	89.1578	1147.57	0.0776925	-3.68608	0.000116963	0.00611616	down
MTR_5g085540	3.69245	48.9131	0.0754901	-3.72757	0.000118381	0.00616526	down
MTR_1g087710	3.54418	44.8044	0.0791034	-3.66012	0.000118383	0.00616526	down
MTR_4g050300	52.5355	162.603	0.323091	-1.62999	0.000118799	0.00617441	down
MTR_8g096220	0	13.294	0	-20	0.000119477	0.00619713	down
MTR_4g116350	143.028	403.044	0.354869	-1.49464	0.000121337	0.00628089	down
MTR_6g086560	12.5792	187.125	0.0672233	-3.89489	0.000122271	0.00631653	down
MTR_3g011480	103.998	301.254	0.345218	-1.53442	0.000122698	0.00632584	down
MTR_2g093010	5.10849	39.0887	0.13069	-2.93578	0.000124297	0.00639543	down
MTR_5g088850	285.456	755.69	0.377742	-1.40453	0.000125668	0.00645307	down
MTR_4g115900	15.9533	92.6353	0.172217	-2.5377	0.000126002	0.00645729	down
MTR_8g465340	6.37952	32.8255	0.194347	-2.3633	0.000128693	0.00658204	down
MTR_1g088920	191.481	48.4014	3.95611	1.98408	0.000130103	0.00664096	up
MTR_8g016440	439.93	1161.93	0.378622	-1.40117	0.000130557	0.00665092	down
MTR_8g040730	0	11.8961	0	-20	0.000131368	0.00667898	down
MTR_6g028130	1652.99	625.469	2.6428	1.40207	0.000132873	0.00674214	up
MTR_8g016330	3.07643	23.392	0.131517	-2.92668	0.000135872	0.00688068	down
MTR_8g101560	5.08689	42.6294	0.119328	-3.06699	0.000139249	0.00703785	down
MTR_1g078190	138.874	399.255	0.347833	-1.52353	0.000140935	0.00710326	down
MTR_5g085990	4.31988	51.2987	0.0842103	-3.56986	0.000141115	0.00710326	down
MTR_1g036750	10.0093	48.5966	0.205968	-2.27951	0.000141374	0.00710326	down
MTR_6g015405	34.6336	120.677	0.286995	-1.8009	0.000142864	0.0071641	down
MTR_2g016220	4.87489	30.8882	0.157824	-2.66361	0.000144621	0.00723812	down
MTR_6g033240	59.2214	202.803	0.292014	-1.77589	0.000145136	0.00724973	down
MTR_3g085580	5.5719	45.9635	0.121224	-3.04425	0.000145552	0.00725639	down
MTR_2g079590	97.8023	282.703	0.345954	-1.53135	0.000149178	0.00742277	down
MTR_0929s0010	17.6876	85.3755	0.207175	-2.27108	0.000150851	0.00749148	down
MTR_2g101560	134.531	521.031	0.258201	-1.95343	0.000152715	0.00756941	down
MTR_2g103670	148.495	598.824	0.247978	-2.01172	0.000153068	0.0075723	down
MTR_3g074050	450.578	1208.51	0.372836	-1.42339	0.000156583	0.00773127	down
MTR_1g018580	14.4992	0.381806	37.9753	5.24699	0.000158443	0.0078081	up
MTR_8g466250	0.354418	20.1997	0.0175457	-5.83274	0.000162869	0.00800023	down
MTR_6g082280	34.044	9.19625	3.70195	1.88828	0.000162965	0.00800023	up
MTR_3g462790	56.3228	166.082	0.339127	-1.5601	0.000165628	0.00810637	down
MTR_3g082050	212.793	617.941	0.344359	-1.53802	0.000165758	0.00810637	down
MTR_2g449790	0	11.3156	0	-20	0.000167013	0.0081522	down
MTR_2g043370	5.98733	40.0407	0.149531	-2.74148	0.000172964	0.00840993	down
MTR_4g119050	0.775701	53.1546	0.0145933	-6.09855	0.000173272	0.00840993	down
MTR_4g068000	126.49	352.326	0.359014	-1.47789	0.000173276	0.00840993	down
MTR_0110s0030	1.00659	56.5605	0.0177966	-5.81225	0.000174449	0.0084509	down
MTR_0374s0050	187.859	502.118	0.374132	-1.41838	0.000175723	0.00848677	down
MTR_7g029070	4.4941	47.2283	0.0951569	-3.39355	0.00017585	0.00848677	down
MTR_7g092650	11.9864	52.6661	0.227592	-2.13548	0.000177937	0.00857136	down
MTR_5g016890	145.027	496.889	0.29187	-1.7766	0.000179242	0.00861805	down
MTR_3g080040	360.144	943.4	0.381751	-1.38929	0.000181017	0.00868713	down
MTR_5g037380	161.304	627.507	0.257055	-1.95985	0.000184359	0.00883102	down
MTR_2g038090	0	9.09417	0	-20	0.000192495	0.00920354	down
MTR_8g042070	5.4818	43.2953	0.126614	-2.98149	0.000192932	0.00920732	down
MTR_4g073480	20.0176	80.2004	0.249594	-2.00234	0.000193732	0.00922834	down
MTR_5g055690	4.24867	25.9939	0.163449	-2.61309	0.000195734	0.00928993	down
MTR_6g014220	43.8985	153.574	0.285846	-1.80669	0.000195749	0.00928993	down
MTR_8g096380	402.195	1096.07	0.366944	-1.44637	0.000198036	0.00938115	down
MTR_1g035140	67.5136	231.468	0.291676	-1.77756	0.000199006	0.00940971	down
MTR_7g086720	47.8045	165.095	0.289559	-1.78807	0.000201152	0.00949373	down
MTR_7g106710	1.4511	24.9052	0.0582651	-4.10122	0.000202403	0.00952034	down
MTR_8g031990	273.526	719.636	0.38009	-1.39559	0.000202458	0.00952034	down
MTR_5g085850	289.989	945.27	0.306779	-1.70473	0.000203872	0.0095693	down
MTR_0011s0020	287.003	1298.23	0.221073	-2.17741	0.000209765	0.00982796	down
MTR_7g073380	504.917	1998.71	0.252621	-1.98495	0.000212316	0.00992936	down
MTR_7g033720	32.7101	253.258	0.129157	-2.9528	0.000213157	0.00995056	down
MTR_4g068280	128.959	414.499	0.311121	-1.68445	0.000216332	0.0100754	down
MTR_8g046290	48.881	148.853	0.328384	-1.60655	0.000216617	0.0100754	down
MTR_4g098930	525.704	127.734	4.11561	2.04111	0.000217966	0.0101061	up
MTR_5g038280	236.154	2412.68	0.0978806	-3.35283	0.000218065	0.0101061	down
MTR_7g104300	38.0552	235.55	0.161559	-2.62987	0.000218789	0.0101104	down
MTR_1g022250	1.37989	67.7745	0.0203601	-5.61811	0.000218944	0.0101104	down
MTR_8g074070	213.278	564.227	0.378	-1.40354	0.000220135	0.0101325	down
MTR_1g011650	69.1283	182.389	0.379017	-1.39967	0.000220211	0.0101325	down
MTR_4g079720	190.467	594.716	0.320266	-1.64266	0.000225259	0.0103462	down
MTR_3g088645	706.568	1784.04	0.39605	-1.33625	0.000226104	0.0103665	down
MTR_8g032830	64.5079	183.836	0.350898	-1.51088	0.000227704	0.0104087	down
MTR_0271s0070	37.2773	129.425	0.288023	-1.79575	0.000227837	0.0104087	down
MTR_8g075440	220.069	611.569	0.359843	-1.47456	0.00022892	0.0104265	down
MTR_5g085910	5.96289	47.417	0.125754	-2.99132	0.000229128	0.0104265	down
MTR_2g101880	119.752	319.049	0.375342	-1.41372	0.000229443	0.0104265	down
MTR_2g034280	0	9.65627	0	-20	0.00023033	0.0104483	down
MTR_6g027480	14.1479	61.3912	0.230455	-2.11744	0.00023121	0.0104677	down
MTR_1g029550	74.8389	239.934	0.311914	-1.68078	0.000231574	0.0104677	down
MTR_8g027295	22.336	106.249	0.210224	-2.25	0.000234013	0.0105594	down
MTR_5g083710	34.7969	225.633	0.154219	-2.69695	0.000237274	0.0106877	down
MTR_0078s0060	8.73843	111.662	0.0782575	-3.67563	0.000241684	0.0108673	down
MTR_3g105890	5.64311	32.8314	0.171881	-2.54052	0.000247506	0.0111096	down
MTR_3g007970	7.49498	88.568	0.0846239	-3.56279	0.000252293	0.0112981	down
MTR_6g092940	253.533	2292.31	0.110601	-3.17656	0.000252585	0.0112981	down
MTR_2g035820	232.776	610.521	0.381275	-1.3911	0.000254573	0.0113672	down
MTR_8g024630	0	16.6598	0	-20	0.000256677	0.0114413	down
MTR_5g027530	5140.45	13695.3	0.375343	-1.41372	0.000257464	0.0114565	down
MTR_4g094590	178.395	460.181	0.387663	-1.36712	0.000259019	0.0115057	down
MTR_7g406830	12.7271	59.6155	0.213487	-2.22778	0.000260884	0.0115686	down
MTR_3g077410	28.2445	247.414	0.114159	-3.13089	0.0002616	0.0115803	down
MTR_5g082880	40.4782	121.062	0.334359	-1.58053	0.000262482	0.0115994	down
MTR_2g036490	68.7177	497.047	0.138252	-2.85463	0.000263998	0.0116463	down
MTR_2g437150	21.7632	73.0508	0.297918	-1.74701	0.000271232	0.0119449	down
MTR_0036s0010	4.77296	41.5915	0.114758	-3.12333	0.00027381	0.012021	down
MTR_6g039180	121.669	373.353	0.325881	-1.61758	0.000273896	0.012021	down
MTR_4g070360	60.8012	176.446	0.344588	-1.53705	0.000276273	0.0121034	down
MTR_2g064470	1509.78	3985.26	0.378841	-1.40034	0.000276716	0.0121034	down
MTR_1g018810	5.5605	37.3028	0.149064	-2.746	0.000277188	0.0121034	down
MTR_3g052490	19.9141	162.917	0.122235	-3.03227	0.000281201	0.0122578	down
MTR_1g018610	79.9692	6.06227	13.1913	3.72152	0.000283165	0.0123091	up
MTR_5g021770	1.7532	20.2326	0.0866524	-3.52862	0.000283338	0.0123091	down
MTR_7g085260	13.0992	99.746	0.131326	-2.92878	0.000284193	0.0123254	down
MTR_5g021710	10.5876	54.1605	0.195485	-2.35487	0.00028585	0.012358	down
MTR_1g051205	11.0278	45.5802	0.241942	-2.04727	0.000285907	0.012358	down
MTR_6g082830	0	7.23332	0	-20	0.000287195	0.012384	down
MTR_4g034810	0.354418	19.0258	0.0186283	-5.74636	0.000287716	0.012384	down
MTR_4g019800	630.264	1967.96	0.320263	-1.64267	0.000287956	0.012384	down
MTR_5g049230	374.269	949.66	0.394108	-1.34334	0.000289794	0.0124289	down
MTR_1142s0010	0.775701	14.8329	0.0522959	-4.25716	0.000289968	0.0124289	down
MTR_2g093220	51.3841	160.453	0.320244	-1.64276	0.00029144	0.0124703	down
MTR_5g031830	173.38	760.069	0.228111	-2.13219	0.000291904	0.0124703	down
MTR_5g070040	4.68015	36.5629	0.128003	-2.96575	0.000295637	0.0126061	down
MTR_7g070390	0	9.65781	0	-20	0.000297292	0.0126061	down
MTR_1g041390	68.6911	192.257	0.357287	-1.48485	0.000297431	0.0126061	down
MTR_5g083810	14.492	102.05	0.142009	-2.81595	0.000297565	0.0126061	down
MTR_8g011490	47.5207	144.042	0.329908	-1.59986	0.000298004	0.0126061	down
MTR_5g044680	7.90335	43.1915	0.182984	-2.45021	0.000298029	0.0126061	down
MTR_2g028940	62.4303	181.168	0.344598	-1.53701	0.000300626	0.012695	down
MTR_0070s0020	0	11.794	0	-20	0.000302447	0.0127361	down
MTR_8g028435	32.0736	271.637	0.118075	-3.08222	0.000302953	0.0127361	down
MTR_2g025780	68173.7	25135.8	2.71222	1.43947	0.000303749	0.0127361	up
MTR_1g017770	1.02548	17.4911	0.0586286	-4.09225	0.000304042	0.0127361	down
MTR_8g031980	104.362	295.976	0.352601	-1.50389	0.00030408	0.0127361	down
MTR_8g479450	58.3868	163.519	0.357064	-1.48574	0.000309213	0.01293	down
MTR_3g088655	4.57985	67.4804	0.0678695	-3.88109	0.000311791	0.0130045	down
MTR_4g052250	1.67765	17.6874	0.0948498	-3.39821	0.000312006	0.0130045	down
MTR_6g078070	34.8377	662.804	0.052561	-4.24986	0.000313884	0.0130615	down
MTR_7g065590	36.2685	292.254	0.124099	-3.01043	0.000317324	0.0131833	down
MTR_2g010750	311.873	791.896	0.39383	-1.34435	0.000322757	0.0133874	down
MTR_3g064750	29.9809	103.344	0.290108	-1.78534	0.00032524	0.0134686	down
MTR_0008s0470	2.44315	32.8029	0.0744796	-3.74701	0.000327517	0.0135335	down
MTR_4g045810	49.0874	166.444	0.294919	-1.76161	0.000327861	0.0135335	down
MTR_2g096720	20.0062	243.694	0.0820955	-3.60655	0.0003346	0.0137895	down
MTR_2g104550	60.1311	195.607	0.307407	-1.70178	0.000335213	0.0137926	down
MTR_2g006870	667.219	1675.79	0.398151	-1.32861	0.000336168	0.0137928	down
MTR_2g090030	3.45722	32.9094	0.105053	-3.25082	0.00033659	0.0137928	down
MTR_8g105190	612.323	2609.16	0.234682	-2.09122	0.000336829	0.0137928	down
MTR_3g462960	5.07235	32.2567	0.15725	-2.66887	0.000338546	0.013841	down
MTR_3g106850	18.6495	118.141	0.157858	-2.6633	0.00034149	0.0139204	down
MTR_8g442370	22.1267	73.0977	0.302701	-1.72404	0.000341571	0.0139204	down
MTR_3g093440	17.5437	65.9198	0.266137	-1.90976	0.000342585	0.0139307	down
MTR_8g064200	114.101	995.325	0.114637	-3.12486	0.00034291	0.0139307	down
MTR_0783s0010	180.206	465.009	0.387533	-1.36761	0.000343508	0.013933	down
MTR_4g063190	4.57985	29.225	0.15671	-2.67383	0.000344918	0.0139652	down
MTR_7g116610	3.87536	28.7616	0.134741	-2.89174	0.000345389	0.0139652	down
MTR_5g037140	17.0544	64.9961	0.26239	-1.93021	0.000347505	0.0140286	down
MTR_8g470170	4.76862	84.2619	0.0565928	-4.14324	0.00034834	0.0140403	down
MTR_4g092010	18.4981	114.646	0.16135	-2.63173	0.000349522	0.0140411	down
MTR_2g097520	45.8368	140.549	0.326126	-1.6165	0.000350301	0.0140411	down
MTR_3g019530	9.80917	46.7042	0.210028	-2.25135	0.000350416	0.0140411	down
MTR_1g104590	25.1886	78.8442	0.319473	-1.64623	0.00035055	0.0140411	down
MTR_3g465100	59.0656	172.924	0.341569	-1.54975	0.000352008	0.0140776	down
MTR_2g016760	113.494	284.541	0.398868	-1.32602	0.000352558	0.0140776	down
MTR_4g104510	274.188	1114.6	0.245996	-2.02329	0.000362654	0.0144583	down
MTR_5g037270	289.807	732.357	0.395718	-1.33746	0.000364204	0.0144976	down
MTR_7g029365	66.8275	255.586	0.261467	-1.9353	0.000367362	0.0146006	down
MTR_5g066060	1023.05	2674.72	0.382487	-1.38652	0.000379388	0.0150553	down
MTR_4g088580	65.5941	180.074	0.364261	-1.45695	0.000383766	0.0152055	down
MTR_3g098430	15247.2	6316.34	2.41392	1.27138	0.00038508	0.0152341	up
MTR_7g111900	640.455	2197.63	0.29143	-1.77878	0.000388003	0.0153261	down
MTR_4g022510	4.86741	33.8717	0.143701	-2.79885	0.000388608	0.0153265	down
MTR_3g067555	23.9132	225.904	0.105855	-3.23983	0.0003952	0.0155423	down
MTR_5g021570	213.73	544.384	0.392608	-1.34884	0.000395291	0.0155423	down
MTR_1g031830	43.9248	130.248	0.337239	-1.56816	0.000396684	0.0155569	down
MTR_7g018880	77.8094	212.043	0.36695	-1.44634	0.000396888	0.0155569	down
MTR_1g013130	1.37989	23.7354	0.0581366	-4.10441	0.000397482	0.0155569	down
MTR_6g087260	117.469	555.245	0.211562	-2.24085	0.000399053	0.0155947	down
MTR_4g017485	0	14.454	0	-20	0.000401279	0.0156578	down
MTR_6g053090	191.789	485.726	0.39485	-1.34062	0.000402789	0.0156929	down
MTR_1g100733	17.5005	152.596	0.114685	-3.12425	0.00040705	0.0158348	down
MTR_7g085790	2701.57	9183.28	0.294184	-1.76521	0.000409847	0.0159196	down
MTR_1g023700	939.609	2700.75	0.347907	-1.52323	0.000411325	0.0159392	down
MTR_6g069600	244.309	613.141	0.398454	-1.32751	0.000411743	0.0159392	down
MTR_7g068420	163.791	47.8315	3.42433	1.77582	0.000412215	0.0159392	up
MTR_7g011990	17.3565	56.2439	0.308593	-1.69622	0.000413163	0.0159518	down
MTR_3g077630	14.2989	87.3142	0.163764	-2.61031	0.000416341	0.0160504	down
MTR_7g084670	14.627	54.4518	0.268622	-1.89635	0.000417799	0.0160825	down
MTR_7g405770	31.0425	140.855	0.220387	-2.18189	0.000418946	0.0161025	down
MTR_4g127560	7.96436	117.982	0.067505	-3.88886	0.000422083	0.0161988	down
MTR_7g016040	1.7532	16.6383	0.105371	-3.24645	0.000426631	0.0163414	down
MTR_2g037830	352.693	905.214	0.389623	-1.35985	0.0004271	0.0163414	down
MTR_2g028190	141.797	555.019	0.255481	-1.96871	0.00042771	0.0163414	down
MTR_4g007300	1256.4	3521.65	0.356764	-1.48696	0.000431123	0.0164474	down
MTR_1g099400	16.0884	164.853	0.0975926	-3.35708	0.000432503	0.0164755	down
MTR_1g075280	324.436	858.273	0.37801	-1.4035	0.000435148	0.0165517	down
MTR_5g026030	33.2791	102.858	0.323544	-1.62796	0.00043694	0.0165953	down
MTR_6g004670	2.29367	47.894	0.0478905	-4.38412	0.000444186	0.0168309	down
MTR_1g053800	6.38103	366.333	0.0174187	-5.84322	0.000444453	0.0168309	down
MTR_6g088705	5.93066	36.5246	0.162374	-2.62261	0.000447819	0.0169334	down
MTR_1g101680	4.23413	27.5467	0.153707	-2.70175	0.000450128	0.0169892	down
MTR_8g012590	85.5847	340.181	0.251586	-1.99088	0.00045062	0.0169892	down
MTR_4g110020	0	14.5008	0	-20	0.000452383	0.0170307	down
MTR_7g014200	169.494	797.154	0.212623	-2.23363	0.000455094	0.0171077	down
MTR_6g034285	92.9702	247.477	0.375673	-1.41245	0.00045834	0.0172045	down
MTR_4g126350	421.666	1010.28	0.417375	-1.26058	0.000461811	0.0173095	down
MTR_3g106620	15.7177	71.4049	0.22012	-2.18364	0.000463013	0.0173293	down
MTR_5g017980	8.26091	66.5994	0.124039	-3.01114	0.000468174	0.0174969	down
MTR_5g007050	17.6995	61.4355	0.288099	-1.79537	0.00047063	0.0175631	down
MTR_3g098910	1840.09	7234.93	0.254333	-1.97521	0.000471532	0.0175712	down
MTR_7g010750	19.2666	149.693	0.128707	-2.95783	0.000476931	0.0177467	down
MTR_7g092870	1.4511	16.3348	0.0888354	-3.49272	0.00047817	0.0177573	down
MTR_0428s0030	85.26	342.774	0.248736	-2.00731	0.00047944	0.0177573	down
MTR_7g024765	61.7863	261.495	0.236281	-2.08142	0.000479543	0.0177573	down
MTR_0110s0040	535.45	1736.06	0.308429	-1.69699	0.000479983	0.0177573	down
MTR_1g102450	11.3255	46.9642	0.241152	-2.05199	0.000481999	0.0178062	down
MTR_1g031530	9.36465	40.8639	0.229167	-2.12553	0.00048637	0.0179178	down
MTR_3g091500	24.4738	79.2183	0.308941	-1.6946	0.000486416	0.0179178	down
MTR_6g007777	0	11.3822	0	-20	0.000498926	0.0183523	down
MTR_8g014900	71.3549	227.147	0.314135	-1.67054	0.000500432	0.0183814	down
MTR_2g088220	85.0986	225.261	0.377778	-1.40439	0.000501188	0.0183829	down
MTR_6g471290	0.354418	12.153	0.0291629	-5.09972	0.000515168	0.0188687	down
MTR_2g103795	53.159	186.109	0.285634	-1.80776	0.000516686	0.0188973	down
MTR_4g119030	0	76.7877	0	-20	0.000522301	0.0190755	down
MTR_4g094942	141.414	360.477	0.392296	-1.34999	0.000526324	0.0191951	down
MTR_7g014620	18.69	85.4177	0.218807	-2.19227	0.000527249	0.0192016	down
MTR_1g016430	64.7165	182.009	0.355567	-1.49181	0.000532001	0.0193472	down
MTR_4g080773	41.2848	121.74	0.339124	-1.56012	0.000539067	0.0195764	down
MTR_5g076170	3.25663	48.4163	0.067263	-3.89404	0.000540508	0.019601	down
MTR_5g084690	21.5744	76.3902	0.282424	-1.82407	0.000547019	0.0198092	down
MTR_4g072510	0.354418	13.7357	0.0258027	-5.27633	0.000552704	0.0199869	down
MTR_7g079550	14.6679	53.566	0.273828	-1.86866	0.000557288	0.0201243	down
MTR_2g037740	10.5919	41.4801	0.25535	-1.96945	0.000559034	0.020159	down
MTR_3g073330	5.10849	55.8399	0.0914846	-3.45033	0.000560691	0.0201673	down
MTR_1g040575	18.3178	67.5591	0.271137	-1.88291	0.000560835	0.0201673	down
MTR_7g084740	11.1772	76.2267	0.146631	-2.76973	0.000568554	0.0204118	down
MTR_7g083330	48.515	136.807	0.354624	-1.49564	0.000569542	0.0204118	down
MTR_1g007370	759.186	1783.8	0.425599	-1.23243	0.00057079	0.0204118	down
MTR_7g018850	50.8361	136.828	0.371534	-1.42844	0.000570814	0.0204118	down
MTR_0197s0070	17.3956	279.748	0.062183	-4.00734	0.000573196	0.0204684	down
MTR_2g435650	3.39307	26.7562	0.126814	-2.97921	0.000574492	0.0204862	down
MTR_1g030580	539.257	1286.74	0.419088	-1.25468	0.000578293	0.0205932	down
MTR_1g013640	13.795	52.3141	0.263696	-1.92305	0.00058036	0.0206139	down
MTR_7g117550	3.53549	23.3	0.151738	-2.72035	0.000581007	0.0206139	down
MTR_8g470950	19.2316	82.1211	0.234185	-2.09428	0.000581424	0.0206139	down
MTR_8g075600	10.3465	44.5866	0.232054	-2.10747	0.000582087	0.0206139	down
MTR_6g023070	4.86306	39.1035	0.124364	-3.00736	0.00058574	0.0207147	down
MTR_6g471240	457.786	1621.2	0.282375	-1.82432	0.00059351	0.0209606	down
MTR_4g031820	646.48	2647.84	0.244153	-2.03414	0.000601813	0.0212247	down
MTR_6g066240	681.529	1643.64	0.414646	-1.27005	0.000609856	0.0214788	down
MTR_3g085060	102.391	260.201	0.393508	-1.34553	0.000618305	0.0217466	down
MTR_3g052480	89.2988	252.014	0.35434	-1.49679	0.000619165	0.021747	down
MTR_7g076020	5.59513	29.2587	0.19123	-2.38662	0.000621563	0.0218014	down
MTR_8g104850	33.3029	98.9978	0.3364	-1.57175	0.000623864	0.0218248	down
MTR_6g016050	0	9.19493	0	-20	0.000623931	0.0218248	down
MTR_6g488200	63.4414	203.053	0.312438	-1.67836	0.000637145	0.0222567	down
MTR_0004s0440	77.4431	221.772	0.349201	-1.51787	0.000642985	0.0224235	down
MTR_4g075690	7.18582	37.376	0.192257	-2.37889	0.000643785	0.0224235	down
MTR_6g017205	8.11969	44.4936	0.182491	-2.4541	0.000644574	0.0224235	down
MTR_7g105520	13.9158	165.4	0.0841343	-3.57116	0.000645411	0.0224235	down
MTR_7g451650	8.61804	54.6306	0.157751	-2.66428	0.000652804	0.0226496	down
MTR_5g020650	6.38972	31.0262	0.205946	-2.27966	0.000656534	0.0227018	down
MTR_2g021040	101.528	261.416	0.388379	-1.36446	0.000656919	0.0227018	down
MTR_1g070085	736.15	1754.52	0.419574	-1.253	0.000656959	0.0227018	down
MTR_8g093740	44.9288	127.238	0.353107	-1.50182	0.000660469	0.0227677	down
MTR_7g056250	50.295	140.989	0.356729	-1.4871	0.000660641	0.0227677	down
MTR_4g023570	4.50865	953.139	0.00473031	-7.72385	0.000661565	0.022769	down
MTR_4g072240	9.64635	51.4407	0.187524	-2.41486	0.000668641	0.0229818	down
MTR_2g013250	76.5406	206.411	0.370817	-1.43122	0.000671508	0.0230221	down
MTR_7g089905	23.8131	207.417	0.114807	-3.12271	0.00067161	0.0230221	down
MTR_7g032900	68.6289	241.368	0.284332	-1.81435	0.000672635	0.0230266	down
MTR_2g460800	58.4227	187.88	0.310957	-1.68521	0.000678384	0.0231924	down
MTR_5g035070	117.472	407.124	0.288541	-1.79315	0.000680745	0.0232422	down
MTR_3g465080	17.2054	79.0655	0.217609	-2.20019	0.000694093	0.0236665	down
MTR_6g015720	104.433	257.934	0.404882	-1.30443	0.000698755	0.0237938	down
MTR_3g065330	46.5963	139.556	0.333889	-1.58256	0.000700427	0.0238192	down
MTR_8g062850	16.7275	59.6145	0.280595	-1.83344	0.000704175	0.0239149	down
MTR_4g133490	18.4662	62.5662	0.295147	-1.7605	0.000709729	0.0240717	down
MTR_4g021690	10.8681	43.6528	0.248966	-2.00598	0.000712076	0.0241194	down
MTR_2g023290	2273.44	5243.12	0.433605	-1.20555	0.000717109	0.024258	down
MTR_7g091050	20.6933	112.735	0.183557	-2.4457	0.000721932	0.0243889	down
MTR_3g078030	121.486	303.914	0.399739	-1.32287	0.000725995	0.024494	down
MTR_2g022540	2.72201	24.6982	0.110211	-3.18166	0.000728732	0.0245541	down
MTR_6g078930	61.6495	166.957	0.369253	-1.43732	0.000736013	0.0247669	down
MTR_3g101320	13.1559	237.384	0.0554203	-4.17344	0.000738684	0.0248242	down
MTR_2g091215	0	11.2632	0	-20	0.000741306	0.0248277	down
MTR_1g097530	0	9.22188	0	-20	0.000741675	0.0248277	down
MTR_1g009030	32.7666	120.986	0.270831	-1.88454	0.000741687	0.0248277	down
MTR_0194s0050	186.624	457.976	0.407498	-1.29513	0.000743259	0.0248346	down
MTR_6g075970	40.4237	117.57	0.343828	-1.54024	0.00074383	0.0248346	down
MTR_4g078413	9.36031	91.5543	0.102238	-3.29	0.000749066	0.024977	down
MTR_2g037150	0	7.99539	0	-20	0.000753944	0.025107	down
MTR_3g010000	2744.96	9606.67	0.285735	-1.80725	0.000755856	0.0251381	down
MTR_8g052420	2.68423	17.2815	0.155324	-2.68665	0.000757335	0.0251547	down
MTR_1g107375	31.9721	88.4093	0.361638	-1.46738	0.00076324	0.0253181	down
MTR_4g102670	0.354418	22.4289	0.0158018	-5.98377	0.000770286	0.0255011	down
MTR_3g082100	54.6143	13.7554	3.9704	1.98928	0.000770743	0.0255011	up
MTR_2g090755	2.54779	24.1219	0.105621	-3.24303	0.000774352	0.0255875	down
MTR_5g047120	0	7.51723	0	-20	0.000779969	0.02574	down
MTR_1g096790	149.883	427.355	0.350724	-1.51159	0.000789251	0.0260129	down
MTR_5g005850	55.4786	137.385	0.40382	-1.30822	0.000793707	0.0261262	down
MTR_3g090760	0.708836	14.4016	0.0492191	-4.34464	0.000804388	0.0264263	down
MTR_7g010790	0	12.5802	0	-20	0.000804883	0.0264263	down
MTR_2g437020	1.41767	13.9686	0.10149	-3.30059	0.000808082	0.0264975	down
MTR_1g115195	2.15994	23.0752	0.0936046	-3.41728	0.000821059	0.0268886	down
MTR_5g018110	12.5544	43.3161	0.289832	-1.78671	0.000823916	0.0269478	down
MTR_6g015765	25.03	81.4028	0.307483	-1.70142	0.000829019	0.0270802	down
MTR_4g100530	36.8021	120.178	0.306229	-1.70732	0.000831357	0.0271221	down
MTR_2g017955	27.3511	93.6027	0.292204	-1.77495	0.000839158	0.0273419	down
MTR_5g038430	65.1777	176.195	0.369918	-1.43472	0.000843377	0.0274292	down
MTR_8g016650	2.13671	14.2255	0.150202	-2.73502	0.000843974	0.0274292	down
MTR_8g099945	6316.14	2787.59	2.26581	1.18002	0.000851857	0.0276503	up
MTR_0007s0090	8.72974	33.4997	0.260592	-1.94014	0.000856177	0.0277555	down
MTR_2g097890	77.5775	201.577	0.384853	-1.37762	0.00085881	0.0278057	down
MTR_7g116870	256.826	619.694	0.41444	-1.27076	0.000862118	0.0278777	down
MTR_8g038150	34.5155	105.812	0.326196	-1.61619	0.000866954	0.0279675	down
MTR_1g092930	9.78279	38.3767	0.254915	-1.97191	0.00086713	0.0279675	down
MTR_3g464950	183.421	539.62	0.339908	-1.55678	0.000868165	0.0279675	down
MTR_2g007030	287.538	670.526	0.428825	-1.22154	0.000872797	0.0280815	down
MTR_4g017820	77.2524	24.6628	3.13235	1.64724	0.000894493	0.0287436	up
MTR_8g088410	37.4177	114.251	0.327505	-1.61041	0.000895892	0.0287525	down
MTR_8g015910	2.64809	137.561	0.0192503	-5.69897	0.000901496	0.0288653	down
MTR_2g078350	0.354418	13.0487	0.0271611	-5.20232	0.000901654	0.0288653	down
MTR_8g469650	12.0646	65.8371	0.18325	-2.44812	0.000908956	0.0290628	down
MTR_5g035150	0	11.077	0	-20	0.000912601	0.0291431	down
MTR_4g054960	498.27	1163.92	0.428094	-1.224	0.000916854	0.0292425	down
MTR_0022s0290	85.1657	217.841	0.390953	-1.35493	0.00092525	0.0294737	down
MTR_5g027860	2.56233	24.7221	0.103646	-3.27027	0.00092834	0.0295355	down
MTR_1g067410	0.354418	9.2716	0.0382262	-4.7093	0.00093501	0.0297109	down
MTR_7g070250	52.8717	360.756	0.146558	-2.77046	0.00093827	0.0297776	down
MTR_2g461020	88.5047	431.9	0.20492	-2.28687	0.000945287	0.0299284	down
MTR_7g075600	147.63	583.888	0.252839	-1.98371	0.000945354	0.0299284	down
MTR_8g042870	410.036	972.653	0.421564	-1.24618	0.000946628	0.0299318	down
MTR_2g437200	5.25526	25.8574	0.20324	-2.29874	0.000948739	0.0299617	down
MTR_1g040430	9.71593	43.7152	0.222255	-2.16971	0.000952722	0.0300505	down
MTR_0133s0030	27.822	82.0763	0.338977	-1.56074	0.00096173	0.0302974	down
MTR_8g063660	4.02798	23.2614	0.173162	-2.52981	0.00096369	0.030322	down
MTR_8g064850	102.824	248.364	0.414006	-1.27228	0.000967472	0.0304037	down
MTR_4g097940	0	8.76495	0	-20	0.000969523	0.0304309	down
MTR_3g067550	1.46565	42.1402	0.0347803	-4.84559	0.000975594	0.0305841	down
MTR_2g060070	11.715	46.5541	0.251642	-1.99055	0.000985881	0.0308689	down
MTR_6g016325	0	9.37962	0	-20	0.000993599	0.0310726	down
MTR_7g087130	66.207	206.302	0.320922	-1.6397	0.000995365	0.03109	down
MTR_3g060240	324.223	1584.87	0.204574	-2.28931	0.00100419	0.0312594	down
MTR_3g078300	1.83895	12.6698	0.145145	-2.78444	0.00100426	0.0312594	down
MTR_2g081580	16.1887	264.377	0.0612333	-4.02954	0.00100444	0.0312594	down
MTR_3g498755	1.11123	13.7087	0.08106	-3.62487	0.00101119	0.0314315	down
MTR_1g107350	144.201	405.408	0.355694	-1.49129	0.00101633	0.0315529	down
MTR_5g027870	6.2257	156.935	0.0396706	-4.65579	0.00101899	0.0315972	down
MTR_5g079710	111.413	35.6077	3.12889	1.64565	0.00102039	0.0316025	up
MTR_2g060043	15.14	52.023	0.291025	-1.78079	0.00102582	0.0316873	down
MTR_6g007807	35.6673	98.1266	0.363482	-1.46004	0.00102635	0.0316873	down
MTR_4g057310	49.9866	482.192	0.103665	-3.26999	0.00102683	0.0316873	down
MTR_8g470980	0.38785	13.9346	0.0278337	-5.16702	0.00103465	0.0318566	down
MTR_6g086670	24.5121	87.8133	0.279139	-1.84094	0.0010348	0.0318566	down
MTR_8g042170	0	14.4739	0	-20	0.0010376	0.0319047	down
MTR_7g031800	0	9.31824	0	-20	0.00104093	0.0319687	down
MTR_2g019575	961.915	350.196	2.74679	1.45775	0.00104513	0.0320249	up
MTR_5g077780	67.7833	171.763	0.394631	-1.34142	0.00104525	0.0320249	down
MTR_7g044790	40.8995	114.57	0.356983	-1.48607	0.00104784	0.0320658	down
MTR_7g086110	4.82257	26.3845	0.182781	-2.45182	0.0010559	0.0322741	down
MTR_5g021090	241.972	559.188	0.432721	-1.20849	0.00106092	0.0323597	down
MTR_4g106690	1362.38	3117.63	0.436991	-1.19432	0.00106122	0.0323597	down
MTR_4g129020	531.283	1186.38	0.447818	-1.15902	0.00106641	0.0324795	down
MTR_1g015910	10.0341	42.3898	0.23671	-2.07881	0.0010714	0.0325927	down
MTR_5g025580	4.35331	25.6779	0.169536	-2.56034	0.00107874	0.0327771	down
MTR_1g021520	56.4007	155.696	0.362248	-1.46495	0.00108098	0.0328063	down
MTR_6g078160	1.7532	15.0389	0.116578	-3.10063	0.001084	0.032859	down
MTR_0365s0020	3.8785	201.598	0.0192388	-5.69984	0.00109478	0.0331469	down
MTR_3g028700	24.6352	161.513	0.152528	-2.71286	0.0010962	0.0331507	down
MTR_4g092970	153.14	364.974	0.419591	-1.25294	0.00110165	0.0332667	down
MTR_8g479430	27.0712	78.2811	0.34582	-1.53191	0.00110263	0.0332667	down
MTR_8g072260	7.52841	64.3311	0.117026	-3.0951	0.0011334	0.0341549	down
MTR_1g023720	368.303	835.64	0.440743	-1.18199	0.00115334	0.034715	down
MTR_3g498825	19.1415	52.2328	0.366464	-1.44826	0.00115639	0.0347661	down
MTR_3g479600	187.626	443.468	0.423087	-1.24097	0.00115838	0.0347854	down
MTR_6g033335	19.9726	65.2294	0.30619	-1.7075	0.00116116	0.0348117	down
MTR_3g024510	0.335529	12.7289	0.0263597	-5.24552	0.00116284	0.0348117	down
MTR_7g069160	236.206	547.683	0.431282	-1.2133	0.00116333	0.0348117	down
MTR_1g019170	142.175	335.659	0.423571	-1.23932	0.00116523	0.034828	down
MTR_3g055830	2.41991	19.7156	0.122741	-3.02631	0.00116733	0.0348503	down
MTR_3g058400	370.597	841.051	0.440636	-1.18234	0.00116956	0.0348763	down
MTR_1g076370	460.403	192.352	2.39354	1.25915	0.00117094	0.0348768	up
MTR_8g071000	2.3271	19.3483	0.120274	-3.0556	0.00117534	0.0349673	down
MTR_1g030770	228.366	535.861	0.426167	-1.23051	0.00117701	0.0349687	down
MTR_0038s0080	61.2721	153.773	0.398457	-1.3275	0.00117811	0.0349687	down
MTR_6g038940	77.3335	333.096	0.232166	-2.10677	0.0011835	0.0350883	down
MTR_5g096680	2.06984	16.9595	0.122046	-3.03451	0.00118741	0.0351636	down
MTR_5g075070	3.16653	48.8222	0.0648584	-3.94656	0.00119576	0.03537	down
MTR_6g032990	75.3359	254.44	0.296085	-1.75592	0.0011983	0.0353781	down
MTR_4g078480	19.711	66.1879	0.297804	-1.74756	0.00119879	0.0353781	down
MTR_7g063650	527.676	2710.93	0.194648	-2.36106	0.00120549	0.0355348	down
MTR_7g021930	71.1227	253.54	0.280518	-1.83383	0.00120856	0.0355514	down
MTR_3g033380	21.0922	63.8186	0.330503	-1.59726	0.00120882	0.0355514	down
MTR_0693s0030	99.7262	380.731	0.261934	-1.93273	0.00121286	0.0355963	down
MTR_0891s0010	10.1156	47.6053	0.212489	-2.23454	0.00121312	0.0355963	down
MTR_3g048330	3.83324	49.4513	0.0775155	-3.68937	0.00121716	0.0356743	down
MTR_5g006740	255.727	614.455	0.416186	-1.2647	0.00122093	0.0357053	down
MTR_2g063110	106.771	531.678	0.20082	-2.31603	0.001225	0.0357053	down
MTR_6g090605	1.06325	11.815	0.0899919	-3.47406	0.00122637	0.0357053	down
MTR_7g073430	104.08	900.663	0.11556	-3.11329	0.00122721	0.0357053	down
MTR_6g033820	62.2638	235.31	0.264604	-1.9181	0.0012281	0.0357053	down
MTR_7g010710	203.988	47.5602	4.28905	2.10066	0.00122856	0.0357053	up
MTR_8g085560	176.318	412.302	0.427643	-1.22552	0.00122894	0.0357053	down
MTR_8g069820	16.5704	61.1713	0.270886	-1.88424	0.00122935	0.0357053	down
MTR_0286s0040	5.6824	83.3009	0.0682153	-3.87376	0.00123491	0.0358079	down
MTR_8g101290	234.196	536.232	0.436743	-1.19514	0.00123567	0.0358079	down
MTR_2g067640	55.2762	516.443	0.107033	-3.22388	0.00123817	0.03584	down
MTR_0140s0030	66.5052	279.912	0.237593	-2.07344	0.00124575	0.0360187	down
MTR_8g022310	1855.2	5577.74	0.332608	-1.5881	0.00124801	0.0360436	down
MTR_8g433020	66.9365	168.24	0.397863	-1.32966	0.00126965	0.0366272	down
MTR_6g075880	9.07396	33.4121	0.271577	-1.88057	0.00127208	0.0366399	down
MTR_1g112610	7.44429	33.1593	0.2245	-2.15521	0.00127294	0.0366399	down
MTR_7g026890	8.60186	45.6796	0.188308	-2.40883	0.00128053	0.0368169	down
MTR_3g075310	3.48751	21.5653	0.161719	-2.62844	0.00128636	0.0368901	down
MTR_5g069430	223.482	502.975	0.44432	-1.17033	0.00128681	0.0368901	down
MTR_2g104810	5.70997	29.5521	0.193217	-2.37171	0.00128738	0.0368901	down
MTR_3g452760	4.22109	18.5958	0.226992	-2.13929	0.00129796	0.0371518	down
MTR_1g093750	21.4903	68.0723	0.315698	-1.66338	0.0013021	0.0372286	down
MTR_5g013530	2.77868	128.94	0.0215501	-5.53616	0.00130421	0.0372476	down
MTR_2g010450	10.033	52.434	0.191345	-2.38575	0.00131923	0.0376346	down
MTR_3g062340	234.403	615.915	0.380577	-1.39374	0.00132292	0.0376852	down
MTR_4g037315	182.254	430.857	0.423003	-1.24126	0.00132394	0.0376852	down
MTR_6g069050	169.164	396.335	0.42682	-1.2283	0.00132976	0.0378091	down
MTR_1g100737	65.3224	361.972	0.180463	-2.47023	0.00133609	0.0379177	down
MTR_2g062220	56.9915	395.297	0.144174	-2.79412	0.00133653	0.0379177	down
MTR_4g089020	263.965	820.746	0.321616	-1.63659	0.00134305	0.0380473	down
MTR_3g014360	18.2541	59.1947	0.308373	-1.69725	0.00134423	0.0380473	down
MTR_2g016590	6.49587	34.5094	0.188235	-2.40939	0.0013462	0.0380473	down
MTR_4g451315	54.3651	139.686	0.389197	-1.36143	0.00134703	0.0380473	down
MTR_1g085680	387.703	1389.87	0.278949	-1.84193	0.00135218	0.0381507	down
MTR_4g081230	33.8444	87.0481	0.388801	-1.3629	0.00135897	0.0383003	down
MTR_2g041090	2319.01	1017.94	2.27815	1.18787	0.001374	0.0386201	up
MTR_6g075870	346.189	784.618	0.44122	-1.18043	0.00137466	0.0386201	down
MTR_3g012270	143.445	328.496	0.436672	-1.19538	0.00137601	0.0386201	down
MTR_7g092530	30.2059	89.7831	0.336432	-1.57161	0.00137634	0.0386201	down
MTR_4g120410	458.005	1034.81	0.442597	-1.17594	0.00137832	0.0386335	down
MTR_1g105970	3876.16	8456.81	0.458347	-1.12549	0.00138018	0.0386436	down
MTR_6g004140	124.637	305.562	0.407894	-1.29373	0.00139631	0.0390525	down
MTR_5g068730	3.43085	19.1936	0.178749	-2.48399	0.00141358	0.0394926	down
MTR_7g035095	4.06142	72.275	0.0561939	-4.15344	0.00142356	0.0397169	down
MTR_4g023070	26.8175	78.7453	0.34056	-1.55402	0.0014247	0.0397169	down
MTR_1g024005	25.4282	71.2337	0.356968	-1.48613	0.00142826	0.039773	down
MTR_7g072540	33.9908	170.273	0.199625	-2.32464	0.00144757	0.0402489	down
MTR_3g064460	8.84156	92.6251	0.0954553	-3.38903	0.00144849	0.0402489	down
MTR_1g028350	3.5064	23.665	0.148168	-2.75469	0.00145681	0.0404364	down
MTR_3g115080	86.3992	234.185	0.368936	-1.43856	0.00146108	0.040511	down
MTR_4g076940	1252.87	2768.15	0.452603	-1.14368	0.00147568	0.0408718	down
MTR_7g047670	75.6512	217.641	0.347596	-1.52452	0.00148024	0.0409538	down
MTR_2g014440	53.1024	142.281	0.373221	-1.4219	0.00148248	0.0409661	down
MTR_1g072170	269.31	622.286	0.432775	-1.20831	0.00148387	0.0409661	down
MTR_1g027050	91.2352	483.788	0.188585	-2.40671	0.00148719	0.0410136	down
MTR_1g095950	2413.09	1090.07	2.2137	1.14646	0.00149885	0.0412824	up
MTR_1g080110	33.6486	88.5867	0.379838	-1.39654	0.00150016	0.0412824	down
MTR_7g095350	53.505	141.693	0.377613	-1.40502	0.00150324	0.041323	down
MTR_1g048970	727.023	1653.88	0.439587	-1.18578	0.00150831	0.0414181	down
MTR_8g030670	274.376	630.216	0.435367	-1.19969	0.00151675	0.0416053	down
MTR_4g124930	2212.92	4768.75	0.464046	-1.10766	0.00153292	0.042004	down
MTR_3g110175	165.433	1262.51	0.131035	-2.93197	0.00155281	0.0425037	down
MTR_5g020570	135.592	303.16	0.447264	-1.1608	0.00155745	0.0425852	down
MTR_4g015600	2.95019	19.1496	0.15406	-2.69844	0.0015737	0.0429838	down
MTR_1g010240	41.1274	12.0865	3.40276	1.76671	0.00159628	0.0435411	up
MTR_5g077760	0	14.0607	0	-20	0.0015975	0.0435411	down
MTR_2g093760	1.87239	51.9128	0.036068	-4.79314	0.00160085	0.0435862	down
MTR_8g074640	23.1102	80.518	0.287019	-1.80078	0.0016124	0.0438542	down
MTR_8g032770	12.4454	50.8022	0.244978	-2.02928	0.00161798	0.0439453	down
MTR_6g015430	115.532	264.388	0.436978	-1.19437	0.00162021	0.0439453	down
MTR_7g103600	11.2586	43.9426	0.256212	-1.96459	0.00162088	0.0439453	down
MTR_5g004650	1.37989	12.6869	0.108766	-3.2007	0.00162333	0.0439651	down
MTR_3g006820	0.689947	79.8053	0.00864538	-6.85386	0.00162697	0.0439877	down
MTR_4g130250	7.84668	37.354	0.210062	-2.25111	0.00162759	0.0439877	down
MTR_1g007580	3.76638	71.9265	0.0523642	-4.25527	0.00163428	0.0441222	down
MTR_2g067230	124.209	290.302	0.427862	-1.22478	0.00164436	0.0443477	down
MTR_6g071450	0.708836	9.83084	0.0721033	-3.79379	0.00164952	0.0444401	down
MTR_3g096580	9.09013	39.1063	0.232447	-2.10503	0.0016655	0.0448236	down
MTR_3g079820	2.06984	24.8129	0.0834179	-3.5835	0.00167536	0.0450418	down
MTR_2g437940	14.4527	48.693	0.296814	-1.75237	0.00167789	0.0450626	down
MTR_3g465510	8.86075	56.2197	0.15761	-2.66557	0.00168831	0.0452951	down
MTR_2g038040	13.3766	74.8573	0.178694	-2.48443	0.00169794	0.0455058	down
MTR_5g040600	133.623	748.295	0.178569	-2.48544	0.00170502	0.045648	down
MTR_6g015750	67.813	173.786	0.390209	-1.35768	0.00170705	0.0456548	down
MTR_1g090520	10.0574	40.9185	0.245792	-2.02449	0.00171315	0.0457702	down
MTR_2g087740	129.577	302.496	0.428359	-1.22311	0.0017151	0.0457747	down
MTR_7g073250	93.1885	246.701	0.377739	-1.40454	0.00173003	0.0461251	down
MTR_7g076660	965.269	2116.98	0.455964	-1.13301	0.00173657	0.0462514	down
MTR_7g060220	52.4712	149.676	0.350564	-1.51225	0.00175077	0.0465171	down
MTR_6g011640	2.41991	12.9151	0.187371	-2.41603	0.00175116	0.0465171	down
MTR_4g051110	0	9.25191	0	-20	0.00175198	0.0465171	down
MTR_3g479610	348.254	752.042	0.463078	-1.11067	0.00176194	0.0467332	down
MTR_4g011020	163.055	1432.65	0.113814	-3.13525	0.00176676	0.0468128	down
MTR_4g066330	13.1948	53.0399	0.24877	-2.00711	0.00177634	0.0470181	down
MTR_5g024260	0.671059	9.84536	0.0681599	-3.87493	0.00178246	0.0471314	down
MTR_4g128400	74.1895	513.971	0.144346	-2.7924	0.00179198	0.0472975	down
MTR_6g014020	66.1071	169.841	0.38923	-1.36131	0.00179242	0.0472975	down
MTR_2g093960	182.142	420.33	0.433332	-1.20646	0.0018009	0.0474723	down
MTR_5g035280	20.2485	72.4066	0.279649	-1.83831	0.00181299	0.0477421	down
MTR_4g019560	2.96473	19.757	0.150059	-2.73639	0.00183508	0.0482722	down
MTR_2g036740	113.226	350.006	0.323498	-1.62817	0.00183688	0.0482722	down
MTR_6g038790	56.6643	180.561	0.313824	-1.67197	0.00184562	0.0483625	down
MTR_4g087985	0.671059	14.8599	0.0451591	-4.46884	0.00184678	0.0483625	down
MTR_1g031450	92.7785	235.684	0.393656	-1.34499	0.00184687	0.0483625	down
MTR_3g094260	305.866	675.219	0.452988	-1.14246	0.00184785	0.0483625	down
MTR_3g011840	49.8173	132.996	0.374578	-1.41666	0.00186812	0.0487749	down
MTR_5g021160	182.369	420.695	0.433495	-1.20591	0.00186885	0.0487749	down
MTR_4g014700	2.3271	16.8699	0.137944	-2.85784	0.00186931	0.0487749	down
MTR_3g028195	4.90518	25.115	0.195309	-2.35617	0.00188455	0.0491226	down
MTR_5g043830	0.708836	17.9586	0.0394706	-4.66308	0.00189351	0.0493062	down
MTR_3g086940	46.4946	718.345	0.0647246	-3.94954	0.00191365	0.0497353	down
MTR_3g005560	467.538	1885.98	0.247902	-2.01216	0.00191386	0.0497353	down

## Sheet: D1_AN vs D1_IN
GeneID	FoldChange
AccID	D1_AN	D1_IN	FoldChange	Log2FC	P-Value	FDR	Style
MTR_0022s0200	151.719	24.0943	6.29687	2.65464	1.38062e-08	0.000347888	up
MTR_0095s0020	0	58.4317	0	-20	1.38606e-07	0.0017463	down
MTR_1g028080	20.9601	1.51286	13.8546	3.79229	2.24893e-07	0.00188895	up
MTR_4g066020	51.1335	6.78552	7.53568	2.91374	4.48179e-07	0.00249568	up
MTR_3g462220	133.505	35.2262	3.78994	1.92217	4.95214e-07	0.00249568	up
MTR_6g471820	0.354418	18.9733	0.0186798	-5.74238	5.87906e-06	0.0210507	down
MTR_1g093995	17.2329	0.797762	21.6016	4.43307	6.28643e-06	0.0210507	up
MTR_5g005570	0.708836	17.8683	0.03967	-4.65581	6.6833e-06	0.0210507	down
MTR_4g098930	525.704	98.8509	5.31815	2.41092	9.372e-06	0.0262395	up
MTR_6g045403	0	53.0206	0	-20	1.25229e-05	0.0315553	down
MTR_5g013640	330.219	114.263	2.88999	1.53107	1.85424e-05	0.0424756	up
MTR_7g056103	127.17	605.686	0.20996	-2.25182	2.24721e-05	0.0471877	down

## Sheet: D2_INvsD2_NN
GeneID	FoldChange
AccID	D2_IN	D2_NN	FoldChange	Log2FC	P-Value	FDR	Style
MTR_1g017700	2.06309	121.778	0.0169414	-5.8833	1.23647e-12	3.20073e-08	down
MTR_4g039540	15.881	239.795	0.0662273	-3.91643	1.78814e-11	2.31439e-07	down
MTR_4g050910	0	81.8804	0	-20	1.62754e-08	0.000140435	down
MTR_8g069510	30.7809	322.401	0.0954742	-3.38875	2.18015e-08	0.000141089	down
MTR_8g008840	12.0209	122.897	0.0978134	-3.35382	6.36781e-08	0.000329674	down
MTR_3g070970	4.3653	36.5426	0.119458	-3.06543	2.04492e-07	0.000882245	down
MTR_6g083300	4.63905	43.2074	0.107367	-3.21938	3.06467e-07	0.00109709	down
MTR_6g471820	0	28.1778	0	-20	3.39053e-07	0.00109709	down
MTR_2g070060	45.5193	272.821	0.166847	-2.5834	8.4559e-07	0.00243211	down
MTR_8g023100	9.41962	82.1422	0.114675	-3.12438	1.05382e-06	0.00272792	down
MTR_2g082580	4.60675	60.0937	0.0766594	-3.70539	1.65738e-06	0.00390028	down
MTR_2g084985	38.9012	181.02	0.2149	-2.21826	1.93267e-06	0.00391648	down
MTR_8g089895	215.658	704.753	0.306005	-1.70837	1.96686e-06	0.00391648	down
MTR_1g071780	1.56789	30.1207	0.0520534	-4.26386	2.16929e-06	0.00401101	down
MTR_7g069540	10.2724	54.0804	0.189947	-2.39633	2.79891e-06	0.00483017	down
MTR_2g010980	48.0162	161.555	0.297212	-1.75043	4.12139e-06	0.00655337	down
MTR_0368s0010	4.02927	156.502	0.0257458	-5.27952	4.39545e-06	0.00655337	down
MTR_4g087160	800.177	4191.53	0.190903	-2.38909	4.55693e-06	0.00655337	down
MTR_1g062130	1.96852	21.3959	0.0920044	-3.44215	6.07385e-06	0.00827515	down
MTR_1g103550	17.259	103.067	0.167455	-2.57816	7.49817e-06	0.00953586	down
MTR_7g062970	97.7671	885.169	0.11045	-3.17853	7.73596e-06	0.00953586	down
MTR_1408s0010	4.05161	135.793	0.0298366	-5.06677	9.44812e-06	0.011117	down
MTR_4g451315	28.158	110.688	0.25439	-1.97489	1.34044e-05	0.0150864	down
MTR_3g064350	8.01325	67.0653	0.119484	-3.06511	1.45399e-05	0.0156825	down
MTR_7g015390	55.5335	175.953	0.315615	-1.66376	1.67162e-05	0.0171093	down
MTR_7g080780	20.6755	91.0922	0.226974	-2.1394	1.71846e-05	0.0171093	down
MTR_6g042030	391.706	1845.89	0.212205	-2.23647	2.04971e-05	0.0196514	down
MTR_2g026575	0.495205	13.7054	0.0361322	-4.79057	2.16479e-05	0.0200135	down
MTR_7g070390	0	15.8999	0	-20	2.30581e-05	0.020109	down
MTR_6g015765	13.4965	60.911	0.221578	-2.17411	2.33049e-05	0.020109	down
MTR_2g104130	2.09539	21.0082	0.0997416	-3.32566	3.09881e-05	0.0258761	down
MTR_2g090775	9.06895	109.559	0.0827771	-3.59462	3.30102e-05	0.0267032	down
MTR_4g073480	20.6223	96.4667	0.213777	-2.22582	4.11288e-05	0.0322625	down
MTR_8g031520	0	10.5071	0	-20	4.32467e-05	0.032926	down
MTR_2g022610	15.099	107.941	0.139882	-2.83771	5.50861e-05	0.0406071	down
rps18	16.5024	133.793	0.123342	-3.01926	5.64729e-05	0.0406071	down
MTR_3g479470	75.859	497.767	0.152399	-2.71408	5.94827e-05	0.0416154	down
MTR_8g033220	182.212	522.599	0.348665	-1.52008	7.09744e-05	0.0483485	down

## Sheet: D2_ANvsD2_NN
GeneID	FoldChange
AccID	D2_AN	D2_NN	FoldChange	Log2FC	P-Value	FDR	Style
MTR_1g090370	230.926	17.8798	12.9155	3.69103	3.37676e-15	8.83191e-11	up
MTR_7g015390	1128.01	175.953	6.41083	2.68051	8.76666e-14	1.14646e-09	up
MTR_3g462220	2239.86	12159.1	0.184213	-2.44055	5.70525e-12	4.97403e-08	down
MTR_6g033820	64.5357	1.95537	33.0044	5.04459	7.68407e-12	5.02442e-08	up
MTR_7g015320	81.5799	9.32793	8.74577	3.12859	1.15771e-11	6.05598e-08	up
MTR_8g067490	1800.45	296.662	6.06902	2.60146	1.50037e-11	6.54036e-08	up
MTR_2g078930	45.0443	450.225	0.100048	-3.32123	6.28808e-11	2.3495e-07	down
MTR_2g090185	48.2195	353.863	0.136266	-2.8755	1.00147e-10	3.27418e-07	down
MTR_5g090630	264.864	43.0057	6.15882	2.62265	2.2869e-10	6.64597e-07	up
MTR_5g066060	2312.82	12924.2	0.178952	-2.48235	2.74417e-10	6.83415e-07	down
MTR_7g015250	355.308	67.5111	5.26296	2.39588	2.87424e-10	6.83415e-07	up
MTR_4g073590	483.018	2572.66	0.187751	-2.41311	5.45584e-10	1.16548e-06	down
MTR_4g018750	363.97	1798.15	0.202414	-2.30462	5.79286e-10	1.16548e-06	down
MTR_3g101340	67.4057	454.282	0.148378	-2.75265	1.11354e-09	2.08033e-06	down
MTR_1g088920	97.6813	10.2087	9.56846	3.25829	4.72809e-09	8.24422e-06	up
MTR_2g015560	754.762	165.331	4.56515	2.19066	7.14643e-09	1.16822e-05	up
MTR_4g020110	12535.5	68619.8	0.182681	-2.4526	8.13733e-09	1.25195e-05	down
MTR_4g007300	992.019	5411.58	0.183314	-2.44761	9.6595e-09	1.39696e-05	down
MTR_4g123940	18.9414	205.047	0.0923758	-3.43634	1.01481e-08	1.39696e-05	down
MTR_8g107010	756.645	3624.76	0.208743	-2.2602	1.09172e-08	1.4277e-05	down
MTR_1g076370	1984.83	454.97	4.36255	2.12517	1.87143e-08	2.33082e-05	up
MTR_5g071360	39665.7	150474	0.263606	-1.92355	2.01054e-08	2.39026e-05	down
MTR_5g094810	256.799	58.9961	4.35282	2.12195	2.59321e-08	2.83621e-05	up
MTR_5g021810	181.902	42.6421	4.26579	2.09281	2.60253e-08	2.83621e-05	up
MTR_4g063570	794.554	3566.86	0.22276	-2.16644	3.25338e-08	3.3891e-05	down
MTR_7g115120	199.481	1408.84	0.141593	-2.82018	3.58851e-08	3.3891e-05	down
MTR_3g092720	1550.39	5995.97	0.258571	-1.95137	3.58932e-08	3.3891e-05	down
MTR_1g088925	53.7543	8.2931	6.4818	2.6964	3.62817e-08	3.3891e-05	up
MTR_1g015650	106.491	647.528	0.164458	-2.60421	1.10245e-07	9.87877e-05	down
MTR_2g461760	114.299	542.299	0.210768	-2.24627	1.1331e-07	9.87877e-05	down
MTR_3g073780	206.501	36.1989	5.70462	2.51213	1.17645e-07	9.92583e-05	up
MTR_5g036310	55.3709	7.7596	7.1358	2.83507	1.57282e-07	0.000128554	up
MTR_6g084250	2826.67	605.626	4.66735	2.2226	1.72209e-07	0.000136489	up
MTR_2g038010	134.772	26.9376	5.00311	2.32283	1.99339e-07	0.000151062	up
MTR_5g020570	111.491	27.3889	4.07067	2.02527	2.02148e-07	0.000151062	up
MTR_6g033580	291.7	46.8232	6.22982	2.63919	2.20578e-07	0.000159368	up
MTR_5g075570	633.952	163.983	3.86596	1.95083	2.25449e-07	0.000159368	up
MTR_7g071110	100.436	476.842	0.210627	-2.24724	2.44655e-07	0.000168393	down
MTR_6g014270	330.725	88.1979	3.7498	1.90682	2.81286e-07	0.000184976	up
MTR_4g083110	113.193	454.237	0.249194	-2.00466	2.82891e-07	0.000184976	down
MTR_3g091650	52.1641	233.123	0.223762	-2.15996	2.99565e-07	0.000191101	down
MTR_3g015830	105.938	694.289	0.152585	-2.71231	3.72867e-07	0.000232199	down
MTR_3g014608	87.5397	516.134	0.169607	-2.55974	4.29645e-07	0.000261334	down
MTR_5g081730	11.0247	106.766	0.103261	-3.27564	4.6992e-07	0.000274069	down
MTR_2g014300	25.867	2.25211	11.4857	3.52176	4.71539e-07	0.000274069	up
MTR_3g087360	322.247	87.6004	3.6786	1.87916	5.42395e-07	0.000308399	up
MTR_8g064170	649.296	3041.73	0.213463	-2.22794	5.89243e-07	0.000327908	down
MTR_5g076080	443.885	2286.37	0.194144	-2.3648	6.57922e-07	0.000342467	down
MTR_3g108910	101.721	451.681	0.225206	-2.15068	6.69917e-07	0.000342467	down
MTR_7g005280	977.508	3421.52	0.285694	-1.80746	6.72378e-07	0.000342467	down
MTR_5g053920	351.401	96.1587	3.65439	1.86963	6.79021e-07	0.000342467	up
MTR_4g045980	519.231	1809.78	0.286904	-1.80136	6.80875e-07	0.000342467	down
MTR_1g103600	50.3575	9.08308	5.54409	2.47095	7.89356e-07	0.000383212	up
MTR_3g008170	180.811	48.4288	3.73354	1.90055	8.00928e-07	0.000383212	up
MTR_8g105450	75.5114	15.5476	4.85678	2.28	8.15733e-07	0.000383212	up
MTR_1g093080	63.5895	313.255	0.202996	-2.30048	8.2199e-07	0.000383212	down
MTR_6g015830	14.3364	0.335135	42.7779	5.41879	8.35141e-07	0.000383212	up
MTR_5g081630	823.918	2852.04	0.288887	-1.79142	8.97319e-07	0.000404302	down
MTR_7g015310	612.875	180.377	3.39775	1.76458	9.12018e-07	0.000404302	up
MTR_4g081380	61.3102	2647.14	0.023161	-5.43216	9.54006e-07	0.000415867	down
MTR_7g109860	7.08808	72.0975	0.0983124	-3.34648	1.01679e-06	0.00042422	down
MTR_1g034260	383.976	1706.55	0.225001	-2.15199	1.02525e-06	0.00042422	down
MTR_4g021530	11.484	99.6051	0.115295	-3.11659	1.04253e-06	0.00042422	down
MTR_3g073140	390.101	1379.07	0.282873	-1.82177	1.04977e-06	0.00042422	down
MTR_5g017980	22.5137	365.813	0.0615442	-4.02223	1.05427e-06	0.00042422	down
MTR_4g129020	881.739	3111.47	0.283383	-1.81917	1.11482e-06	0.00044179	down
MTR_8g464690	39.3156	173.848	0.22615	-2.14465	1.13902e-06	0.000444643	down
MTR_7g107680	327.711	1078.02	0.303993	-1.71789	1.32061e-06	0.000507948	down
MTR_2g042330	16779.4	52012.2	0.322604	-1.63216	1.38471e-06	0.000524884	down
MTR_4g017720	85.2594	3.5564	23.9735	4.58337	1.41632e-06	0.000529197	up
MTR_2g035320	3606.98	30877.9	0.116814	-3.09771	1.56431e-06	0.00057626	down
MTR_4g012330	2.96398	44.0606	0.0672705	-3.89388	1.63221e-06	0.000590181	down
MTR_8g024380	21.7519	1.34054	16.2263	4.02026	1.65555e-06	0.000590181	up
MTR_2g019900	16.76	251.808	0.0665589	-3.90922	1.66979e-06	0.000590181	down
MTR_1g030580	90.1557	315.226	0.286004	-1.80589	2.07983e-06	0.000725306	down
MTR_5g071220	55.1225	10.1205	5.44665	2.44537	2.25228e-06	0.000772671	up
MTR_4g022570	55.5234	211.396	0.262651	-1.92878	2.27473e-06	0.000772671	down
MTR_3g084990	114.588	467.146	0.245293	-2.02742	2.33163e-06	0.000776298	down
MTR_6g015505	60.964	11.639	5.2379	2.38899	2.35407e-06	0.000776298	up
MTR_1g110110	634.417	188.638	3.36315	1.74981	2.37445e-06	0.000776298	up
MTR_1g045550	1008.95	251.551	4.01092	2.00393	2.47371e-06	0.000798764	up
MTR_3g023710	174.512	603.881	0.288984	-1.79094	2.58047e-06	0.000823077	down
MTR_4g014570	4.00447	45.991	0.0870707	-3.52167	2.70857e-06	0.000852008	down
MTR_3g055310	41.1229	8.91716	4.61166	2.20529	2.73633e-06	0.000852008	up
MTR_6g084260	497.941	107.573	4.62888	2.21066	2.81528e-06	0.000866278	up
MTR_4g095010	36.1446	1.62023	22.3083	4.47951	2.87396e-06	0.000874051	up
MTR_5g017410	392.511	104.659	3.75039	1.90704	3.10015e-06	0.000924831	up
MTR_5g026320	222.633	37.2565	5.97567	2.5791	3.14759e-06	0.000924831	up
MTR_1g068950	389.809	1493.43	0.261016	-1.93779	3.16016e-06	0.000924831	down
MTR_5g037080	4141.47	1286.45	3.21931	1.68675	3.18237e-06	0.000924831	up
MTR_3g049330	113.138	561.198	0.201601	-2.31042	3.78584e-06	0.00108812	down
MTR_7g015240	55.5615	13.4505	4.1308	2.04642	3.85452e-06	0.00109581	up
MTR_5g071380	110.822	415.692	0.266596	-1.90728	4.08702e-06	0.00114942	down
MTR_7g084000	2614.48	10927	0.239269	-2.0633	5.08429e-06	0.00141468	down
MTR_2g022460	41.1116	1286.45	0.0319574	-4.9677	5.20092e-06	0.00142791	down
MTR_7g021570	288.908	1069.23	0.2702	-1.8879	5.24172e-06	0.00142791	down
MTR_4g068560	235.839	962.884	0.24493	-2.02956	5.29598e-06	0.00142791	down
MTR_4g114250	1050.62	345.211	3.04341	1.60569	5.35023e-06	0.00142791	up
MTR_3g026660	570.868	175.401	3.25464	1.7025	5.53472e-06	0.00145092	up
MTR_5g023170	3926.27	20024.5	0.196074	-2.35053	5.54739e-06	0.00145092	down
MTR_5g073480	519.176	166.454	3.11903	1.6411	5.74482e-06	0.00148768	up
MTR_3g016080	60.8504	291.682	0.208619	-2.26106	5.8398e-06	0.00149745	down
MTR_2g102370	51.2505	183.502	0.279291	-1.84016	5.95938e-06	0.00150505	down
MTR_7g015280	82.1262	23.1279	3.55096	1.82821	5.98452e-06	0.00150505	up
MTR_6g007887	375.15	1268.99	0.29563	-1.75814	6.1934e-06	0.00153611	down
MTR_6g027670	21.7085	2.94158	7.37989	2.8836	6.22551e-06	0.00153611	up
MTR_5g037070	136.278	33.4761	4.07092	2.02535	6.32013e-06	0.00154489	up
MTR_4g105080	99.9842	30.2361	3.30678	1.72543	6.7406e-06	0.00159256	up
MTR_3g068150	90.1398	584.47	0.154225	-2.69689	6.79273e-06	0.00159256	down
MTR_0079s0070	30459.8	97392.9	0.312752	-1.67691	6.7983e-06	0.00159256	down
MTR_4g122960	21.5061	100.328	0.214359	-2.2219	6.80374e-06	0.00159256	down
MTR_3g096390	120.501	384.193	0.313648	-1.67278	6.81962e-06	0.00159256	down
MTR_4g066170	15592.5	62265.6	0.250419	-1.99759	6.90279e-06	0.00159772	down
MTR_5g082130	121.719	419.653	0.290047	-1.78564	7.00028e-06	0.00160607	down
MTR_2g013140	1207.11	17456.4	0.0691502	-3.85412	7.14575e-06	0.00162298	down
MTR_1g080820	1250.21	3902.16	0.320388	-1.64211	7.20673e-06	0.00162298	down
MTR_8g045640	2.32122	62.6043	0.0370776	-4.75331	7.26015e-06	0.00162298	down
MTR_5g059880	233.665	72.2359	3.23475	1.69365	7.78564e-06	0.00172571	up
MTR_7g111960	346.687	104.671	3.31217	1.72778	8.11943e-06	0.00178457	up
MTR_4g102620	50.183	11.7521	4.27012	2.09428	8.3242e-06	0.00181433	up
MTR_4g057470	204.53	64.2893	3.1814	1.66966	8.39987e-06	0.00181569	up
MTR_4g038440	17251.6	54540.2	0.31631	-1.66059	9.02982e-06	0.00192012	down
MTR_2g040160	86.5151	18.2635	4.73704	2.24399	9.02982e-06	0.00192012	up
MTR_8g461390	1535.01	4412.19	0.347903	-1.52324	9.16982e-06	0.00193417	down
MTR_7g077340	60.1907	317.424	0.189623	-2.3988	9.44745e-06	0.00197678	down
MTR_2g089795	740.332	2956.21	0.250433	-1.99751	9.5772e-06	0.00197891	down
MTR_1g022445	69.6937	14.1961	4.90935	2.29553	9.60893e-06	0.00197891	up
MTR_8g012420	1062.91	3994.95	0.266064	-1.91015	9.87956e-06	0.00201875	down
MTR_2g090060	111.827	346.157	0.323055	-1.63015	1.00546e-05	0.0020386	down
MTR_7g061720	178.599	53.1566	3.35986	1.7484	1.01542e-05	0.00204294	up
MTR_7g072410	55.5117	322.218	0.17228	-2.53717	1.09958e-05	0.00218205	down
MTR_8g091590	8.43176	232.421	0.036278	-4.78476	1.10125e-05	0.00218205	down
MTR_2g022980	55.8781	11.3487	4.92374	2.29976	1.1289e-05	0.00222003	up
MTR_7g073530	14.4808	73.3339	0.197464	-2.34034	1.20736e-05	0.0023566	down
MTR_8g070830	404.144	1513.02	0.26711	-1.90449	1.21775e-05	0.00235928	down
MTR_5g012850	214.735	715.547	0.300099	-1.73649	1.28031e-05	0.00244636	down
MTR_0400s0040	5.34031	44.0791	0.121153	-3.0451	1.2814e-05	0.00244636	down
MTR_4g052420	880.394	3591.48	0.245134	-2.02836	1.30666e-05	0.0024765	down
MTR_8g020590	35.011	0.651075	53.7741	5.74884	1.32e-05	0.00248379	up
MTR_2g099040	1129.96	3169.63	0.356497	-1.48804	1.35433e-05	0.00250589	down
MTR_4g123760	141.795	500.916	0.283071	-1.82076	1.35473e-05	0.00250589	down
MTR_2g028190	64.5774	369.067	0.174975	-2.51478	1.36049e-05	0.00250589	down
MTR_6g027680	30.4308	6.19695	4.9106	2.2959	1.38828e-05	0.00253919	up
MTR_2g009520	182.897	52.3798	3.49175	1.80395	1.42052e-05	0.00257094	up
MTR_0057s0130	261.024	827.434	0.315461	-1.66446	1.4253e-05	0.00257094	down
MTR_3g069710	256.475	794.26	0.32291	-1.6308	1.47637e-05	0.00264482	down
MTR_3g061480	178.506	736.694	0.242306	-2.0451	1.51992e-05	0.00270433	down
MTR_3g056700	99.8095	31.4716	3.17141	1.66512	1.53221e-05	0.00270776	up
MTR_5g091960	8927.4	26113.4	0.341871	-1.54848	1.55155e-05	0.00272354	down
MTR_2g096330	84.7442	343.272	0.246872	-2.01817	1.57279e-05	0.00274243	down
MTR_8g033070	244.141	77.7582	3.13974	1.65065	1.60738e-05	0.00277955	up
MTR_4g013200	975.306	2821.53	0.345666	-1.53255	1.61534e-05	0.00277955	down
MTR_1g106430	40.7536	7.49556	5.43703	2.44282	1.64069e-05	0.00280473	up
MTR_0186s0030	13.6855	66.3477	0.20627	-2.27739	1.6531e-05	0.00280758	down
MTR_2g088230	1262.6	3607.11	0.350031	-1.51444	1.6812e-05	0.00283689	down
MTR_7g031470	28.3989	130.16	0.218185	-2.19638	1.73446e-05	0.002908	down
MTR_6g014020	54.7551	187.931	0.291358	-1.77914	1.82398e-05	0.00303861	down
MTR_5g083690	2757.88	7423.19	0.371523	-1.42848	1.85433e-05	0.00306282	down
MTR_8g064990	146.729	447.836	0.32764	-1.60982	1.86193e-05	0.00306282	down
MTR_3g105650	4.98051	50.4364	0.0987484	-3.3401	2.03994e-05	0.00333467	down
MTR_3g026400	152.683	1191.76	0.128116	-2.96448	2.13691e-05	0.00347148	down
MTR_2g079310	208.244	59.6351	3.49196	1.80404	2.21183e-05	0.00357101	up
MTR_1g025220	2516.05	864.332	2.91097	1.5415	2.26876e-05	0.00364045	up
MTR_7g085930	59.9667	476.327	0.125894	-2.98972	2.32893e-05	0.00371422	down
MTR_1g107305	90.168	28.6793	3.14401	1.6526	2.34843e-05	0.00372262	up
MTR_7g051510	54.818	14.7627	3.71329	1.8927	2.42078e-05	0.00381419	up
MTR_1g103150	8.42243	57.6255	0.146158	-2.7744	2.51282e-05	0.00393549	down
MTR_1g087200	1109.09	3171.34	0.349724	-1.51571	2.56933e-05	0.00399469	down
MTR_4g085890	1178.13	3252.56	0.362215	-1.46508	2.58417e-05	0.00399469	down
MTR_8g020310	979.824	338.482	2.89476	1.53344	2.59644e-05	0.00399469	up
MTR_5g020640	1597.76	4550.53	0.351114	-1.50999	2.65215e-05	0.00405655	down
MTR_7g100730	9.8806	0.31594	31.2736	4.96688	2.69842e-05	0.00410333	up
MTR_2g096960	0	20.9425	0	-20	2.76567e-05	0.00418128	down
MTR_8g465910	829.385	3230.34	0.256748	-1.96157	2.89794e-05	0.00435607	down
MTR_8g105740	179.203	1482.49	0.12088	-3.04836	2.98994e-05	0.00445118	down
MTR_7g060220	69.4599	17.4273	3.98568	1.99483	3.0039e-05	0.00445118	up
MTR_1g096260	179.662	54.7544	3.28124	1.71424	3.03417e-05	0.00445118	up
MTR_5g090740	279.01	889.399	0.313707	-1.67251	3.04073e-05	0.00445118	down
MTR_1g026750	10.9917	0.63188	17.3952	4.12061	3.0463e-05	0.00445118	up
MTR_5g090700	139.217	45.9432	3.03019	1.59941	3.08138e-05	0.0044606	up
MTR_1g088845	87.8601	18.2398	4.81694	2.26812	3.08686e-05	0.0044606	up
MTR_2g104970	16.7867	91.5957	0.183269	-2.44796	3.12496e-05	0.00449084	down
MTR_8g075340	314.614	109.559	2.87165	1.52188	3.16472e-05	0.00452313	up
MTR_5g042990	1832.75	4947.05	0.370473	-1.43256	3.33176e-05	0.00473599	down
MTR_2g105080	178.01	871.972	0.204146	-2.29233	3.36457e-05	0.00475678	down
MTR_1g026430	36.8433	5.02702	7.32906	2.87363	3.58328e-05	0.00503874	up
MTR_5g091310	20.1056	96.4469	0.208462	-2.26214	3.62964e-05	0.00507665	down
MTR_5g008460	1243.82	430.49	2.88932	1.53073	3.66658e-05	0.00510103	up
MTR_8g080890	57.1846	17.6672	3.23676	1.69455	3.9218e-05	0.00542723	up
MTR_7g107690	31.8209	271.787	0.117081	-3.09443	3.96636e-05	0.00546001	down
MTR_1g110220	152.145	44.9428	3.38531	1.75929	4.17051e-05	0.0056819	up
MTR_1g086310	150.44	477.081	0.315334	-1.66505	4.171e-05	0.0056819	down
MTR_7g080890	603.95	1751.54	0.344811	-1.53612	4.21104e-05	0.00570673	down
MTR_2g436530	120.252	349.77	0.343804	-1.54034	4.26578e-05	0.00573442	down
MTR_4g129560	60.4931	426.093	0.141972	-2.81633	4.27533e-05	0.00573442	down
MTR_5g012860	0.685246	28.1093	0.0243779	-5.35828	4.50617e-05	0.00599535	down
MTR_8g009067	45.3315	163.059	0.278007	-1.84681	4.53976e-05	0.00599535	down
MTR_7g087760	31.3714	4.54475	6.90276	2.78717	4.54204e-05	0.00599535	up
MTR_5g095740	75.9331	338.817	0.224112	-2.15771	4.56155e-05	0.00599535	down
MTR_5g035300	167.238	54.1873	3.08629	1.62587	4.62958e-05	0.00605433	up
MTR_1g418545	496.156	1350.71	0.367329	-1.44486	4.80278e-05	0.00624958	down
MTR_4g006200	772.549	2142.15	0.360642	-1.47136	4.87357e-05	0.00631031	down
MTR_5g077080	115.972	358.287	0.323685	-1.62734	4.95852e-05	0.00638867	down
MTR_4g021260	2408.13	897.841	2.68214	1.42338	4.99305e-05	0.00640163	up
MTR_5g026620	1469.59	415.969	3.53294	1.82087	5.10343e-05	0.00649534	up
MTR_2g035430	58.1269	18.6791	3.11187	1.63778	5.11581e-05	0.00649534	up
MTR_1g074170	1103.87	2948.73	0.374353	-1.41753	5.27521e-05	0.00666537	down
MTR_3g107450	116.731	29.0878	4.01307	2.00471	5.34005e-05	0.00669346	up
MTR_8g010290	8.3013	53.033	0.156531	-2.67548	5.3755e-05	0.00669346	down
MTR_3g099180	56.215	186.971	0.300661	-1.73379	5.4031e-05	0.00669346	down
MTR_3g072340	1555.3	3958.21	0.392931	-1.34765	5.40761e-05	0.00669346	down
MTR_7g011850	599.738	1612.87	0.371846	-1.42722	5.4254e-05	0.00669346	down
MTR_4g086020	52.3696	170.465	0.307216	-1.70268	5.56625e-05	0.00683498	down
MTR_5g063670	786.361	7020.11	0.112015	-3.15823	5.61016e-05	0.00685671	down
MTR_7g100335	292.219	1126.04	0.25951	-1.94614	5.68201e-05	0.00691224	down
MTR_1g078030	2405.73	6196.35	0.38825	-1.36494	5.77225e-05	0.00694207	down
MTR_6g004100	424.696	1254.45	0.33855	-1.56256	5.78567e-05	0.00694207	down
MTR_2g015270	98.4494	19.7655	4.98086	2.31639	5.80636e-05	0.00694207	up
MTR_5g016470	250.796	62.6151	4.00537	2.00193	5.81271e-05	0.00694207	up
MTR_0339s0030	130.43	372.083	0.350541	-1.51234	5.86619e-05	0.00694996	down
MTR_4g105630	159.71	52.3068	3.05334	1.61039	5.87246e-05	0.00694996	up
MTR_6g090490	94.4026	294.409	0.320651	-1.64092	5.94751e-05	0.00700708	down
MTR_7g011990	4.89553	24.925	0.19641	-2.34806	6.01618e-05	0.0070562	down
MTR_3g106550	7170.6	19136.6	0.374707	-1.41616	6.15193e-05	0.0071557	down
MTR_3g097350	2028.29	770.493	2.63245	1.39641	6.15573e-05	0.0071557	up
MTR_8g074050	86.2641	320.344	0.269286	-1.89279	6.19545e-05	0.00717	down
MTR_1g106875	97.672	28.5834	3.41709	1.77277	6.29877e-05	0.00725597	up
MTR_4g089100	1367	3585.54	0.381254	-1.39117	6.32522e-05	0.00725597	down
MTR_8g018570	3.57387	37.0912	0.0963538	-3.37551	6.43911e-05	0.00735436	down
MTR_2g082410	747.717	2038.72	0.366758	-1.4471	6.52239e-05	0.00741709	down
MTR_7g085310	3217.34	8618.03	0.373327	-1.42149	6.56873e-05	0.00743745	down
MTR_7g097250	1.66278	37.4484	0.0444021	-4.49323	6.78481e-05	0.00764321	down
MTR_2g015740	121.943	35.3523	3.44938	1.78634	6.8089e-05	0.00764321	up
MTR_7g015510	885.981	202.811	4.36851	2.12714	7.01887e-05	0.00784524	up
MTR_2g040260	129.208	44.8358	2.88181	1.52697	7.10159e-05	0.00790392	up
MTR_3g106850	21.146	171.106	0.123585	-3.01643	7.26231e-05	0.00802897	down
MTR_4g120220	2107.87	5677.92	0.37124	-1.42958	7.27535e-05	0.00802897	down
MTR_1g102190	53.7586	7.87551	6.82605	2.77105	7.38593e-05	0.00811676	up
MTR_8g088880	7.14596	0	Inf	20	7.53654e-05	0.00823816	up
MTR_2g101920	362.841	131.612	2.75691	1.46305	7.57566e-05	0.00823816	up
MTR_1g079763	227.45	627.115	0.362693	-1.46318	7.60127e-05	0.00823816	down
MTR_5g026350	377.252	136.875	2.75619	1.46267	7.62239e-05	0.00823816	up
MTR_1g067400	10.0207	131.841	0.0760059	-3.71775	7.76402e-05	0.00835671	down
MTR_4g101090	825.824	2205.71	0.374402	-1.41734	7.86791e-05	0.00843382	down
MTR_2g105680	76.5473	24.1275	3.17262	1.66567	7.93022e-05	0.00846592	up
MTR_1g021760	1053.43	2718.89	0.387446	-1.36793	7.9837e-05	0.00848836	down
MTR_7g076170	97.7413	451.036	0.216704	-2.2062	8.04843e-05	0.00852254	down
MTR_1g087920	162.705	47.5542	3.42147	1.77462	8.13444e-05	0.00857888	up
MTR_0662s0030	139.948	32.807	4.26579	2.09281	8.26176e-05	0.00867817	up
MTR_3g082100	25.007	4.31482	5.7956	2.53496	8.35484e-05	0.00874083	up
MTR_4g114240	844.463	289.8	2.91395	1.54298	8.47503e-05	0.00880469	up
MTR_2g015280	144.23	31.6234	4.56087	2.18931	8.4832e-05	0.00880469	up
MTR_6g007607	314.154	829.355	0.378794	-1.40052	8.66969e-05	0.00896268	down
MTR_5g078030	105.507	29.9666	3.52081	1.81591	8.71445e-05	0.00897349	up
MTR_6g033740	1267.54	497.943	2.54556	1.34798	8.77005e-05	0.00898526	up
MTR_6g008850	585.654	216.006	2.71129	1.43898	8.79459e-05	0.00898526	up
MTR_4g012490	0.240465	9.76612	0.0246223	-5.34389	8.86138e-05	0.00901826	down
MTR_7g112860	3852.67	9344.6	0.412289	-1.27827	8.99702e-05	0.00912081	down
MTR_1g103290	606.748	1560.7	0.388766	-1.36303	9.06575e-05	0.00915501	down
MTR_5g026150	71.6026	17.9754	3.98337	1.99399	9.55949e-05	0.00960976	up
MTR_4g123810	4010.66	1508.53	2.65866	1.4107	9.58955e-05	0.00960976	up
MTR_1g061850	543.988	1349.97	0.402963	-1.31128	9.95187e-05	0.00992456	down
MTR_6g029460	111.076	2204.01	0.0503971	-4.31052	9.97958e-05	0.00992456	down
MTR_4g016980	735.885	2464.65	0.298576	-1.74383	0.000100868	0.00997037	down
MTR_8g032770	7.93007	0.32945	24.0706	4.5892	0.000101061	0.00997037	up
MTR_3g074050	259.213	703.568	0.368426	-1.44055	0.000101693	0.00997037	down
MTR_4g012460	1.58415	20.4677	0.0773974	-3.69157	0.000101781	0.00997037	down
MTR_4g076640	139.93	35.3893	3.95401	1.98332	0.000106171	0.0103616	up
MTR_2g090190	2306.46	5939.12	0.388351	-1.36457	0.000106968	0.0104005	down
MTR_2g009750	81.2166	230.208	0.352797	-1.50309	0.000108432	0.0104756	down
MTR_1g022970	4.61742	46.7087	0.0988557	-3.33853	0.000108617	0.0104756	down
MTR_2g009650	101.462	34.425	2.94733	1.55941	0.000108942	0.0104756	up
MTR_7g106450	403.466	142.033	2.84066	1.50622	0.000109737	0.0105135	up
MTR_1g098660	632.652	1642.69	0.38513	-1.37658	0.000110344	0.010533	down
MTR_8g011410	584.352	235.26	2.48385	1.31258	0.000112442	0.0106942	up
MTR_4g071590	436.534	141.169	3.09228	1.62867	0.000113491	0.010755	up
MTR_7g117415	1119.6	2936.33	0.381294	-1.39102	0.000114538	0.0107678	down
MTR_6g039440	98.5211	300.798	0.327532	-1.61029	0.000114809	0.0107678	down
MTR_4g068190	443.696	1135.48	0.390758	-1.35565	0.000115151	0.0107678	down
MTR_1g029620	845.565	2202.41	0.383926	-1.3811	0.000115388	0.0107678	down
MTR_7g062470	140.753	573.365	0.245485	-2.02629	0.000115685	0.0107678	down
MTR_7g095960	3217.61	8304.2	0.387468	-1.36785	0.000117371	0.0108825	down
MTR_2g023430	1055.47	2911.85	0.362474	-1.46405	0.000118064	0.0108825	down
MTR_8g010320	145.062	1631.99	0.0888866	-3.49189	0.000118165	0.0108825	down
MTR_1g103690	6.31636	26.8078	0.235616	-2.08549	0.000120051	0.0110173	down
MTR_4g045667	7540.94	18840.2	0.400258	-1.321	0.000120639	0.0110325	down
MTR_1g105090	2164.08	5365.07	0.403364	-1.30984	0.000121773	0.0110655	down
MTR_7g080117	219.961	573.771	0.383359	-1.38323	0.000121845	0.0110655	down
MTR_6g072780	211.145	73.1737	2.88553	1.52884	0.000123409	0.0111687	up
MTR_4g485530	9.92003	0.335135	29.6001	4.88753	0.000124174	0.0111992	up
MTR_8g052513	2.42033	17.4994	0.138309	-2.85404	0.00012521	0.0112507	down
MTR_7g063650	660.485	4281.81	0.154254	-2.69662	0.000125605	0.0112507	down
MTR_2g097463	1483.82	376.935	3.93654	1.97693	0.000127139	0.0113492	up
MTR_8g075780	63.1937	446.382	0.141569	-2.82042	0.000128033	0.0113902	down
MTR_6g055960	707.247	240.098	2.94567	1.55859	0.000128687	0.0114095	up
MTR_4g074670	52.8052	177.801	0.296991	-1.75151	0.000129477	0.0114346	down
MTR_4g103550	2775.89	7010.69	0.395951	-1.33661	0.000129845	0.0114346	down
MTR_7g064130	131.475	360.514	0.364686	-1.45527	0.000130282	0.0114346	down
MTR_2g019790	1122.83	2824.23	0.397571	-1.33072	0.000130992	0.0114507	down
MTR_3g435460	20035.9	48446.2	0.413569	-1.2738	0.000131341	0.0114507	down
MTR_2g096530	686.333	270.747	2.53496	1.34196	0.000133959	0.0116368	up
MTR_4g099180	64.7163	261.885	0.247117	-2.01673	0.000134365	0.0116368	down
MTR_5g025810	0.729234	31.9596	0.0228174	-5.45372	0.000136984	0.0118244	down
MTR_3g449930	9750.88	23837.4	0.409058	-1.28962	0.000138027	0.0118753	down
MTR_5g023210	253.547	652.633	0.388498	-1.36402	0.000140119	0.0120158	down
MTR_5g009140	55.3947	221.496	0.250094	-1.99946	0.000142775	0.0122035	down
MTR_8g090285	98.549	28.4822	3.46002	1.79078	0.000144244	0.0122889	up
MTR_3g084540	7.16164	0.335135	21.3694	4.41748	0.000146098	0.0124065	up
MTR_2g049780	20.2831	71.8405	0.282335	-1.82452	0.000153013	0.0129516	down
MTR_6g075290	328.036	127.17	2.57951	1.3671	0.000154372	0.0130245	up
MTR_8g061360	5778.69	14287.6	0.404455	-1.30595	0.000156202	0.0131365	down
MTR_4g068520	4009.91	11447.1	0.350298	-1.51335	0.0001572	0.0131781	down
MTR_4g071680	508.728	191.694	2.65386	1.40809	0.000157847	0.0131901	up
MTR_7g084680	237.564	81.7509	2.90595	1.53901	0.000159037	0.0132126	up
MTR_3g104700	1939.08	6750.08	0.287267	-1.79953	0.000159127	0.0132126	down
MTR_1g086550	77.6915	233.289	0.333027	-1.58629	0.000159927	0.013237	down
MTR_3g061030	556.734	1414	0.393731	-1.34472	0.000161146	0.0132583	down
MTR_2g082770	1210.5	3082.36	0.392717	-1.34844	0.000161198	0.0132583	down
MTR_6g004440	395.565	1277.04	0.309751	-1.69082	0.000162594	0.0133312	down
MTR_1g081625	118.85	351.921	0.337719	-1.56611	0.00016718	0.0136643	down
MTR_1g085550	836.711	2081.19	0.402036	-1.3146	0.000168247	0.0137087	down
MTR_3g014470	68.2108	22.7799	2.99435	1.58224	0.000170036	0.0138115	up
MTR_1g076400	929.933	375.019	2.4797	1.31016	0.000171464	0.0138681	up
MTR_2g015850	77.3723	10.8079	7.15889	2.83974	0.000172019	0.0138681	up
MTR_5g006795	56.0743	12.1093	4.6307	2.21123	0.000172383	0.0138681	up
MTR_4g107930	171.879	1030.71	0.166757	-2.58418	0.000173554	0.0138681	down
MTR_3g106470	92.5317	24.453	3.78406	1.91994	0.00017379	0.0138681	up
MTR_7g114660	2428.28	6209.75	0.391042	-1.3546	0.000173915	0.0138681	down
MTR_4g070340	91.9577	369.363	0.248963	-2.006	0.000174641	0.0138837	down
MTR_2g012440	177.466	505.508	0.351065	-1.51019	0.000177827	0.014069	down
MTR_1g093600	471.624	165.599	2.84799	1.50995	0.000178048	0.014069	up
MTR_5g071210	31.2581	5.27615	5.92441	2.56667	0.000178866	0.0140911	up
MTR_0007s0060	54.6965	18.1597	3.01196	1.5907	0.000179816	0.0140992	up
MTR_0059s0060	3882	9594.29	0.404616	-1.30538	0.000180047	0.0140992	down
MTR_8g099420	69.1058	395.771	0.17461	-2.51779	0.00018086	0.0141206	down
MTR_5g070440	30.9564	232.237	0.133297	-2.90728	0.000183789	0.0143065	down
MTR_5g027530	2960.52	8108.39	0.365118	-1.45356	0.000185906	0.0144284	down
MTR_1g012610	1443.81	3472.38	0.415797	-1.26605	0.000187154	0.0144823	down
MTR_8g464860	374.105	140.267	2.66709	1.41527	0.0001905	0.0146753	up
MTR_8g028425	1156.32	2780.74	0.41583	-1.26594	0.000190771	0.0146753	down
MTR_4g117330	61.5103	7.81224	7.87359	2.97702	0.000192793	0.0147874	up
MTR_4g132090	7.99027	54.2149	0.147381	-2.76237	0.000194145	0.0148476	down
MTR_4g035650	1604.93	3897.74	0.41176	-1.28012	0.000195339	0.0148953	down
MTR_4g116790	153.548	52.6013	2.91909	1.54552	0.000200489	0.0152436	up
MTR_4g097350	7.59403	0	Inf	20	0.000201989	0.0152712	up
MTR_5g006130	14110.6	33448.8	0.421858	-1.24517	0.00020202	0.0152712	down
MTR_4g033435	3857.7	9504.15	0.405897	-1.30082	0.000203263	0.0153209	down
MTR_6g027810	2508.06	6647.82	0.377275	-1.40631	0.000207912	0.0156256	down
MTR_5g016890	205.253	687.444	0.298575	-1.74384	0.000208501	0.0156256	down
MTR_4g109720	218.623	83.841	2.60759	1.38272	0.000210019	0.0156944	up
MTR_7g094980	623.384	1557.14	0.400339	-1.32071	0.000210683	0.0156992	down
MTR_1g082420	2689.8	6527.28	0.412085	-1.27898	0.000212808	0.0158125	down
MTR_7g096870	2014.87	488.628	4.12353	2.04388	0.000214316	0.0158794	up
MTR_2g097900	1643.14	668.16	2.4592	1.29819	0.000215148	0.0158961	up
MTR_5g087410	637.39	1556.87	0.409404	-1.2884	0.000216376	0.0159417	down
MTR_8g083090	27300.7	10837.5	2.51909	1.3329	0.000217922	0.0160105	up
MTR_6g082280	7.92223	0.967015	8.19246	3.0343	0.000219954	0.0160377	up
MTR_5g072510	249.771	92.0073	2.71468	1.44078	0.000220035	0.0160377	up
MTR_4g095018	283.443	111.073	2.55185	1.35155	0.000220131	0.0160377	up
MTR_8g032570	135.095	49.4243	2.73336	1.45068	0.000234473	0.0170161	up
MTR_8g090205	1301.86	501.479	2.59605	1.37632	0.000234863	0.0170161	up
MTR_4g113360	0.590928	16.4717	0.0358753	-4.80086	0.000240726	0.0173928	down
MTR_4g066240	80.3139	780.159	0.102945	-3.28005	0.00024269	0.0174864	down
MTR_1g110260	8.07017	0.651075	12.3951	3.6317	0.000244127	0.0175416	up
MTR_3g006050	219.867	83.3824	2.63685	1.39882	0.000250614	0.0179584	up
MTR_3g069420	36.8937	4.8934	7.53948	2.91446	0.000253444	0.0181116	up
MTR_8g012565	10289.1	28884.5	0.356214	-1.48918	0.0002549	0.0181659	down
MTR_7g117350	73.6727	299.943	0.245623	-2.02548	0.00025698	0.0182645	down
MTR_2g072510	63.4899	204.097	0.311076	-1.68466	0.000258406	0.0182794	down
MTR_3g008410	313.027	113.044	2.76907	1.4694	0.000258643	0.0182794	up
MTR_1g095900	2.63883	29.7942	0.0885684	-3.49706	0.000259287	0.0182794	down
MTR_8g069920	154.473	467.072	0.330726	-1.59629	0.000261861	0.0184112	down
MTR_1g089865	1312.87	535.604	2.4512	1.29349	0.00026342	0.0184704	up
MTR_5g011250	183.008	49.7027	3.68206	1.88051	0.000264374	0.0184704	up
MTR_1g035140	118.634	396.641	0.299096	-1.74132	0.000265716	0.0184704	down
MTR_4g022370	48.1734	10.795	4.46257	2.15787	0.000265838	0.0184704	up
MTR_5g009160	104.501	559.756	0.186689	-2.42129	0.000266234	0.0184704	down
MTR_3g098730	773.054	303.083	2.55064	1.35086	0.000272402	0.0188484	up
MTR_3g062020	98.9123	22.1964	4.45624	2.15583	0.000274905	0.0189363	up
MTR_2g040350	112.774	39.1835	2.87809	1.52511	0.000275121	0.0189363	up
MTR_8g075470	71.3438	232.06	0.307437	-1.70163	0.000276423	0.018976	down
MTR_5g016880	4.52789	33.9704	0.133289	-2.90737	0.000278708	0.0190827	down
MTR_7g075870	63.9018	182.386	0.350366	-1.51307	0.000280258	0.0191388	down
MTR_1g032590	5.60909	49.3465	0.113667	-3.13711	0.000282409	0.0192354	down
MTR_4g088055	5.39998	33.9432	0.159089	-2.6521	0.000283722	0.0192747	down
MTR_3g045420	1608.39	648.34	2.48079	1.3108	0.00028482	0.0192992	up
MTR_7g080530	2256.16	5164.93	0.436823	-1.19488	0.000287599	0.0194371	down
MTR_5g012400	0.248305	9.48577	0.0261766	-5.25558	0.000292003	0.0196542	down
MTR_6g090460	2.41554	62.4009	0.03871	-4.69115	0.000292539	0.0196542	down
MTR_3g105790	14.9696	144.073	0.103903	-3.26669	0.00029313	0.0196542	down
MTR_8g042710	6.17021	34.3629	0.17956	-2.47746	0.000293818	0.0196542	down
MTR_2g016870	892.944	2142.22	0.416831	-1.26247	0.000294623	0.0196578	down
MTR_3g082700	6315.12	1995.22	3.16512	1.66226	0.000297744	0.0198141	up
MTR_1g025490	7.98848	44.8124	0.178265	-2.4879	0.000298481	0.0198141	down
MTR_5g091060	10919.1	27410	0.398363	-1.32784	0.000301579	0.0199617	down
MTR_7g090470	265.085	669.977	0.395663	-1.33766	0.00030223	0.0199617	down
MTR_8g078870	15176.9	36609.7	0.414559	-1.27035	0.000304512	0.0199674	down
MTR_7g034715	1652.74	3850.26	0.429255	-1.22009	0.000304573	0.0199674	down
MTR_2g040690	0.240465	63.9404	0.00376076	-8.05476	0.000304608	0.0199674	down
MTR_3g115370	52714.9	119850	0.43984	-1.18495	0.000307023	0.0200755	down
MTR_4g095012	179.731	70.8408	2.53712	1.34319	0.000309165	0.0201651	up
MTR_4g130300	429.2	1065.17	0.402942	-1.31135	0.000311783	0.0202853	down
MTR_8g064610	1306.14	3155.92	0.41387	-1.27275	0.000317166	0.0205843	down
MTR_8g445980	99.9905	35.7872	2.79403	1.48235	0.000320628	0.0207556	up
MTR_7g104330	2791.98	7095.1	0.393508	-1.34553	0.000322666	0.0207556	down
MTR_7g063030	182.671	54.3589	3.36047	1.74866	0.000323252	0.0207556	up
MTR_8g031370	1493.17	3510.11	0.425391	-1.23314	0.000323504	0.0207556	down
MTR_8g467800	131.772	46.2163	2.8512	1.51157	0.000323773	0.0207556	up
MTR_7g111860	2088.69	5503.62	0.379512	-1.39778	0.000327647	0.0209045	down
MTR_8g045560	59.391	251.926	0.235748	-2.08468	0.00032824	0.0209045	down
MTR_5g090580	116.202	26.8968	4.32029	2.11113	0.000328494	0.0209045	up
MTR_3g083310	768.266	1776.97	0.432347	-1.20974	0.000338393	0.0214822	down
MTR_1g104610	2288.13	5243.54	0.436372	-1.19637	0.000341631	0.0216352	down
MTR_1g016370	2.77863	31.5005	0.0882092	-3.50293	0.000342595	0.0216439	down
MTR_4g114270	586.501	246.64	2.37797	1.24973	0.000344772	0.0217289	up
MTR_8g005870	216.901	77.9534	2.78244	1.47635	0.000349723	0.0219856	up
MTR_7g081750	376.955	1489.09	0.253145	-1.98196	0.000350526	0.0219856	down
MTR_5g092210	37.8927	3.61613	10.4788	3.3894	0.000351909	0.0220195	up
MTR_7g084160	293.023	732.069	0.400267	-1.32097	0.000356223	0.0222182	down
MTR_3g067935	1399.38	3486.6	0.401359	-1.31703	0.000356783	0.0222182	down
MTR_8g099560	13.1182	1.92266	6.82293	2.77039	0.000362638	0.022498	up
MTR_4g009870	585.175	1425.38	0.410539	-1.28441	0.000362996	0.022498	down
MTR_1g074930	6044.48	2598.98	2.32571	1.21767	0.000365113	0.0225389	up
MTR_2g010590	243.008	652.688	0.372319	-1.42539	0.000365969	0.0225389	down
MTR_6g084270	846.056	202.167	4.18493	2.0652	0.000366241	0.0225389	up
MTR_7g079180	300.486	2083.78	0.144202	-2.79383	0.000367956	0.0225913	down
MTR_2g070060	72.2732	272.821	0.264911	-1.91642	0.000369038	0.0226047	down
MTR_3g110202	801.87	1948.28	0.411579	-1.28076	0.000371516	0.0226896	down
MTR_7g029325	4968.09	11706.4	0.42439	-1.23654	0.00037216	0.0226896	down
MTR_1g032160	1683.59	3891.85	0.432593	-1.20892	0.000379051	0.023056	down
MTR_1g116010	7.81097	51.2812	0.152317	-2.71486	0.000380767	0.0230921	down
MTR_7g015780	175.831	55.2233	3.18401	1.67084	0.000381803	0.0230921	up
MTR_7g100760	1525.14	623.569	2.44582	1.29032	0.000384022	0.0230921	up
MTR_6g071210	1939.35	4524.64	0.428619	-1.22223	0.000384977	0.0230921	down
MTR_5g030620	101.137	278.411	0.363265	-1.4609	0.000385796	0.0230921	down
MTR_8g073730	61.9368	20.8295	2.97352	1.57217	0.000386197	0.0230921	up
MTR_7g079720	825.076	318.38	2.59149	1.37378	0.0003866	0.0230921	up
MTR_1g031650	1277.03	3612.69	0.353483	-1.50029	0.000387037	0.0230921	down
MTR_1g041695	86.1066	28.4572	3.02582	1.59733	0.000387591	0.0230921	up
MTR_3g055930	113.09	42.7347	2.64633	1.40399	0.000389401	0.0231473	up
MTR_1g006695	597.772	1436.4	0.41616	-1.26479	0.000391433	0.0231677	down
MTR_3g082200	41.9462	14.4644	2.89996	1.53603	0.000391518	0.0231677	up
MTR_5g078300	8.86841	41.4979	0.213707	-2.22629	0.000395018	0.0232616	down
MTR_5g009410	107.447	292.556	0.36727	-1.44509	0.000396529	0.0232616	down
MTR_7g111350	6905.3	21966.1	0.314362	-1.6695	0.000396833	0.0232616	down
MTR_1g019640	106.034	38.1438	2.77984	1.475	0.000399336	0.0232616	up
MTR_3g084530	5.43769	0	Inf	20	0.000399557	0.0232616	up
MTR_4g014160	1187.11	320.112	3.70843	1.89081	0.000400021	0.0232616	up
MTR_8g076920	67.1761	15.3	4.3906	2.13442	0.000400615	0.0232616	up
MTR_4g080730	6.72343	47.3391	0.142027	-2.81576	0.000401104	0.0232616	down
MTR_5g027860	6.39499	56.7225	0.112742	-3.14891	0.000401212	0.0232616	down
MTR_4g037670	1733.5	4187.65	0.413954	-1.27246	0.000401998	0.0232616	down
MTR_3g491840	240.581	95.2425	2.52598	1.33685	0.000402894	0.023262	up
MTR_8g089880	220.172	87.3532	2.52048	1.3337	0.000405822	0.0233794	up
MTR_3g479600	65.5142	175.91	0.372431	-1.42495	0.000409937	0.0235646	down
MTR_1g090717	2118.14	4869.88	0.434947	-1.20109	0.000417499	0.0239467	down
MTR_4g017820	11.9849	2.24997	5.32668	2.41324	0.000418464	0.0239495	up
MTR_1g063100	1877.21	4314.98	0.435043	-1.20077	0.000425058	0.0242738	down
MTR_7g007320	3075.12	1225.11	2.51008	1.32773	0.00042757	0.0243574	up
MTR_0388s0020	2189.06	916.442	2.38865	1.25619	0.000428384	0.0243574	up
MTR_1g083860	71.3042	273.809	0.260416	-1.94111	0.00043307	0.0245704	down
MTR_1g076920	351.204	875.913	0.400958	-1.31848	0.000439064	0.0248566	down
MTR_3g088845	430.276	6556.28	0.0656281	-3.92954	0.000441234	0.0249254	down
MTR_1g027840	7.02051	0	Inf	20	0.000449327	0.0252725	up
MTR_1g102170	272.021	104.742	2.59707	1.37688	0.000450241	0.0252725	up
MTR_5g026580	682.391	281.294	2.4259	1.27852	0.000450277	0.0252725	up
MTR_6g088795	139.636	51.9686	2.68693	1.42596	0.000456186	0.0255306	up
MTR_4g102310	9.81004	0.658901	14.8885	3.89613	0.000456828	0.0255306	up
MTR_5g090620	271.577	39.5391	6.86858	2.78001	0.000459099	0.0256028	up
MTR_8g099280	7.70253	115.947	0.0664314	-3.91199	0.000460404	0.025621	down
MTR_1g048360	0.240465	16.9927	0.0141511	-6.14295	0.000461832	0.0256459	down
MTR_2g035405	536.48	225.495	2.37912	1.25043	0.000463267	0.0256711	up
MTR_3g110710	134.722	328.006	0.410731	-1.28373	0.000465572	0.0257443	down
MTR_8g094800	201.018	85.119	2.36161	1.23977	0.000471926	0.0260405	up
MTR_3g032800	9.6998	1.5797	6.14028	2.6183	0.000473047	0.0260475	up
MTR_3g092020	569.372	1385.74	0.41088	-1.28321	0.000474132	0.0260524	down
MTR_1g078050	95.2272	25.3294	3.75955	1.91056	0.000476335	0.0261185	up
MTR_3g072300	472.499	157.719	2.99584	1.58296	0.000478678	0.0261921	up
MTR_1g041320	942.47	2185.39	0.43126	-1.21337	0.000480003	0.0262098	down
MTR_2g100400	591.486	1941.87	0.304596	-1.71503	0.000481265	0.026224	down
MTR_4g029630	1.71312	45.0612	0.0380176	-4.71719	0.000484631	0.0263437	down
MTR_1g048970	363.82	888.278	0.409579	-1.28779	0.000485477	0.0263437	down
MTR_7g069640	1731.54	735.911	2.35292	1.23445	0.000490561	0.0265644	up
MTR_1g072170	194.699	500.491	0.389017	-1.3621	0.000491588	0.026565	down
MTR_8g096880	538.843	2006.6	0.268535	-1.89682	0.000495388	0.0267152	down
MTR_3g462400	101.842	36.224	2.81146	1.49132	0.000497499	0.0267738	up
MTR_7g115580	542.94	225.978	2.40262	1.26461	0.000500199	0.0268638	up
MTR_8g042020	9.5916	59.3073	0.161727	-2.62837	0.000501931	0.0269016	down
MTR_7g116795	2930.33	6532.92	0.448548	-1.15666	0.000506468	0.0270232	down
MTR_1g082890	115.104	42.9959	2.67708	1.42066	0.000506605	0.0270232	up
MTR_3g040370	916.85	383.801	2.38887	1.25633	0.000507887	0.0270232	up
MTR_5g084410	2525.6	7904.67	0.319507	-1.64608	0.000508331	0.0270232	down
MTR_2g080130	171.457	65.1731	2.63079	1.39549	0.000509623	0.0270369	up
MTR_5g055310	1369.51	458.502	2.98691	1.57866	0.000511458	0.0270793	up
MTR_8g089745	876.73	2052.37	0.42718	-1.22708	0.000512896	0.0271006	down
MTR_8g009640	147.215	57.9612	2.53989	1.34476	0.00051773	0.0272121	up
MTR_4g131760	647.358	1535.7	0.42154	-1.24626	0.000518008	0.0272121	down
MTR_4g101070	54.3609	17.298	3.14261	1.65196	0.000518128	0.0272121	up
MTR_7g063010	66.348	20.848	3.18247	1.67015	0.000529815	0.0277606	up
MTR_7g090340	4.75723	34.1996	0.139102	-2.84579	0.000530694	0.0277606	down
MTR_6g034890	434.835	172.568	2.51979	1.3333	0.00053385	0.0278699	up
MTR_2g090210	133.166	431.358	0.308715	-1.69565	0.000536249	0.0279096	down
MTR_5g022130	1153.28	3221.05	0.358045	-1.48179	0.000536743	0.0279096	down
MTR_5g097410	123.856	49.5885	2.49769	1.32059	0.000539783	0.028012	up
MTR_3g110280	24.4355	5.53451	4.41512	2.14245	0.000545945	0.0282514	up
MTR_5g010090	1640.44	3807.24	0.430873	-1.21467	0.000546558	0.0282514	down
MTR_1g014220	81.7213	300.191	0.272231	-1.8771	0.000550065	0.0283766	down
MTR_2g072030	260.765	109.654	2.37806	1.24979	0.000551688	0.0284043	up
MTR_8g099995	38.4248	9.86712	3.89423	1.96134	0.000559292	0.0287393	up
MTR_1g107555	672.409	296.674	2.26649	1.18046	0.000571159	0.0292915	up
MTR_3g435320	1024.22	2373.98	0.431435	-1.21279	0.000575694	0.0294037	down
MTR_4g094110	7.57685	55.9596	0.135399	-2.88471	0.000576099	0.0294037	down
MTR_0227s0010	18.0155	85.0056	0.211933	-2.23832	0.000577942	0.0294037	down
MTR_3g085060	282.007	721.046	0.391109	-1.35436	0.000578488	0.0294037	down
MTR_8g010590	116.575	293.305	0.397452	-1.33115	0.000578968	0.0294037	down
MTR_3g054360	453.839	1230.24	0.368904	-1.43868	0.000581448	0.0294468	down
MTR_3g026785	6.34616	0.31594	20.0866	4.32816	0.000582179	0.0294468	up
MTR_5g018670	106.617	452.627	0.235551	-2.08589	0.000583194	0.0294468	down
MTR_4g019060	360.834	866.496	0.416429	-1.26386	0.000585894	0.0295261	down
MTR_4g068280	188.2	547.665	0.343641	-1.54103	0.000590183	0.0296851	down
MTR_6g082480	55.9202	155.103	0.360535	-1.47179	0.000595366	0.0298334	down
MTR_6g007070	428.822	176.958	2.4233	1.27697	0.000595412	0.0298334	up
MTR_1g114380	98.9746	39.4004	2.51202	1.32885	0.000604309	0.0302212	up
MTR_2g089450	0.248305	19.4072	0.0127945	-6.28834	0.000607169	0.0303063	down
MTR_4g090525	8.48359	39.3262	0.215724	-2.21274	0.000613997	0.0305888	down
MTR_5g025900	95.9887	32.2386	2.97744	1.57407	0.000619535	0.030806	up
MTR_2g460600	654.839	1520.85	0.430574	-1.21567	0.000622198	0.0308797	down
MTR_2g066830	42.8632	124.828	0.343378	-1.54213	0.000626208	0.0310198	down
MTR_7g106440	1026.2	2372.12	0.432609	-1.20886	0.000629158	0.0311071	down
MTR_8g096910	190.242	676.406	0.281254	-1.83006	0.000634921	0.0313327	down
MTR_5g041010	373.592	1480.7	0.252307	-1.98675	0.000639177	0.0314244	down
MTR_6g015430	177.098	78.0721	2.26838	1.18167	0.00063918	0.0314244	up
MTR_6g027460	65.3869	8.86172	7.37859	2.88334	0.000651624	0.0319761	up
MTR_3g064115	52.1091	248.629	0.209586	-2.25439	0.000657562	0.032207	down
MTR_4g011880	11.2857	44.3665	0.254375	-1.97497	0.000665142	0.0325174	down
MTR_3g075390	200.341	879.425	0.227809	-2.1341	0.000667767	0.0325848	down
MTR_2g088080	224.745	79.6966	2.82001	1.4957	0.000669525	0.0326097	up
MTR_4g072110	929.434	402.132	2.31126	1.20868	0.000678904	0.0330051	up
MTR_7g093490	52.6347	153.407	0.343105	-1.54328	0.000681924	0.0330904	down
MTR_2g041090	572.804	243.473	2.35264	1.23428	0.000686081	0.0332305	up
MTR_3g070250	16.2099	75.4077	0.214964	-2.21783	0.000690754	0.033395	down
MTR_8g069505	438.58	1005.39	0.43623	-1.19684	0.000698785	0.0336542	down
MTR_2g021210	379.807	150.608	2.52182	1.33447	0.000699303	0.0336542	up
MTR_8g009063	80.3823	217.279	0.36995	-1.4346	0.000700185	0.0336542	down
MTR_3g113910	31.1496	227.282	0.137053	-2.8672	0.000701264	0.0336542	down
MTR_8g075890	49.5615	12.2515	4.04536	2.01627	0.000702925	0.0336722	up
MTR_1g107295	213.084	92.5041	2.30351	1.20384	0.00070601	0.0337581	up
MTR_5g010060	4.85633	56.5417	0.0858894	-3.54138	0.000707535	0.0337693	down
MTR_7g069710	17.3932	64.0351	0.27162	-1.88034	0.000711186	0.0338602	down
MTR_4g104510	215.081	829.801	0.259196	-1.94789	0.000712918	0.0338602	down
MTR_4g098930	478.54	136.46	3.50683	1.81017	0.000713992	0.0338602	up
MTR_3g008280	493.945	210.131	2.35065	1.23306	0.000714617	0.0338602	up
MTR_5g030020	1325.54	2999.86	0.441866	-1.17832	0.000717675	0.0339436	down
MTR_5g082070	2755.15	6391.98	0.431032	-1.21413	0.000719396	0.0339635	down
MTR_1g088470	144.336	780.467	0.184935	-2.43491	0.000728939	0.0343521	down
MTR_2g094620	36.7572	119.634	0.307248	-1.70253	0.000736432	0.0346428	down
MTR_5g079220	123.857	28.5919	4.33189	2.115	0.000739353	0.0347177	up
MTR_6g488090	11.2734	50.318	0.224042	-2.15816	0.000742582	0.0348069	down
MTR_5g098930	52.0142	18.0102	2.88804	1.53009	0.000743996	0.0348108	up
MTR_5g042560	619.848	1477.4	0.419555	-1.25307	0.000750233	0.0350399	down
MTR_4g114710	72.7559	19.8027	3.67404	1.87737	0.000760252	0.0354043	up
MTR_8g068840	1.02787	18.9779	0.0541614	-4.20659	0.000760742	0.0354043	down
MTR_8g011600	0.480929	22.2773	0.0215883	-5.53361	0.000776361	0.036067	down
MTR_6g463660	29.9182	9.42745	3.17352	1.66609	0.000786195	0.0364263	up
MTR_4g083960	27.3461	6.17421	4.42908	2.14701	0.00078774	0.0364263	up
MTR_2g025710	11.6458	53.2102	0.218864	-2.1919	0.000788272	0.0364263	down
MTR_4g010140	9638.67	22050.1	0.437126	-1.19388	0.000801085	0.0368712	down
MTR_0095s0040	49.8944	12.6029	3.95896	1.98512	0.000801212	0.0368712	up
MTR_4g120130	2373.24	5325.16	0.445666	-1.16597	0.000802542	0.0368712	down
MTR_7g061018	14680.1	39080.7	0.375636	-1.41259	0.000803539	0.0368712	down
MTR_7g053580	6.81141	0	Inf	20	0.000805048	0.0368757	up
MTR_1g098680	6906.54	30814.2	0.224135	-2.15756	0.000824532	0.0377022	down
MTR_3g088465	335.293	141.952	2.36202	1.24002	0.00082658	0.0377299	up
MTR_8g007140	80.6881	324.49	0.248661	-2.00775	0.00083128	0.037822	down
MTR_4g114000	553.798	163.553	3.38604	1.7596	0.00083149	0.037822	up
MTR_6g017260	1979.68	4535.27	0.436507	-1.19592	0.000836325	0.0379758	down
MTR_5g071560	2493.66	9585.01	0.260163	-1.94251	0.000846895	0.0383302	down
MTR_8g090350	460.838	182.343	2.52731	1.3376	0.000847061	0.0383302	up
MTR_1g018840	62248.9	132601	0.469443	-1.09098	0.000850545	0.0383417	down
MTR_3g101970	9.34634	56.0441	0.166768	-2.58409	0.000850549	0.0383417	down
MTR_6g088510	26.0574	76.1927	0.341993	-1.54796	0.000852796	0.0383417	down
MTR_4g122800	26.8568	91.778	0.292628	-1.77286	0.000853177	0.0383417	down
MTR_1g017450	1097.9	2538.18	0.432555	-1.20904	0.000861499	0.0386492	down
MTR_1g093100	11.5874	94.1289	0.123101	-3.02208	0.000863936	0.0386922	down
MTR_4g124040	7159.79	1473.52	4.85897	2.28065	0.000871505	0.0389645	up
MTR_3g110660	98.9547	36.0452	2.74529	1.45696	0.000878653	0.0390685	up
MTR_7g104270	1263.92	2833.39	0.446081	-1.16462	0.000878693	0.0390685	down
MTR_2g035210	368.356	1357.01	0.271447	-1.88126	0.000880009	0.0390685	down
MTR_1g111980	11.6033	58.4409	0.198547	-2.33244	0.000880603	0.0390685	down
MTR_5g096700	360.816	833.686	0.432796	-1.20824	0.000881301	0.0390685	down
MTR_3g022130	52.8906	19.3003	2.74041	1.45439	0.000888441	0.0392621	up
MTR_4g087160	1165.93	4191.53	0.278163	-1.846	0.00088867	0.0392621	down
MTR_1g115560	5.89659	0	Inf	20	0.000892139	0.0393489	up
MTR_5g093830	1051.14	2486.13	0.422804	-1.24194	0.000898223	0.0395505	down
MTR_3g062930	2037.12	4340.5	0.46933	-1.09133	0.000901434	0.0396252	down
MTR_8g469650	48.6744	10.2871	4.73159	2.24232	0.000903718	0.039659	up
MTR_5g092630	73.987	27.8783	2.65393	1.40813	0.000911089	0.0399155	up
MTR_8g081510	2043.4	911.59	2.24158	1.16451	0.000914284	0.0399885	up
MTR_3g095410	240.77	93.716	2.56914	1.36129	0.000916209	0.0400057	up
MTR_1g072420	96.7391	612.8	0.157864	-2.66324	0.000923025	0.0401498	down
MTR_6g086485	222.715	691.493	0.322079	-1.63451	0.000923306	0.0401498	down
MTR_2g101320	167.884	28.7718	5.83503	2.54474	0.000924282	0.0401498	up
MTR_0365s0030	7.39605	43.3896	0.170457	-2.55252	0.000925648	0.0401498	down
MTR_6g023770	1.23368	85.3249	0.0144587	-6.11192	0.000931968	0.0402134	down
MTR_1g105650	3006.03	1197.59	2.51006	1.32772	0.000932693	0.0402134	up
MTR_7g111980	321.607	77.5655	4.14626	2.05181	0.000934118	0.0402134	up
MTR_5g011770	136.983	343.974	0.398237	-1.3283	0.000935431	0.0402134	down
MTR_1g021100	1805.26	855.397	2.11043	1.07754	0.000936941	0.0402134	up
MTR_3g075510	31.0788	105.949	0.293337	-1.76937	0.000936988	0.0402134	down
MTR_8g106690	504.736	1178.97	0.428116	-1.22392	0.000937878	0.0402134	down
MTR_2g094410	163.48	620.392	0.263511	-1.92407	0.000941557	0.0403051	down
MTR_3g084860	1214.35	2676.73	0.453671	-1.14028	0.000948053	0.0405169	down
MTR_4g032805	375.598	901.518	0.416628	-1.26317	0.000950509	0.0405556	down
MTR_5g011190	3.14172	30.8063	0.101983	-3.2936	0.000961119	0.0409415	down
MTR_7g072420	825.95	2110.18	0.391412	-1.35324	0.000964904	0.0409738	down
MTR_4g122070	147.823	49.8291	2.9666	1.56881	0.000965011	0.0409738	up
MTR_6g011530	282.672	96.1805	2.93897	1.55531	0.000970409	0.0411362	up
MTR_3g068125	4620.07	2105.09	2.19472	1.13403	0.000975709	0.0412643	up
MTR_4g471590	671.359	289.86	2.31614	1.21173	0.000976585	0.0412643	up
MTR_5g023180	1008.81	2273.63	0.443701	-1.17234	0.000985429	0.0415416	down
MTR_2g102140	261.936	110.679	2.36662	1.24283	0.000986324	0.0415416	up
MTR_3g062570	75.9895	15.4294	4.92498	2.30012	0.000989503	0.0416084	up
MTR_7g060720	100.811	38.3982	2.62541	1.39254	0.000996128	0.0418198	up
MTR_3g070340	12609	26480.8	0.476158	-1.07049	0.00100406	0.042023	down
MTR_1g019440	982.215	3991.33	0.246088	-2.02276	0.00100726	0.042023	down
MTR_3g026020	691.131	1601.44	0.431569	-1.21234	0.00100745	0.042023	down
MTR_2g029300	402.883	178.455	2.25762	1.17481	0.00100883	0.042023	up
MTR_4g060480	1749.22	3797.75	0.460593	-1.11844	0.001009	0.042023	down
MTR_8g479450	109.138	44.3645	2.46003	1.29868	0.00101575	0.0421864	up
MTR_2g093760	5.35928	129.712	0.0413167	-4.59713	0.00101721	0.0421864	down
MTR_2g084985	53.8326	181.02	0.297385	-1.7496	0.00101799	0.0421864	down
MTR_3g450310	30.0103	129.769	0.231259	-2.11242	0.00102084	0.0421864	down
MTR_8g037270	121.201	477.663	0.253738	-1.97859	0.00102099	0.0421864	down
MTR_7g104360	62.4615	223.615	0.279326	-1.83998	0.00102274	0.0421922	down
MTR_3g064500	10.1413	0.961331	10.5492	3.39907	0.00102589	0.0422552	up
MTR_3g115400	282.405	119.408	2.36504	1.24186	0.00104008	0.0426869	up
MTR_8g071250	24.0018	6.58613	3.6443	1.86564	0.00104147	0.0426869	up
MTR_3g095680	104.606	283.476	0.369011	-1.43826	0.00104218	0.0426869	down
MTR_2g025050	9251.25	19520	0.473936	-1.07723	0.00104313	0.0426869	down
MTR_5g023050	777.145	1743.95	0.445623	-1.1661	0.00104578	0.0426869	down
MTR_8g470540	9.94056	1.33485	7.44692	2.89664	0.00104616	0.0426869	up
MTR_3g032980	80.9635	202.101	0.400608	-1.31974	0.00104867	0.0427226	down
MTR_1g077890	2306.78	6288.72	0.366812	-1.44689	0.00105453	0.0428232	down
MTR_7g117980	1278.58	571.012	2.23914	1.16294	0.00105502	0.0428232	up
MTR_4g119050	17.5439	404.941	0.0433245	-4.52867	0.00105609	0.0428232	down
MTR_1g022450	1035.17	2410.71	0.429403	-1.2196	0.00105769	0.0428232	down
MTR_6g082190	4.46165	0	Inf	20	0.00106373	0.0430014	up
MTR_4g088695	125.867	42.5848	2.95568	1.56349	0.00106544	0.0430041	up
MTR_3g107090	27.2457	4.22881	6.44287	2.6877	0.00106946	0.0430995	up
MTR_3g114850	4550.44	10903.5	0.417336	-1.26072	0.00107215	0.0431418	down
MTR_2g062980	304.429	704.391	0.432187	-1.21027	0.00108458	0.0435294	down
MTR_4g101750	2381.45	5508.71	0.432306	-1.20988	0.00108511	0.0435294	down
MTR_6g034005	98.5175	33.581	2.93372	1.55273	0.00109472	0.0438477	up
MTR_4g134530	1305.25	570.04	2.28976	1.1952	0.00109908	0.0438619	up
MTR_7g114190	3.63049	73.2465	0.0495653	-4.33452	0.00110029	0.0438619	down
MTR_4g087540	140.433	345.221	0.406791	-1.29764	0.00110035	0.0438619	down
MTR_2g034480	3.96833	27.531	0.14414	-2.79446	0.00110179	0.0438619	down
MTR_2g438740	393.474	184.776	2.12947	1.09049	0.00110428	0.0438943	up
MTR_6g088790	339.038	150.34	2.25514	1.17322	0.00110742	0.0439315	up
MTR_7g118290	1496.8	4131.53	0.362286	-1.4648	0.00111006	0.0439315	down
MTR_5g080450	27818.6	61799.8	0.45014	-1.15156	0.00111112	0.0439315	down
MTR_6g011640	20.8115	5.49043	3.7905	1.92239	0.00111193	0.0439315	up
MTR_4g023370	2.69999	52.008	0.0519149	-4.26771	0.00111614	0.0440312	down
MTR_2g015510	18.2355	57.702	0.316029	-1.66187	0.00111909	0.0440808	down
MTR_7g015420	62.459	10.0238	6.23106	2.63948	0.00112329	0.0441799	up
MTR_6g028070	149.586	54.0937	2.76532	1.46745	0.00112554	0.0442021	up
MTR_5g027870	6.67161	168.221	0.0396597	-4.65618	0.00112968	0.0442107	down
MTR_4g094620	4953.66	10922.5	0.453529	-1.14073	0.00113045	0.0442107	down
MTR_1g116370	37.9145	11.9064	3.18439	1.67102	0.00113283	0.0442107	up
MTR_3g115580	1616.55	714.581	2.26224	1.17775	0.00113314	0.0442107	up
MTR_7g094760	2.53032	14.4055	0.175651	-2.50922	0.00113575	0.0442107	down
MTR_8g040620	4.71324	19.683	0.239457	-2.06216	0.0011359	0.0442107	down
MTR_3g032750	47.8844	14.3849	3.32881	1.73501	0.00114076	0.0443339	up
MTR_3g097460	6.79579	0	Inf	20	0.00115151	0.0446852	up
MTR_3g104510	10.1418	0.335135	30.2619	4.91943	0.00115491	0.0447506	up
MTR_8g061350	1822.78	3865.31	0.471574	-1.08444	0.00116277	0.0449228	down
MTR_1g105700	53.4756	21.2315	2.51869	1.33267	0.00116279	0.0449228	up
MTR_7g082660	114.823	49.1545	2.33597	1.22402	0.00116486	0.0449245	up
MTR_2g078990	222.389	778.682	0.285597	-1.80795	0.00116627	0.0449245	down
MTR_1g089260	720.86	303.532	2.3749	1.24787	0.00116926	0.0449736	up
MTR_5g080360	21.2642	80.1392	0.265341	-1.91408	0.00118799	0.0455703	down
MTR_1g033450	14.902	1.98593	7.50381	2.90762	0.00118826	0.0455703	up
MTR_8g081620	2241.18	4633.96	0.483642	-1.04799	0.00119963	0.045939	down
MTR_7g090350	0.496609	11.4212	0.0434814	-4.52346	0.00120428	0.0459989	down
MTR_1g085680	581.237	164.866	3.5255	1.81783	0.00120609	0.0459989	up
MTR_3g088855	0.925711	135.783	0.00681756	-7.19653	0.00120755	0.0459989	down
MTR_8g079120	104.364	258.837	0.403204	-1.31042	0.00121034	0.0459989	down
MTR_4g036815	98.897	38.7501	2.55217	1.35173	0.00121044	0.0459989	up
MTR_0050s0180	634.033	1422.12	0.445836	-1.16541	0.00121175	0.0459989	down
MTR_3g105690	11.1287	48.3269	0.23028	-2.11854	0.0012182	0.0461768	down
MTR_6g018390	111.854	40.0613	2.79208	1.48134	0.00122103	0.046217	up
MTR_4g063560	46.3678	11.1935	4.14239	2.05047	0.00123377	0.0466317	up
MTR_4g010120	113.398	268.638	0.42212	-1.24427	0.001239	0.046762	down
MTR_2g083920	982.54	2114.62	0.464641	-1.10581	0.00124229	0.0468186	down
MTR_3g048920	3515.84	7611.63	0.461904	-1.11434	0.00124714	0.0469336	down
MTR_3g088790	56.407	144.496	0.390371	-1.35708	0.0012507	0.0470002	down
MTR_3g065010	148.585	54.4494	2.72887	1.4483	0.00125601	0.0471318	up
MTR_3g096020	513.9	220.409	2.33158	1.22131	0.00126508	0.0474042	up
MTR_5g026810	95.9224	32.0243	2.9953	1.5827	0.00126797	0.0474447	up
MTR_2g072260	908.957	2540.97	0.35772	-1.4831	0.00127438	0.0476163	down
MTR_2g438720	525.96	172.224	3.05393	1.61067	0.00128408	0.0479101	up
MTR_3g112090	642.503	273.03	2.35324	1.23465	0.00128747	0.0479685	up
MTR_2g035460	780.744	1722.01	0.45339	-1.14118	0.00130591	0.0485864	down
MTR_1g067450	177.532	417.671	0.425053	-1.23429	0.00131298	0.0486669	down
MTR_2g010450	5.79772	33.9426	0.170809	-2.54954	0.00131341	0.0486669	down
MTR_4g081510	744.315	1617.61	0.460132	-1.11988	0.00131366	0.0486669	down
MTR_1g094620	621.771	1378.92	0.450913	-1.14908	0.00131989	0.0488283	down
MTR_3g099757	507.317	228.891	2.21641	1.14823	0.00132475	0.048939	up
MTR_1g079860	58.8313	165.223	0.356072	-1.48976	0.00134212	0.0495109	down
MTR_1g115500	6766.79	18226.2	0.371267	-1.42947	0.00134475	0.049538	down

## Sheet: D2_ANvsD2_IN
AccID	FoldChange	Log2FC	P-Value	FDR	Style
MTR_7g015390	20.3122	4.34428	1.79607e-26	4.6829e-22	up
MTR_8g067490	11.108	3.47352	3.56074e-17	4.64196e-13	up
MTR_3g087360	9.28391	3.21473	9.45952e-15	8.22127e-11	up
MTR_5g075570	8.77943	3.13413	1.71972e-14	1.12096e-10	up
MTR_4g018750	0.127663	-2.96959	5.10298e-14	2.661e-10	down
MTR_5g020570	10.8861	3.44442	7.67852e-14	3.3367e-10	up
MTR_5g094810	8.42125	3.07404	1.11074e-13	4.1372e-10	up
MTR_6g084250	9.81677	3.29525	4.32746e-13	1.41037e-09	up
MTR_2g090185	0.0993618	-3.33117	5.14684e-13	1.49104e-09	down
MTR_1g017700	59.4523	5.89366	7.73642e-13	2.01712e-09	up
MTR_6g084260	13.5174	3.75675	8.56656e-13	2.03051e-09	up
MTR_5g090630	8.11293	3.02022	3.56394e-12	7.74354e-09	up
MTR_2g015280	26.6582	4.73651	5.28555e-12	1.06008e-08	up
MTR_7g015320	10.0954	3.33563	7.52487e-12	1.32453e-08	up
MTR_1g090370	8.73642	3.12704	7.62015e-12	1.32453e-08	up
MTR_1g088920	20.2831	4.34221	1.00261e-11	1.63382e-08	up
MTR_5g066060	0.148325	-2.75317	1.40479e-11	2.15454e-08	down
MTR_8g089895	5.41339	2.43653	1.64784e-11	2.31342e-08	up
MTR_7g015250	6.59688	2.72178	1.68584e-11	2.31342e-08	up
MTR_4g083110	0.14785	-2.7578	1.79879e-11	2.345e-08	down
MTR_8g011410	5.73209	2.51906	3.15744e-11	3.92018e-08	up
MTR_8g010590	0.15905	-2.65244	6.71918e-11	7.96314e-08	down
MTR_4g102620	15.2982	3.93529	8.08246e-11	9.16234e-08	up
MTR_6g033820	27.6166	4.78746	1.43049e-10	1.55405e-07	up
MTR_1g103600	15.493	3.95354	1.58785e-10	1.65601e-07	up
MTR_8g445980	8.61617	3.10705	2.82629e-10	2.83423e-07	up
MTR_3g095680	0.130325	-2.93981	4.18024e-10	4.03672e-07	down
MTR_3g026660	5.42034	2.43838	4.36869e-10	4.06803e-07	up
MTR_1g418545	0.202859	-2.30145	6.46858e-10	5.8157e-07	down
MTR_4g073590	0.183989	-2.44231	6.81124e-10	5.91965e-07	down
MTR_7g115120	0.106619	-3.22946	9.19478e-10	7.52641e-07	down
MTR_4g020110	0.15654	-2.6754	9.23734e-10	7.52641e-07	down
MTR_2g035430	7.71353	2.94739	1.03261e-09	8.15853e-07	up
MTR_7g015510	12.5781	3.65284	1.19101e-09	8.8911e-07	up
MTR_1g088925	10.4338	3.3832	1.19353e-09	8.8911e-07	up
MTR_5g081630	0.208765	-2.26005	1.56439e-09	1.13301e-06	down
MTR_3g462220	0.232768	-2.10303	1.7729e-09	1.24932e-06	down
MTR_1g029620	0.217199	-2.20291	1.83568e-09	1.25952e-06	down
MTR_3g097350	4.54877	2.18548	2.07556e-09	1.38759e-06	up
MTR_4g114000	11.3545	3.50519	2.16921e-09	1.4029e-06	up
MTR_7g015280	6.69196	2.74243	2.20607e-09	1.4029e-06	up
MTR_5g071360	0.235004	-2.08924	2.45075e-09	1.52139e-06	down
MTR_1g012610	0.225927	-2.14607	2.62155e-09	1.58836e-06	down
MTR_1g078030	0.22937	-2.12425	2.68046e-09	1.58836e-06	down
MTR_4g063570	0.189728	-2.39799	2.77772e-09	1.60941e-06	down
MTR_5g053920	4.95709	2.30949	3.16e-09	1.7911e-06	up
MTR_1g015650	0.119828	-3.06096	3.53479e-09	1.94119e-06	down
MTR_7g015240	7.51966	2.91067	3.63834e-09	1.94119e-06	up
MTR_7g071110	0.157437	-2.66715	3.71671e-09	1.94119e-06	down
MTR_2g078930	0.127822	-2.96779	3.78271e-09	1.94119e-06	down
MTR_2g102370	0.179294	-2.4796	3.79707e-09	1.94119e-06	down
MTR_3g101340	0.155223	-2.68759	3.87219e-09	1.94153e-06	down
MTR_3g008170	5.31044	2.40883	4.10357e-09	2.01873e-06	up
MTR_1g062130	18.8623	4.23743	4.44813e-09	2.14771e-06	up
MTR_1g095560	16.592	4.05242	5.1066e-09	2.38526e-06	up
MTR_8g079120	0.183032	-2.44983	5.12311e-09	2.38526e-06	down
MTR_5g026150	10.9691	3.45538	6.10362e-09	2.78538e-06	up
MTR_4g021530	0.0706804	-3.82255	6.19613e-09	2.78538e-06	down
MTR_7g107680	0.23321	-2.1003	6.44815e-09	2.84954e-06	down
MTR_4g063100	4.40175	2.13808	6.60356e-09	2.86958e-06	up
MTR_1g034290	4.58546	2.19707	7.90605e-09	3.37925e-06	up
MTR_6g084270	13.0481	3.70577	8.53617e-09	3.58973e-06	up
MTR_5g073480	4.76824	2.25346	9.42399e-09	3.89688e-06	up
MTR_4g105080	5.21885	2.38373	9.56547e-09	3.89688e-06	up
MTR_7g005280	0.23219	-2.10662	9.95431e-09	3.99291e-06	down
MTR_4g017720	121.046	6.91942	1.02419e-08	4.0395e-06	up
MTR_1g045550	5.98202	2.58063	1.05059e-08	4.0395e-06	up
MTR_8g107010	0.202892	-2.30121	1.05353e-08	4.0395e-06	down
MTR_2g042330	0.247801	-2.01275	1.09127e-08	4.12359e-06	down
MTR_3g084990	0.17062	-2.55114	1.13561e-08	4.22981e-06	down
MTR_7g015550	7.24695	2.85737	1.21292e-08	4.45413e-06	up
MTR_1g043350	8.34907	3.06162	1.26931e-08	4.59649e-06	up
MTR_8g464690	0.172574	-2.53472	1.42571e-08	5.08885e-06	down
MTR_8g083090	4.38416	2.1323	1.44431e-08	5.08885e-06	up
MTR_2g015270	11.3452	3.50401	1.56729e-08	5.44852e-06	up
MTR_2g099040	0.251746	-1.98996	1.59551e-08	5.47364e-06	down
MTR_2g082770	0.233167	-2.10056	1.69731e-08	5.74725e-06	down
MTR_8g064170	0.167502	-2.57775	1.91926e-08	6.41548e-06	down
MTR_4g057470	4.81826	2.26851	1.97753e-08	6.52661e-06	up
MTR_4g050910	Inf	20	2.15172e-08	7.01272e-06	up
MTR_8g005870	5.64975	2.49819	2.48194e-08	7.98908e-06	up
MTR_3g108910	0.180059	-2.47346	2.70834e-08	8.61153e-06	down
MTR_5g021810	4.48481	2.16505	2.93719e-08	9.22667e-06	up
MTR_7g085310	0.241173	-2.05186	3.8453e-08	1.19238e-05	down
MTR_3g067935	0.222733	-2.16661	3.88725e-08	1.19238e-05	down
MTR_4g007300	0.188508	-2.4073	4.13344e-08	1.25315e-05	down
MTR_1g096260	5.28719	2.4025	4.20075e-08	1.25334e-05	up
MTR_4g085890	0.256598	-1.96242	4.23019e-08	1.25334e-05	down
MTR_1g076370	4.24649	2.08627	4.28456e-08	1.25518e-05	up
MTR_1g068950	0.193053	-2.37293	4.64037e-08	1.33775e-05	down
MTR_1g087920	6.41238	2.68086	4.66901e-08	1.33775e-05	up
MTR_4g085480	4.85702	2.28007	5.09031e-08	1.4426e-05	up
MTR_4g116790	5.12487	2.35751	5.31059e-08	1.48885e-05	up
MTR_0079s0070	0.232841	-2.10258	5.40506e-08	1.49921e-05	down
MTR_1g105700	5.95714	2.57462	5.78457e-08	1.57776e-05	up
MTR_7g077340	0.124845	-3.00179	5.80928e-08	1.57776e-05	down
MTR_8g023680	4.86359	2.28202	6.68503e-08	1.7969e-05	up
MTR_7g104330	0.232947	-2.10193	7.14161e-08	1.90003e-05	down
MTR_8g061360	0.265058	-1.91562	7.57351e-08	1.99459e-05	down
MTR_2g096330	0.171583	-2.54303	8.13516e-08	2.12108e-05	down
MTR_3g479470	13.1993	3.72239	8.50346e-08	2.1756e-05	up
MTR_2g103795	9.47101	3.24352	8.51113e-08	2.1756e-05	up
MTR_1g093600	4.78072	2.25723	9.20021e-08	2.3289e-05	up
MTR_7g015310	4.09206	2.03283	9.7367e-08	2.44101e-05	up
MTR_4g038440	0.23981	-2.06004	1.10253e-07	2.71516e-05	down
MTR_3g073780	6.0966	2.60801	1.10385e-07	2.71516e-05	up
MTR_1g074170	0.261835	-1.93327	1.19022e-07	2.90025e-05	down
MTR_4g014140	34.1768	5.09495	1.20187e-07	2.9015e-05	up
MTR_4g123940	0.105436	-3.24555	1.2621e-07	3.01897e-05	down
MTR_8g008840	9.27166	3.21283	1.28328e-07	3.04173e-05	up
MTR_3g467350	9.05299	3.1784	1.47664e-07	3.46851e-05	up
MTR_1g082890	4.88799	2.28924	1.54995e-07	3.6082e-05	up
MTR_5g091060	0.242702	-2.04274	1.67737e-07	3.85316e-05	down
MTR_6g015775	5.3083	2.40825	1.68473e-07	3.85316e-05	up
MTR_4g120130	0.270912	-1.8841	1.81086e-07	4.08025e-05	down
MTR_8g070830	0.197406	-2.34077	1.82686e-07	4.08025e-05	down
MTR_5g090580	10.7115	3.42109	1.83097e-07	4.08025e-05	up
MTR_2g014300	19.2449	4.2664	1.88246e-07	4.15943e-05	up
MTR_5g026350	4.14973	2.05302	1.92967e-07	4.22792e-05	up
MTR_2g438740	3.69908	1.88717	2.07056e-07	4.4988e-05	up
MTR_5g011770	0.221737	-2.17308	2.1462e-07	4.62463e-05	down
MTR_5g016890	0.178102	-2.48923	2.33594e-07	4.99221e-05	down
MTR_4g009870	0.27772	-1.8483	2.46776e-07	5.23105e-05	down
MTR_2g438720	6.64095	2.73139	2.51074e-07	5.27923e-05	up
MTR_5g073840	9.03252	3.17513	2.53327e-07	5.28399e-05	up
MTR_4g037670	0.274334	-1.86599	2.62582e-07	5.43357e-05	down
MTR_1g103290	0.279309	-1.84007	2.65188e-07	5.44428e-05	down
MTR_2g015560	3.84828	1.94421	2.74033e-07	5.58192e-05	up
MTR_6g071210	0.283282	-1.81969	2.83634e-07	5.7327e-05	down
MTR_5g090740	0.238669	-2.06691	2.94665e-07	5.90984e-05	down
MTR_6g471820	Inf	20	3.33822e-07	6.64408e-05	up
MTR_4g101070	7.0505	2.81773	3.63024e-07	7.17054e-05	up
MTR_8g041150	9.67637	3.27447	3.69129e-07	7.23631e-05	up
MTR_1g093080	0.184996	-2.43443	3.84008e-07	7.47182e-05	down
MTR_5g020640	0.264625	-1.91798	3.91638e-07	7.56368e-05	down
MTR_8g090205	3.77686	1.91719	3.94531e-07	7.56368e-05	up
MTR_7g034715	0.284519	-1.8134	4.08151e-07	7.76768e-05	down
MTR_5g091310	0.140891	-2.82734	4.14698e-07	7.80558e-05	down
MTR_7g079720	4.20667	2.07268	4.1613e-07	7.80558e-05	up
MTR_2g015850	19.7528	4.30398	4.26207e-07	7.9375e-05	up
MTR_1g032160	0.288952	-1.7911	4.32728e-07	8.00179e-05	down
MTR_3g072340	0.300619	-1.73399	4.42498e-07	8.12483e-05	down
MTR_1g106875	5.49873	2.4591	4.48853e-07	8.15979e-05	up
MTR_4g081380	0.0194088	-5.68715	4.51285e-07	8.15979e-05	down
MTR_1g110110	3.81761	1.93267	4.53791e-07	8.15979e-05	up
MTR_5g023210	0.271968	-1.87849	4.75785e-07	8.49667e-05	down
MTR_6g015505	6.92545	2.79191	4.97035e-07	8.81579e-05	up
MTR_4g068520	0.231489	-2.11098	5.1491e-07	9.07111e-05	down
MTR_8g039160	0.283136	-1.82043	5.25541e-07	9.19626e-05	down
MTR_8g096910	0.140416	-2.83222	5.44314e-07	9.46126e-05	down
MTR_4g126210	3.59767	1.84706	5.74341e-07	9.91707e-05	up
MTR_4g095018	3.98494	1.99456	5.8678e-07	0.000100652	up
MTR_3g072300	5.48777	2.45622	6.06777e-07	0.000103402	up
MTR_7g085930	0.0754259	-3.7288	6.13858e-07	0.000103929	down
MTR_4g118800	0.136487	-2.87316	6.25286e-07	0.000105096	down
MTR_7g061720	4.08585	2.03064	6.28811e-07	0.000105096	up
MTR_1g098650	4.61835	2.20738	6.42829e-07	0.000106755	up
MTR_2g020020	0.287533	-1.7982	6.74252e-07	0.000111264	down
MTR_8g465910	0.184766	-2.43623	6.95334e-07	0.000113239	down
MTR_7g080117	0.273519	-1.87029	6.98016e-07	0.000113239	down
MTR_0053s0030	0.289895	-1.7864	7.02821e-07	0.000113239	down
MTR_1g080820	0.26866	-1.89615	7.0359e-07	0.000113239	down
MTR_8g074610	24.1604	4.59457	7.18822e-07	0.000113956	up
MTR_5g076080	0.192452	-2.37743	7.21141e-07	0.000113956	down
MTR_4g071590	4.56156	2.18953	7.2171e-07	0.000113956	up
MTR_8g080890	4.69788	2.23201	7.25529e-07	0.000113956	up
MTR_5g023170	0.158602	-2.65652	7.53227e-07	0.000117598	down
MTR_8g024380	25.1895	4.65475	8.79605e-07	0.000134844	up
MTR_3g048920	0.291725	-1.77732	8.79866e-07	0.000134844	down
MTR_4g022570	0.252649	-1.98479	8.85204e-07	0.000134844	down
MTR_2g016870	0.283684	-1.81764	8.87487e-07	0.000134844	down
MTR_4g076640	6.43978	2.68701	8.89548e-07	0.000134844	up
MTR_4g101090	0.28372	-1.81746	9.3378e-07	0.000140731	down
MTR_3g100280	0.296059	-1.75604	9.61125e-07	0.000143568	down
MTR_3g115400	3.89738	1.9625	9.71159e-07	0.000143568	up
MTR_7g111980	9.97503	3.31832	9.71276e-07	0.000143568	up
MTR_3g113920	0.265177	-1.91497	9.74631e-07	0.000143568	down
MTR_4g094620	0.282354	-1.82442	1.00714e-06	0.000147524	down
MTR_1454s0010	13.6416	3.76994	1.01339e-06	0.000147609	up
MTR_4g039540	6.54548	2.7105	1.03365e-06	0.000149724	up
MTR_4g114250	3.39044	1.76147	1.04056e-06	0.000149893	up
MTR_8g022300	0.214714	-2.21951	1.07665e-06	0.000153624	down
MTR_5g092210	102.877	6.68478	1.07825e-06	0.000153624	up
MTR_2g097463	6.15424	2.62158	1.10115e-06	0.000156034	up
MTR_1g018840	0.315173	-1.66579	1.12701e-06	0.00015812	down
MTR_7g090470	0.264128	-1.92069	1.13175e-06	0.00015812	down
MTR_1g102170	4.0151	2.00544	1.13406e-06	0.00015812	up
MTR_1g088845	7.03399	2.81434	1.17976e-06	0.000163616	up
MTR_6g009540	7.01896	2.81126	1.34495e-06	0.000185539	up
MTR_6g086485	0.17429	-2.52044	1.37023e-06	0.000188032	down
MTR_5g042990	0.299019	-1.74169	1.41779e-06	0.00019354	down
MTR_2g093960	3.68954	1.88344	1.43365e-06	0.000194685	up
MTR_2g096530	3.43016	1.77828	1.45147e-06	0.000196084	up
MTR_2g099920	4.70627	2.23458	1.46371e-06	0.000196541	up
MTR_7g076170	0.146382	-2.77219	1.46993e-06	0.000196541	down
MTR_6g014270	3.75209	1.90769	1.48133e-06	0.000197055	up
MTR_8g032570	4.17686	2.06242	1.53074e-06	0.000202594	up
MTR_4g120220	0.290446	-1.78366	1.57134e-06	0.000206864	down
MTR_3g092020	0.278699	-1.84322	1.59518e-06	0.000206864	down
MTR_8g069920	0.232829	-2.10266	1.59527e-06	0.000206864	down
MTR_1g103690	0.155887	-2.68143	1.60166e-06	0.000206864	down
MTR_4g119422	7.27428	2.8628	1.60268e-06	0.000206864	up
MTR_5g025900	5.08974	2.34759	1.61777e-06	0.000207783	up
MTR_7g104360	0.136709	-2.87082	1.6405e-06	0.000208837	down
MTR_5g041010	0.129028	-2.95425	1.64199e-06	0.000208837	down
MTR_8g015200	6.84855	2.7758	1.65554e-06	0.000208953	up
MTR_7g063010	5.74541	2.52241	1.65893e-06	0.000208953	up
MTR_4g122960	0.194439	-2.36261	1.67851e-06	0.000210403	down
MTR_4g123760	0.236147	-2.08224	1.72102e-06	0.000213961	down
MTR_0087s0020	5.03202	2.33114	1.72331e-06	0.000213961	up
MTR_4g049340	Inf	20	1.75074e-06	0.000216336	up
MTR_5g081730	0.109219	-3.1947	1.87437e-06	0.000230521	down
MTR_8g067530	3.39968	1.7654	1.93961e-06	0.000236559	up
MTR_8g010290	0.103049	-3.27859	1.94161e-06	0.000236559	down
MTR_7g063030	5.58335	2.48113	1.96642e-06	0.000237532	up
MTR_2g009520	4.11939	2.04243	1.97346e-06	0.000237532	up
MTR_3g055310	5.73509	2.51982	1.97692e-06	0.000237532	up
MTR_4g103550	0.306006	-1.70837	2.02016e-06	0.000241613	down
MTR_5g037080	3.42621	1.77662	2.10631e-06	0.000250766	up
MTR_8g089880	3.79355	1.92355	2.15235e-06	0.000255083	up
MTR_3g012250	7.83694	2.97029	2.17367e-06	0.000256444	up
MTR_4g023030	0.2815	-1.82879	2.19733e-06	0.000257643	down
MTR_7g109860	0.100472	-3.31513	2.2036e-06	0.000257643	down
MTR_4g471590	3.56402	1.83351	2.23386e-06	0.000259234	up
MTR_2g036480	22.7688	4.50898	2.25022e-06	0.000259234	up
MTR_4g012460	0.0433934	-4.52638	2.25489e-06	0.000259234	down
MTR_2g097900	3.27876	1.71315	2.25729e-06	0.000259234	up
MTR_6g075970	4.97116	2.31358	2.275e-06	0.000259234	up
MTR_3g069420	19.9001	4.3147	2.27686e-06	0.000259234	up
MTR_2g090190	0.309103	-1.69384	2.2887e-06	0.000259449	down
MTR_6g008850	3.51795	1.81473	2.32504e-06	0.000262427	up
MTR_5g065670	3.51914	1.81522	2.37114e-06	0.00026538	up
MTR_2g026710	4.32306	2.11205	2.37156e-06	0.00026538	up
MTR_8g012420	0.231137	-2.11318	2.39677e-06	0.000267055	down
MTR_8g026770	3.85533	1.94685	2.41611e-06	0.000267175	up
MTR_4g032865	0.100344	-3.31698	2.41833e-06	0.000267175	down
MTR_2g088230	0.301532	-1.72962	2.44064e-06	0.000268501	down
MTR_7g114520	0.26348	-1.92423	2.48117e-06	0.000271814	down
MTR_3g014470	4.58859	2.19805	2.50712e-06	0.000273507	up
MTR_2g100400	0.183725	-2.44438	2.58714e-06	0.000281061	down
MTR_2g105080	0.161376	-2.63151	2.67348e-06	0.000289235	down
MTR_1g103150	0.11277	-3.14854	2.69644e-06	0.000290514	down
MTR_5g017980	0.0651658	-3.93974	2.7383e-06	0.000293501	down
MTR_4g094498	7.77937	2.95965	2.74668e-06	0.000293501	up
MTR_2g091180	3.98069	1.99302	2.81049e-06	0.000299094	up
MTR_2g013140	0.0554103	-4.1737	2.82949e-06	0.000299733	down
MTR_7g098650	5.26958	2.39769	2.85507e-06	0.000299733	up
MTR_4g451315	4.2178	2.07649	2.86292e-06	0.000299733	up
MTR_2g069400	0.310395	-1.68782	2.87352e-06	0.000299733	down
MTR_8g033070	3.77722	1.91733	2.87398e-06	0.000299733	up
MTR_7g104270	0.295807	-1.75727	2.91788e-06	0.00030214	down
MTR_3g069710	0.28861	-1.79281	2.92187e-06	0.00030214	down
MTR_4g045667	0.313731	-1.6724	2.93182e-06	0.00030214	down
MTR_2g083920	0.318872	-1.64895	2.95197e-06	0.000302678	down
MTR_3g070090	4.48802	2.16608	2.96027e-06	0.000302678	up
MTR_1g087310	0.32518	-1.62069	2.99341e-06	0.000303733	down
MTR_3g110710	0.301625	-1.72917	2.99388e-06	0.000303733	down
MTR_3g109820	4.55549	2.1876	3.08391e-06	0.000311654	up
MTR_7g112620	0.225455	-2.14909	3.16422e-06	0.000316965	down
MTR_3g105650	0.0731045	-3.7739	3.16789e-06	0.000316965	down
MTR_4g074160	3.34821	1.74339	3.18423e-06	0.000316965	up
MTR_4g080160	0.241137	-2.05208	3.18509e-06	0.000316965	down
MTR_4g100630	0.326872	-1.6132	3.22657e-06	0.000319873	down
MTR_8g036165	0.323325	-1.62894	3.32449e-06	0.000328318	down
MTR_6g008140	4.05975	2.02139	3.33695e-06	0.000328318	up
MTR_6g088500	0.325378	-1.61981	3.37477e-06	0.000330791	down
MTR_5g095740	0.173854	-2.52405	3.41715e-06	0.00033369	down
MTR_3g078240	0.252723	-1.98437	3.43229e-06	0.000333918	down
MTR_1g063100	0.317347	-1.65587	3.5264e-06	0.000341798	down
MTR_5g096760	0.217615	-2.20015	3.56615e-06	0.000343823	down
MTR_1g050750	3.32878	1.735	3.57503e-06	0.000343823	up
MTR_7g011990	0.148449	-2.75196	3.58685e-06	0.000343823	down
MTR_4g093840	0.238729	-2.06655	3.7255e-06	0.000355523	down
MTR_5g072510	3.78167	1.91902	3.73618e-06	0.000355523	up
MTR_1g088660	0.302031	-1.72723	3.79004e-06	0.000359337	down
MTR_1g099810	9.03349	3.17528	3.84516e-06	0.000363242	up
MTR_1g080700	0.298053	-1.74636	3.91788e-06	0.000368776	down
MTR_5g014840	4.81127	2.26642	3.9886e-06	0.000373104	up
MTR_3g091650	0.257317	-1.95838	3.99249e-06	0.000373104	down
MTR_4g118790	0.300912	-1.73259	4.009e-06	0.00037331	down
MTR_4g114690	3.17738	1.66784	4.05592e-06	0.000373847	up
MTR_6g027670	9.04854	3.17769	4.0605e-06	0.000373847	up
MTR_3g110065	0.324923	-1.62183	4.06773e-06	0.000373847	down
MTR_2g090060	0.286983	-1.80096	4.08225e-06	0.000373847	down
MTR_8g105450	4.55921	2.18878	4.08647e-06	0.000373847	up
MTR_4g091730	3.30069	1.72277	4.11906e-06	0.000375511	up
MTR_2g041090	3.25754	1.70378	4.1879e-06	0.000380457	up
MTR_7g095960	0.309989	-1.68971	4.23295e-06	0.000383214	down
MTR_7g011850	0.319499	-1.64612	4.3272e-06	0.000390392	down
MTR_5g083690	0.340735	-1.55328	4.35136e-06	0.000391217	down
MTR_3g115490	5.07358	2.343	4.3937e-06	0.000392673	up
MTR_7g111860	0.270087	-1.8885	4.39767e-06	0.000392673	down
MTR_2g040160	5.07423	2.34319	4.43221e-06	0.000392769	up
MTR_2g034480	0.0655482	-3.9313	4.44061e-06	0.000392769	down
MTR_2g023930	0.272795	-1.87411	4.45078e-06	0.000392769	down
MTR_4g071680	3.47298	1.79617	4.459e-06	0.000392769	up
MTR_7g086000	8.48389	3.08473	4.51818e-06	0.000396641	up
MTR_6g075290	3.32388	1.73287	4.5764e-06	0.000399605	up
MTR_4g078640	3.24619	1.69875	4.58713e-06	0.000399605	up
MTR_4g117330	15.5749	3.96115	4.59792e-06	0.000399605	up
MTR_3g107310	0.327172	-1.61188	4.6917e-06	0.000406401	down
MTR_7g079350	0.176663	-2.50093	4.74269e-06	0.000409457	down
MTR_4g068560	0.244203	-2.03385	4.8495e-06	0.000417297	down
MTR_5g085400	3.2671	1.70801	4.89538e-06	0.00041986	up
MTR_3g068150	0.144421	-2.79165	4.97558e-06	0.000425339	down
MTR_4g066170	0.243985	-2.03513	5.19225e-06	0.00044241	down
MTR_7g079420	3.49276	1.80437	5.22219e-06	0.000443512	up
MTR_7g005910	0.314212	-1.67019	5.2609e-06	0.000445349	down
MTR_4g088400	0.27237	-1.87636	5.3151e-06	0.000448481	down
MTR_2g023430	0.295595	-1.75831	5.35684e-06	0.000448758	down
MTR_3g112090	3.44161	1.78308	5.36275e-06	0.000448758	up
MTR_1g021100	3.0881	1.62672	5.37002e-06	0.000448758	up
MTR_1g086550	0.259103	-1.9484	5.43327e-06	0.000452593	down
MTR_1g081625	0.262216	-1.93117	5.55582e-06	0.000461327	down
MTR_5g035300	3.80332	1.92726	5.57654e-06	0.000461578	up
MTR_1g040100	6.86731	2.77974	5.61223e-06	0.000463063	up
MTR_2g089290	50.4849	5.65778	5.68803e-06	0.000467836	up
MTR_8g064990	0.299373	-1.73999	5.9267e-06	0.000484194	down
MTR_3g070970	6.1835	2.62842	5.93072e-06	0.000484194	up
MTR_3g105980	3.37037	1.75291	5.94263e-06	0.000484194	up
MTR_1g014930	0.329478	-1.60174	5.97879e-06	0.000485623	down
MTR_2g010980	3.11096	1.63736	6.07611e-06	0.000491995	up
MTR_1g086510	0.282445	-1.82396	6.16053e-06	0.000497286	down
MTR_4g076020	3.52007	1.81561	6.21568e-06	0.000500189	up
MTR_5g091390	0.297357	-1.74973	6.26463e-06	0.000502577	down
MTR_4g089100	0.323082	-1.63003	6.37156e-06	0.000509588	down
MTR_5g026390	3.28943	1.71784	6.44218e-06	0.00051366	up
MTR_5g036660	0.311309	-1.68358	6.7344e-06	0.000535323	down
MTR_5g077080	0.274378	-1.86576	6.78212e-06	0.000537478	down
MTR_4g094205	3.31374	1.72846	6.86661e-06	0.000542525	up
MTR_3g105710	0.335757	-1.57451	6.88755e-06	0.000542535	down
MTR_4g080790	0.326144	-1.61642	6.99071e-06	0.000549003	down
MTR_5g030620	0.260629	-1.93993	7.08404e-06	0.000554661	down
MTR_4g090525	0.132178	-2.91945	7.12949e-06	0.000556549	down
MTR_6g074470	3.83564	1.93947	7.20693e-06	0.000560915	up
MTR_4g095012	3.40422	1.76733	7.23405e-06	0.000561349	up
MTR_2g088080	3.98224	1.99358	7.40005e-06	0.000572527	up
MTR_5g022130	0.263564	-1.92378	7.45622e-06	0.000575015	down
MTR_4g063705	0.339351	-1.55915	7.47632e-06	0.000575015	down
MTR_7g009510	10.7033	3.41999	7.55125e-06	0.00057907	up
MTR_2g010420	4.1694	2.05984	7.57449e-06	0.000579149	up
MTR_4g088695	4.81251	2.26679	7.65354e-06	0.000581562	up
MTR_8g023060	0.261233	-1.93659	7.65971e-06	0.000581562	down
MTR_7g112860	0.35502	-1.49403	7.67296e-06	0.000581562	down
MTR_4g033435	0.32875	-1.60494	7.72615e-06	0.000583896	down
MTR_2g105680	4.11201	2.03984	7.77536e-06	0.000585916	up
MTR_5g073750	14.3606	3.84404	7.82437e-06	0.00058791	up
MTR_2g038010	4.19967	2.07028	7.88872e-06	0.000591042	up
MTR_1g082300	0.324332	-1.62446	7.98009e-06	0.000596174	down
MTR_4g052420	0.22818	-2.13176	8.17795e-06	0.000608732	down
MTR_0256s0050	47.1076	5.55789	8.19487e-06	0.000608732	up
MTR_7g072410	0.154073	-2.69831	8.22064e-06	0.000608912	down
MTR_3g491840	3.48083	1.79943	8.29746e-06	0.000611907	up
MTR_4g066240	0.0568138	-4.13761	8.30803e-06	0.000611907	down
MTR_1g064560	4.99633	2.32087	8.52845e-06	0.000626372	up
MTR_6g033740	3.01612	1.59269	8.59457e-06	0.000629456	up
MTR_3g062440	3.18423	1.67095	8.66282e-06	0.000632677	up
MTR_2g096960	0	-20	8.80538e-06	0.000641292	down
MTR_8g096880	0.175838	-2.50768	8.88323e-06	0.00064516	down
MTR_2g035320	0.136262	-2.87554	9.12056e-06	0.000660557	down
MTR_6g007887	0.286173	-1.80504	9.17446e-06	0.00066262	down
MTR_8g046300	4.46719	2.15937	9.26181e-06	0.000667081	up
MTR_4g128840	0.222252	-2.16973	9.42848e-06	0.000677214	down
MTR_3g452880	Inf	20	9.47252e-06	0.000677899	up
MTR_2g100930	0.328425	-1.60636	9.49001e-06	0.000677899	down
MTR_4g119140	4.4318	2.14789	9.57897e-06	0.000682384	up
MTR_5g035280	6.70864	2.74602	9.74902e-06	0.000692606	up
MTR_5g005710	5.1709	2.37041	9.86345e-06	0.000698169	up
MTR_4g113360	0.018342	-5.76871	9.88089e-06	0.000698169	down
MTR_2g019900	0.0823213	-3.60259	9.92352e-06	0.00069874	down
MTR_1g052170	3.65357	1.86931	9.94256e-06	0.00069874	up
MTR_5g070090	2.9901	1.58019	1.0114e-05	0.000707995	up
MTR_3g448370	0.332469	-1.58871	1.01286e-05	0.000707995	down
MTR_6g029460	0.0278473	-5.16632	1.03092e-05	0.000718693	down
MTR_6g011640	8.79305	3.13636	1.03772e-05	0.000721509	up
MTR_1g052135	0.341826	-1.54867	1.04471e-05	0.000724438	down
MTR_2g036740	6.86208	2.77865	1.05104e-05	0.000725426	up
MTR_3g023710	0.306405	-1.70649	1.05309e-05	0.000725426	down
MTR_7g080530	0.340671	-1.55355	1.05456e-05	0.000725426	down
MTR_3g049330	0.225889	-2.14632	1.05727e-05	0.000725426	down
MTR_8g080080	3.18382	1.67076	1.07166e-05	0.000731673	up
MTR_5g090700	3.2489	1.69995	1.07466e-05	0.000731673	up
MTR_4g109720	3.35816	1.74767	1.07479e-05	0.000731673	up
MTR_3g085060	0.300037	-1.73679	1.07769e-05	0.000731738	down
MTR_8g018260	3.78296	1.91952	1.13621e-05	0.000769285	up
MTR_1g085680	6.75999	2.75702	1.1389e-05	0.000769285	up
MTR_5g028020	0.266345	-1.90863	1.15772e-05	0.000779243	down
MTR_7g117970	0.345451	-1.53345	1.15961e-05	0.000779243	down
MTR_6g011550	4.18644	2.06573	1.20582e-05	0.000808209	up
MTR_1g047210	0.351245	-1.50945	1.23524e-05	0.000824841	down
MTR_8g104870	4.09178	2.03273	1.23696e-05	0.000824841	up
MTR_7g021570	0.281589	-1.82834	1.24335e-05	0.000826312	down
MTR_8g069510	5.72163	2.51643	1.24551e-05	0.000826312	up
MTR_8g102540	3.87073	1.9526	1.25419e-05	0.000829961	up
MTR_1g086310	0.277716	-1.84832	1.27545e-05	0.000841892	down
MTR_2g022980	5.50686	2.46123	1.28262e-05	0.000844491	up
MTR_5g071560	0.152784	-2.71043	1.2946e-05	0.000850231	down
MTR_1g022080	Inf	20	1.3105e-05	0.000858509	up
MTR_4g104830	3.69695	1.88633	1.33091e-05	0.000869696	up
MTR_1g070470	10.9715	3.45568	1.35811e-05	0.000885252	up
MTR_5g023050	0.323081	-1.63003	1.37179e-05	0.000888684	down
MTR_4g129020	0.324385	-1.62422	1.37179e-05	0.000888684	down
MTR_7g116340	3.25263	1.7016	1.37512e-05	0.000888684	up
MTR_5g070860	3.34389	1.74153	1.37701e-05	0.000888684	up
MTR_5g059880	3.35816	1.74767	1.39319e-05	0.000896904	up
MTR_2g089490	7.5936	2.92478	1.41177e-05	0.000905203	up
MTR_4g114240	3.33384	1.73719	1.41302e-05	0.000905203	up
MTR_2g030420	5.51308	2.46286	1.43925e-05	0.000919741	up
MTR_7g069540	4.48626	2.16551	1.48102e-05	0.000944126	up
MTR_7g028250	0.34841	-1.52114	1.52488e-05	0.000969711	down
MTR_8g105740	0.105886	-3.23942	1.53208e-05	0.000971918	down
MTR_8g461390	0.351158	-1.50981	1.54176e-05	0.000975684	down
MTR_5g096700	0.322831	-1.63115	1.55237e-05	0.000980025	down
MTR_1g096270	4.4983	2.16938	1.5575e-05	0.000980884	up
MTR_6g090490	0.276603	-1.85411	1.56644e-05	0.000984138	down
MTR_2g461300	3.23648	1.69443	1.57574e-05	0.000985315	up
MTR_2g060070	9.76752	3.28799	1.57587e-05	0.000985315	up
MTR_3g075390	0.142237	-2.81364	1.58837e-05	0.000989334	down
MTR_4g023050	0.266846	-1.90592	1.59433e-05	0.000989334	down
MTR_6g005460	3.49948	1.80714	1.59671e-05	0.000989334	up
MTR_6g034890	3.27669	1.71224	1.60283e-05	0.000989334	up
MTR_3g024460	3.06885	1.6177	1.60395e-05	0.000989334	up
MTR_3g011820	3.52144	1.81616	1.60506e-05	0.000989334	up
MTR_3g462150	3.7747	1.91636	1.61564e-05	0.000993505	up
MTR_1g086820	4.60385	2.20284	1.64227e-05	0.0010075	up
MTR_8g091590	0.0381747	-4.71124	1.66052e-05	0.0010147	down
MTR_6g015430	3.04741	1.60759	1.66178e-05	0.0010147	up
MTR_3g079380	8.41543	3.07304	1.68938e-05	0.00102914	up
MTR_8g075780	0.101851	-3.29547	1.69409e-05	0.0010296	down
MTR_3g070120	3.25722	1.70364	1.69819e-05	0.0010297	up
MTR_3g104700	0.222995	-2.16492	1.70826e-05	0.0010334	down
MTR_4g011340	3.22611	1.6898	1.72127e-05	0.00103886	up
MTR_4g071120	0.319288	-1.64707	1.73193e-05	0.00104288	down
MTR_8g465150	2.81556	1.49342	1.73628e-05	0.00104309	up
MTR_8g042650	3.03693	1.60262	1.74522e-05	0.00104537	up
MTR_3g092720	0.349851	-1.51519	1.7481e-05	0.00104537	down
MTR_5g077770	0.304863	-1.71377	1.75614e-05	0.00104777	down
MTR_1g107455	5.8321	2.54401	1.76034e-05	0.00104788	up
MTR_5g090420	0.223913	-2.15899	1.77096e-05	0.00105181	down
MTR_5g029190	0.172532	-2.53507	1.78137e-05	0.00105558	down
MTR_8g044230	6.8488	2.77585	1.79214e-05	0.00105956	up
MTR_6g082810	3.9104	1.96732	1.83051e-05	0.00107979	up
MTR_3g095410	3.5245	1.81742	1.85848e-05	0.00109382	up
MTR_1g110220	3.73973	1.90294	1.90824e-05	0.00112058	up
MTR_1g016780	0.336228	-1.57249	1.93268e-05	0.00113238	down
MTR_3g056700	3.29835	1.72174	1.93746e-05	0.00113263	up
MTR_8g028425	0.348108	-1.52239	2.04094e-05	0.00119046	down
MTR_3g081030	6.8503	2.77617	2.05236e-05	0.00119444	up
MTR_4g055610	0.328375	-1.60658	2.114e-05	0.00122758	down
MTR_7g015770	5.14015	2.36181	2.14713e-05	0.00124242	up
MTR_5g086030	0.284656	-1.81271	2.14909e-05	0.00124242	down
MTR_6g049320	10.5428	3.39818	2.17106e-05	0.00125077	up
MTR_5g088770	0.128636	-2.95864	2.17312e-05	0.00125077	down
MTR_3g462680	3.75172	1.90755	2.19817e-05	0.0012624	up
MTR_3g074230	2.82121	1.49631	2.20733e-05	0.00126487	up
MTR_3g064510	11.8291	3.56427	2.22123e-05	0.00127004	up
MTR_6g463630	13.1035	3.71188	2.24752e-05	0.00128227	up
MTR_0057s0130	0.311475	-1.68281	2.25882e-05	0.0012859	down
MTR_6g015830	14.4752	3.85551	2.29634e-05	0.00130441	up
MTR_4g051682	6.64032	2.73125	2.30607e-05	0.00130709	up
MTR_4g125260	2.96198	1.56656	2.31223e-05	0.00130774	up
MTR_4g055420	0.339787	-1.5573	2.33902e-05	0.00132003	down
MTR_5g008210	0.367699	-1.4434	2.35457e-05	0.00132594	down
MTR_3g086130	0.324775	-1.62249	2.36735e-05	0.00133026	down
MTR_2g007770	4.19006	2.06697	2.37492e-05	0.00133048	up
MTR_4g014160	5.16085	2.36761	2.37796e-05	0.00133048	up
MTR_3g031800	0.322362	-1.63325	2.38503e-05	0.00133158	down
MTR_8g037270	0.158874	-2.65404	2.39297e-05	0.00133316	down
MTR_2g021210	3.36834	1.75204	2.40551e-05	0.00133729	up
MTR_1g034260	0.265326	-1.91416	2.45998e-05	0.00136302	down
MTR_6g015765	4.30803	2.10703	2.46508e-05	0.00136302	up
MTR_5g082070	0.334149	-1.58143	2.46747e-05	0.00136302	down
MTR_5g042520	0.365478	-1.45214	2.48707e-05	0.00137094	down
MTR_5g009160	0.126818	-2.97917	2.51002e-05	0.00137952	down
MTR_3g026020	0.33616	-1.57278	2.51321e-05	0.00137952	down
MTR_8g012080	4.28777	2.10023	2.51914e-05	0.00137987	up
MTR_8g041190	5.39332	2.43117	2.5917e-05	0.00141663	up
MTR_3g099180	0.290515	-1.78331	2.65787e-05	0.00144976	down
MTR_1g016370	0.0552826	-4.17703	2.72296e-05	0.00148217	down
MTR_4g118640	0.374006	-1.41887	2.76025e-05	0.00149933	down
MTR_4g114270	2.90891	1.54048	2.8267e-05	0.00153223	up
MTR_4g083980	0.351819	-1.5071	2.87083e-05	0.00155293	down
MTR_1g102900	3.23241	1.69261	2.88611e-05	0.00155744	up
MTR_6g007607	0.352532	-1.50418	2.89111e-05	0.00155744	down
MTR_6g080320	17.5823	4.13605	2.93594e-05	0.00157833	up
MTR_4g094532	3.41042	1.76995	2.99268e-05	0.00160226	up
MTR_3g462400	3.79105	1.9226	2.99275e-05	0.00160226	up
MTR_3g105730	0.347697	-1.5241	3.02501e-05	0.00161621	down
MTR_4g050590	3.22842	1.69083	3.0377e-05	0.00161967	up
MTR_3g034670	0.361724	-1.46704	3.09332e-05	0.00164596	down
MTR_0368s0010	24.9604	4.64157	3.11602e-05	0.00165109	up
MTR_1g111980	0.120679	-3.05075	3.12112e-05	0.00165109	down
MTR_5g036310	4.65836	2.21982	3.12195e-05	0.00165109	up
MTR_1g104610	0.369923	-1.4347	3.15965e-05	0.00166764	down
MTR_6g084710	5.21792	2.38348	3.18684e-05	0.00167859	up
MTR_2g436100	3.22858	1.6909	3.25952e-05	0.00171342	up
MTR_7g114660	0.340343	-1.55494	3.27699e-05	0.00171914	down
MTR_7g021530	0.34055	-1.55406	3.3043e-05	0.0017266	down
MTR_7g107690	0.112174	-3.15619	3.30447e-05	0.0017266	down
MTR_8g090270	2.97235	1.57161	3.31179e-05	0.00172697	up
MTR_4g070550	3.20112	1.67857	3.32147e-05	0.00172855	up
MTR_7g058860	3.74547	1.90515	3.41024e-05	0.0017701	up
MTR_3g012440	7.08886	2.82555	3.41488e-05	0.0017701	up
MTR_4g101750	0.344641	-1.53683	3.4409e-05	0.00178005	down
MTR_7g111960	3.06368	1.61527	3.45977e-05	0.00178627	up
MTR_3g462790	3.16619	1.66275	3.50905e-05	0.00180813	up
MTR_8g040925	5.14578	2.36339	3.53409e-05	0.00181744	up
MTR_8g073345	2.82313	1.49729	3.54389e-05	0.0018189	up
MTR_2g461760	0.30432	-1.71634	3.56974e-05	0.00182856	down
MTR_5g066080	0.227619	-2.1353	3.60849e-05	0.0018412	down
MTR_7g117200	5.98059	2.58029	3.60854e-05	0.0018412	up
MTR_4g046697	3.176	1.66721	3.62419e-05	0.00184558	up
MTR_8g080280	0.337488	-1.56709	3.65525e-05	0.00185776	down
MTR_1g023030	3.84476	1.94289	3.6627e-05	0.00185793	up
MTR_1g071620	5.39639	2.43199	3.67513e-05	0.00185936	up
MTR_7g060220	3.84027	1.94121	3.68365e-05	0.00185936	up
MTR_4g073690	0.266891	-1.90568	3.68692e-05	0.00185936	down
MTR_6g049280	12.6563	3.66178	3.70012e-05	0.00186242	up
MTR_2g022460	0.044097	-4.50318	3.73021e-05	0.00187394	down
MTR_2g012440	0.317561	-1.65489	3.78292e-05	0.00189599	down
MTR_4g044663	3.13743	1.64959	3.78864e-05	0.00189599	up
MTR_3g117290	0.358437	-1.48021	3.80781e-05	0.00189945	down
MTR_3g090550	2.93968	1.55566	3.81012e-05	0.00189945	up
MTR_7g094550	11.6994	3.54836	3.82773e-05	0.00190459	up
MTR_1g090687	3.23406	1.69335	3.89133e-05	0.00193255	up
MTR_1g030580	0.341259	-1.55106	3.91679e-05	0.00194149	down
MTR_2g029850	0.36077	-1.47085	3.95061e-05	0.00195222	down
MTR_7g009450	11.0342	3.46392	3.9534e-05	0.00195222	up
MTR_1g089260	3.02501	1.59694	3.98379e-05	0.00195982	up
MTR_0035s0150	0.194921	-2.35904	3.98384e-05	0.00195982	down
MTR_3g115370	0.374687	-1.41624	4.07125e-05	0.00199889	down
MTR_2g040570	0.23126	-2.11241	4.07858e-05	0.00199889	down
MTR_5g092990	7.07316	2.82236	4.09101e-05	0.00200122	up
MTR_1g030420	0.370972	-1.43062	4.10832e-05	0.00200592	down
MTR_2g039770	4.22716	2.07969	4.19184e-05	0.0020408	up
MTR_3g061030	0.351659	-1.50775	4.19542e-05	0.0020408	down
MTR_5g017650	2.92056	1.54625	4.21584e-05	0.00204692	up
MTR_3g103090	0.326565	-1.61456	4.24274e-05	0.00205615	down
MTR_4g012330	0.0959831	-3.38108	4.26735e-05	0.00206424	down
MTR_2g029300	2.85589	1.51394	4.30363e-05	0.00207794	up
MTR_4g124470	0.364716	-1.45516	4.39735e-05	0.00211926	down
MTR_5g026320	4.89884	2.29244	4.43254e-05	0.00213228	up
MTR_8g063790	0.360152	-1.47332	4.47345e-05	0.0021451	down
MTR_6g072780	3.0036	1.58669	4.47564e-05	0.0021451	up
MTR_1g072420	0.0896168	-3.48009	4.51759e-05	0.00215919	down
MTR_8g089745	0.362654	-1.46333	4.52161e-05	0.00215919	down
MTR_3g096020	3.08773	1.62655	4.53789e-05	0.002163	up
MTR_1g021925	5.30131	2.40635	4.58825e-05	0.00218252	up
MTR_5g012850	0.314954	-1.66679	4.59557e-05	0.00218252	down
MTR_0690s0010	3.428	1.77737	4.63021e-05	0.00219497	up
MTR_2g030380	3.69406	1.88521	4.68455e-05	0.0022167	up
MTR_7g117415	0.347658	-1.52426	4.82551e-05	0.00227298	down
MTR_1g105090	0.36686	-1.4467	4.82762e-05	0.00227298	down
MTR_8g015040	2.56584	1.35943	4.82964e-05	0.00227298	up
MTR_8g098325	3.2607	1.70518	4.86601e-05	0.00228597	up
MTR_8g031470	2.82151	1.49647	4.88387e-05	0.00229023	up
MTR_3g085400	0.362537	-1.4638	4.91276e-05	0.00229732	down
MTR_1g021520	5.64219	2.49625	4.91659e-05	0.00229732	up
MTR_6g004440	0.286892	-1.80142	4.93495e-05	0.00230177	down
MTR_7g100335	0.238151	-2.07005	4.98105e-05	0.00231912	down
MTR_5g096820	0.384101	-1.38044	5.00728e-05	0.00232718	down
MTR_4g036080	3.07109	1.61875	5.02033e-05	0.00232909	up
MTR_1g095900	0.0603553	-4.05038	5.07312e-05	0.0023494	down
MTR_0126s0080	0.0863333	-3.53394	5.10431e-05	0.00235614	down
MTR_4g010120	0.319335	-1.64686	5.10574e-05	0.00235614	down
MTR_3g085020	0.27978	-1.83764	5.11648e-05	0.00235693	down
MTR_6g088510	0.237849	-2.07188	5.16886e-05	0.00237686	down
MTR_6g083300	5.65956	2.50069	5.20167e-05	0.00238773	up
MTR_1g088470	0.128118	-2.96446	5.26882e-05	0.0024143	down
MTR_8g023860	6.19772	2.63174	5.29888e-05	0.00242382	up
MTR_3g088895	0.295173	-1.76037	5.33748e-05	0.002437	down
MTR_4g036815	3.71675	1.89404	5.34638e-05	0.002437	up
MTR_5g018110	4.70794	2.2351	5.36193e-05	0.00243982	up
MTR_7g063650	0.128093	-2.96473	5.46662e-05	0.00248312	down
MTR_7g063490	0.0706109	-3.82396	5.58821e-05	0.00253032	down
MTR_6g088790	2.76794	1.46882	5.58994e-05	0.00253032	up
MTR_5g071380	0.306787	-1.70469	5.61585e-05	0.00253764	down
MTR_4g075980	3.56371	1.83338	5.65045e-05	0.00254886	up
MTR_1g069640	0.347847	-1.52347	5.66288e-05	0.00255006	down
MTR_1g054070	0.365025	-1.45393	5.74955e-05	0.00258462	down
MTR_3g071970	0.376818	-1.40806	5.77347e-05	0.00259091	down
MTR_7g013660	0.374698	-1.4162	5.82794e-05	0.00260393	down
MTR_5g063670	0.104586	-3.25723	5.83591e-05	0.00260393	down
MTR_3g020510	3.20457	1.68013	5.84346e-05	0.00260393	up
MTR_3g078160	0.299516	-1.7393	5.84429e-05	0.00260393	down
MTR_4g087540	0.319909	-1.64427	5.85898e-05	0.00260393	down
MTR_5g080360	0.181087	-2.46524	5.8624e-05	0.00260393	down
MTR_4g021260	2.75928	1.46429	5.95087e-05	0.00263635	up
MTR_2g438700	8.56323	3.09816	5.95562e-05	0.00263635	up
MTR_1g090683	10.9445	3.45214	6.07303e-05	0.00268117	up
MTR_5g012400	0.0180884	-5.78879	6.07744e-05	0.00268117	down
MTR_4g061827	3.5844	1.84173	6.14575e-05	0.00270672	up
MTR_8g013040	8.70264	3.12145	6.23671e-05	0.00274215	up
MTR_2g090210	0.241132	-2.05211	6.31998e-05	0.00277409	down
MTR_5g097760	0.363548	-1.45978	6.41872e-05	0.0028127	down
MTR_4g078150	0.365809	-1.45084	6.46037e-05	0.00282619	down
MTR_5g012860	0.0236511	-5.40195	6.52965e-05	0.00284789	down
MTR_5g027860	0.0850149	-3.55614	6.53182e-05	0.00284789	down
MTR_3g072030	0.382314	-1.38717	6.56469e-05	0.00285327	down
MTR_2g018175	0.158199	-2.66019	6.56604e-05	0.00285327	down
MTR_6g033250	5.33875	2.4165	6.61408e-05	0.00286937	up
MTR_4g021755	0.296792	-1.75248	6.70811e-05	0.00290532	down
MTR_6g075780	4.62011	2.20793	6.77584e-05	0.00292979	up
MTR_1g027970	6.04103	2.59479	6.81773e-05	0.00294302	up
MTR_6g038890	7.33648	2.87509	6.83969e-05	0.00294762	up
MTR_6g011530	3.6489	1.86746	6.92233e-05	0.00297498	up
MTR_2g072590	0.33753	-1.56691	6.92599e-05	0.00297498	down
MTR_8g075340	2.8921	1.53212	7.04158e-05	0.00301966	up
MTR_1g090717	0.381346	-1.39083	7.09636e-05	0.00303363	down
MTR_2g019790	0.372629	-1.42419	7.09743e-05	0.00303363	down
MTR_6g015405	3.70336	1.88883	7.15481e-05	0.00305315	up
MTR_1g067400	0.0695755	-3.84528	7.16666e-05	0.00305321	down
MTR_3g085570	0.374648	-1.41639	7.19409e-05	0.00305989	down
MTR_4g096820	2.74416	1.45636	7.43601e-05	0.00315764	up
MTR_4g014570	0.119944	-3.05957	7.45945e-05	0.00315913	down
MTR_5g009140	0.209593	-2.25433	7.46375e-05	0.00315913	down
MTR_4g086020	0.284914	-1.8114	7.4989e-05	0.00316886	down
MTR_5g087410	0.379159	-1.39912	7.60229e-05	0.00320735	down
MTR_8g012565	0.309917	-1.69005	7.63328e-05	0.00321523	down
MTR_2g056120	0.392315	-1.34992	7.70846e-05	0.00323991	down
MTR_2g104550	7.55427	2.91729	7.71674e-05	0.00323991	up
MTR_2g083390	2.92202	1.54697	7.88175e-05	0.00330387	up
MTR_4g092770	0.371632	-1.42805	7.95076e-05	0.00332633	down
MTR_5g040940	0.0442578	-4.49792	7.96085e-05	0.00332633	down
MTR_5g077430	0.375279	-1.41397	8.0083e-05	0.00334081	down
MTR_3g105820	0.384666	-1.37832	8.03983e-05	0.0033486	down
MTR_1g076400	2.66133	1.41215	8.13419e-05	0.00337876	up
MTR_5g006130	0.385551	-1.37501	8.13814e-05	0.00337876	down
MTR_5g055310	3.47444	1.79678	8.16261e-05	0.00338352	up
MTR_4g123990	Inf	20	8.20741e-05	0.0033967	up
MTR_8g094590	2.58983	1.37286	8.26951e-05	0.00341307	up
MTR_1g082420	0.38561	-1.37479	8.27315e-05	0.00341307	down
MTR_4g103250	0.334625	-1.57938	8.2917e-05	0.00341532	down
MTR_6g072320	4.25444	2.08897	8.32069e-05	0.00342172	up
MTR_3g089940	3.90942	1.96695	8.34322e-05	0.00342172	up
MTR_4g072110	2.78303	1.47666	8.34997e-05	0.00342172	up
MTR_5g018390	3.01178	1.59062	8.35974e-05	0.00342172	up
MTR_4g009873	0.292881	-1.77161	8.39437e-05	0.00343051	down
MTR_1g084980	3.5162	1.81402	8.60961e-05	0.00351296	up
MTR_4g114900	3.72942	1.89895	8.70605e-05	0.00354676	up
MTR_4g061920	3.57346	1.83732	8.73799e-05	0.0035519	up
MTR_8g009640	3.07936	1.62263	8.74982e-05	0.0035519	up
MTR_8g094760	0.374292	-1.41776	8.77499e-05	0.0035519	down
MTR_7g074610	3.27501	1.7115	8.78364e-05	0.0035519	up
MTR_5g047480	2.65314	1.4077	8.78677e-05	0.0035519	up
MTR_8g019480	0.350451	-1.51271	8.89705e-05	0.003589	down
MTR_2g007250	0.365028	-1.45392	8.90609e-05	0.003589	down
MTR_0113s0040	0.227181	-2.13808	9.00627e-05	0.00362377	down
MTR_7g091380	0.363877	-1.45848	9.0632e-05	0.00364106	down
MTR_2g072030	2.82083	1.49612	9.20695e-05	0.00369312	up
MTR_6g033580	4.08517	2.03039	9.27465e-05	0.00371456	up
MTR_1g071240	3.25449	1.70243	9.33936e-05	0.00372984	up
MTR_5g012110	0.381484	-1.3903	9.34141e-05	0.00372984	down
MTR_3g096420	3.75432	1.90855	9.38024e-05	0.00373962	up
MTR_1g079767	3.41961	1.77383	9.54744e-05	0.00380046	up
MTR_5g032090	0.385362	-1.37571	9.63833e-05	0.00382507	down
MTR_7g094710	0.3784	-1.40201	9.63859e-05	0.00382507	down
MTR_1g061850	0.387668	-1.36711	9.75975e-05	0.00386193	down
MTR_5g022970	0.369054	-1.43809	9.76111e-05	0.00386193	down
MTR_8g023670	16.3308	4.02952	9.78859e-05	0.00386694	up
MTR_8g042020	0.112187	-3.15602	9.89478e-05	0.00390101	down
MTR_8g078270	5.90284	2.56141	9.90475e-05	0.00390101	up
MTR_4g087780	Inf	20	9.98801e-05	0.00392786	up
MTR_5g087360	3.58399	1.84157	0.000100965	0.00396455	up
MTR_6g065120	0.332989	-1.58645	0.000101135	0.00396526	down
MTR_8g069805	5.85699	2.55016	0.000101336	0.00396717	up
MTR_2g040355	3.21056	1.68282	0.000101722	0.00397633	up
MTR_2g025710	0.169081	-2.56421	0.000102223	0.00398992	down
MTR_3g108240	0.303611	-1.7197	0.000102575	0.00399768	down
MTR_8g433010	5.12737	2.35822	0.0001038	0.00403455	up
MTR_3g104400	0.305433	-1.71107	0.000103831	0.00403455	down
MTR_3g020330	3.10657	1.63532	0.000104102	0.00403906	up
MTR_6g016650	0.216129	-2.21004	0.000104265	0.00403938	down
MTR_4g130370	0.377223	-1.40651	0.000104966	0.00406049	down
MTR_1g097690	2.90249	1.53729	0.000105667	0.00408157	up
MTR_2g078760	2.85162	1.51178	0.00010606	0.00409067	up
MTR_3g027470	18.2024	4.18606	0.000106813	0.00411363	up
MTR_1g105710	2.65503	1.40873	0.000107094	0.00411837	up
MTR_6g082820	15.1623	3.92242	0.000107653	0.00413378	up
MTR_7g101120	4.47178	2.16085	0.000107958	0.00413941	up
MTR_3g099700	0.294537	-1.76348	0.000109076	0.00417132	down
MTR_4g016980	0.301127	-1.73156	0.000109111	0.00417132	down
MTR_5g062370	0.11551	-3.11391	0.000109532	0.0041813	down
MTR_6g009520	7.05162	2.81795	0.000112061	0.00426994	up
MTR_2g096380	2.62008	1.38961	0.000112491	0.00426994	up
MTR_8g070480	0.395054	-1.33988	0.000112493	0.00426994	down
MTR_5g037070	3.57553	1.83816	0.000112653	0.00426994	up
MTR_8g078100	2.9171	1.54453	0.000112673	0.00426994	up
MTR_0087s0040	11.0121	3.46102	0.000113882	0.00430951	up
MTR_1g009190	0.126632	-2.98129	0.000116273	0.00438715	down
MTR_1g016070	18.4838	4.20819	0.000116291	0.00438715	up
MTR_5g025010	0.405439	-1.30244	0.000116439	0.00438715	down
MTR_6g488290	0.0928628	-3.42876	0.00011674	0.00439213	down
MTR_4g108570	2.63582	1.39825	0.000117488	0.00441392	up
MTR_8g027200	0.225564	-2.14839	0.000118477	0.00444007	down
MTR_1g101330	2.74026	1.45431	0.00011864	0.00444007	up
MTR_0428s0020	0.0775934	-3.68792	0.000118695	0.00444007	down
MTR_3g061630	0.277803	-1.84787	0.000119435	0.00444829	down
MTR_1g047800	4.15891	2.0562	0.000119502	0.00444829	up
MTR_3g449620	0.330547	-1.59707	0.000119603	0.00444829	down
MTR_7g069710	0.211029	-2.24449	0.000119642	0.00444829	down
MTR_1g015890	5.50096	2.45968	0.000119768	0.00444829	up
MTR_3g075510	0.233687	-2.09735	0.000120861	0.00448252	down
MTR_3g113910	0.0967873	-3.36904	0.000122506	0.00453708	down
MTR_8g046200	7.4451	2.89629	0.000122828	0.00454254	up
MTR_4g013200	0.36759	-1.44383	0.000123985	0.00457883	down
MTR_8g027605	2.94129	1.55645	0.000124466	0.00459009	up
MTR_4g045980	0.375419	-1.41343	0.000125361	0.00460679	down
MTR_1g085560	0.240736	-2.05448	0.000125398	0.00460679	down
MTR_7g093140	0.185185	-2.43296	0.000125449	0.00460679	down
MTR_3g074900	2.9012	1.53665	0.000125648	0.00460762	up
MTR_7g082660	2.95653	1.56391	0.000126731	0.00464079	up
MTR_5g037140	4.17116	2.06045	0.000128036	0.00468202	up
MTR_0092s0060	4.75833	2.25046	0.000128282	0.00468443	up
MTR_5g097410	2.89829	1.5352	0.000128675	0.00469224	up
MTR_2g104230	3.51014	1.81153	0.000129162	0.00470343	up
MTR_8g035560	3.10643	1.63526	0.000130184	0.00473402	up
MTR_6g022710	0.376714	-1.40846	0.000130889	0.00475301	down
MTR_5g038970	0.402698	-1.31223	0.000131077	0.00475321	down
MTR_5g099130	2.62302	1.39123	0.000131976	0.0047776	up
MTR_3g012270	2.88597	1.52906	0.000132193	0.0047776	up
MTR_3g013460	0.384024	-1.38073	0.000132299	0.0047776	down
MTR_6g083860	2.50303	1.32368	0.000133977	0.00483151	up
MTR_1g048360	0.00907591	-6.78374	0.00013533	0.00487355	down
MTR_5g029890	0.388359	-1.36454	0.000135925	0.00488549	down
MTR_3g087700	2.64321	1.40229	0.000136318	0.00488549	up
MTR_5g021520	0.398146	-1.32863	0.000136343	0.00488549	down
MTR_2g025740	0.352179	-1.50562	0.000136411	0.00488549	down
MTR_3g078633	2.52207	1.33461	0.000137343	0.00491212	up
MTR_6g071945	3.44056	1.78264	0.000137865	0.00491751	up
MTR_1g088860	8.53344	3.09313	0.00013787	0.00491751	up
MTR_3g099120	2.64813	1.40497	0.00013843	0.00492831	up
MTR_3g107450	3.75146	1.90745	0.000138661	0.00492831	up
MTR_1g067450	0.341486	-1.5501	0.00013881	0.00492831	down
MTR_5g091960	0.373737	-1.4199	0.000138929	0.00492831	down
MTR_4g131020	0.380534	-1.3939	0.000140004	0.00495967	down
MTR_4g104860	5.9423	2.57102	0.000140852	0.00498295	up
MTR_4g021220	3.03725	1.60276	0.000142919	0.00504923	up
MTR_3g014280	3.23924	1.69565	0.000144957	0.0051143	up
MTR_4g007710	0.374042	-1.41873	0.000145737	0.00513146	down
MTR_7g084000	0.306971	-1.70383	0.000145837	0.00513146	down
MTR_2g019810	2.91087	1.54145	0.000146337	0.0051421	up
MTR_3g026250	0.39418	-1.34307	0.000146847	0.00515181	down
MTR_2g018630	0.387579	-1.36744	0.000147008	0.00515181	down
MTR_1g022970	0.104322	-3.26088	0.000147584	0.00516503	down
MTR_2g436530	0.36552	-1.45198	0.000148982	0.00519475	down
MTR_6g086300	0.373916	-1.41921	0.000149168	0.00519475	down
MTR_3g467360	2.55806	1.35505	0.000149202	0.00519475	up
MTR_3g073140	0.36253	-1.46383	0.00014923	0.00519475	down
MTR_5g068780	2.99693	1.58348	0.000152047	0.00527529	up
MTR_1g019640	3.1429	1.6521	0.000152143	0.00527529	up
MTR_2g104970	0.202	-2.30757	0.000152377	0.00527529	down
MTR_5g064240	0.178832	-2.48332	0.000152419	0.00527529	down
MTR_8g069505	0.390382	-1.35704	0.000152555	0.00527529	down
MTR_5g037950	0.0962983	-3.37635	0.000152977	0.00528288	down
MTR_3g070340	0.410382	-1.28496	0.000153982	0.00531054	down
MTR_5g092140	0.394902	-1.34043	0.000154931	0.00533622	down
MTR_4g107930	0.15582	-2.68204	0.000155368	0.00533948	down
MTR_6g055960	2.93987	1.55575	0.000155435	0.00533948	up
MTR_2g090775	9.05577	3.17884	0.000155848	0.00534661	up
MTR_8g061950	3.66849	1.87519	0.000157028	0.00537413	up
MTR_3g032110	3.2156	1.68509	0.000157062	0.00537413	up
MTR_5g023180	0.381986	-1.38841	0.000157709	0.00538918	down
MTR_2g009750	0.36001	-1.47389	0.000158439	0.00540705	down
MTR_3g088790	0.311997	-1.6804	0.00015975	0.00543919	down
MTR_4g132280	3.26637	1.70769	0.000159798	0.00543919	up
MTR_7g029015	0.389329	-1.36094	0.000160202	0.00544583	down
MTR_1g116010	0.130386	-2.93913	0.000160938	0.00545617	down
MTR_5g096855	23.5993	4.56067	0.000161054	0.00545617	up
MTR_3g084860	0.397446	-1.33117	0.000161134	0.00545617	down
MTR_4g040410	5.12787	2.35836	0.000162122	0.00547702	up
MTR_8g010320	0.0929602	-3.42724	0.00016217	0.00547702	down
MTR_3g103580	0.161946	-2.62642	0.000163615	0.00551869	down
MTR_2g040370	4.70063	2.23285	0.00016462	0.00553892	up
MTR_8g076160	5.59276	2.48356	0.000164688	0.00553892	up
MTR_4g095010	11.7017	3.54865	0.000164881	0.00553892	up
MTR_7g098550	3.36941	1.7525	0.000165153	0.00553892	up
MTR_1g025235	6.8908	2.78467	0.000165278	0.00553892	up
MTR_3g110180	0.381266	-1.39113	0.000166128	0.00556028	down
MTR_2g104130	7.76137	2.95631	0.000166502	0.00556563	up
MTR_3g094080	2.58264	1.36885	0.000166936	0.00557116	up
MTR_7g075610	0.255734	-1.96728	0.000167094	0.00557116	down
MTR_8g469650	6.89618	2.7858	0.000167569	0.00557984	up
MTR_3g082100	5.0624	2.33982	0.00016802	0.00558327	up
MTR_3g093930	3.3125	1.72792	0.000168301	0.00558327	up
MTR_8g079840	4.61824	2.20734	0.000168314	0.00558327	up
MTR_5g088350	0.38098	-1.39221	0.000169229	0.00560649	down
MTR_7g072420	0.339681	-1.55775	0.000169808	0.00561854	down
MTR_1g064500	2.63924	1.40012	0.000170689	0.0056335	up
MTR_2g067980	5.78327	2.53188	0.000170692	0.0056335	up
MTR_5g040960	0.212666	-2.23334	0.000171749	0.00565416	down
MTR_6g077870	0.406009	-1.30042	0.000171752	0.00565416	down
MTR_4g078810	3.54792	1.82697	0.000172535	0.00567277	up
MTR_7g101130	2.5354	1.34221	0.000172868	0.00567655	up
MTR_3g032980	0.362163	-1.46529	0.000175188	0.00574551	down
MTR_1g027820	2.52338	1.33536	0.000175543	0.00574991	up
MTR_8g078870	0.387923	-1.36616	0.00017652	0.00577467	down
MTR_4g073480	3.90766	1.9663	0.000177868	0.00579701	up
MTR_6g083270	5.07717	2.34402	0.000178067	0.00579701	up
MTR_3g108290	3.32389	1.73287	0.000178092	0.00579701	up
MTR_2g094410	0.212893	-2.2318	0.000178121	0.00579701	down
MTR_5g430730	0.357767	-1.48291	0.000178315	0.00579701	down
MTR_3g064460	14.0339	3.81085	0.000178856	0.00580233	up
MTR_8g009063	0.340743	-1.55324	0.000179099	0.00580233	down
MTR_7g062470	0.246308	-2.02146	0.000179302	0.00580233	down
MTR_6g079000	5.42429	2.43943	0.000179369	0.00580233	up
MTR_1g103590	6.0591	2.5991	0.000180269	0.00582424	up
MTR_2g059540	5.63379	2.49411	0.000181574	0.0058527	up
MTR_3g025880	2.69288	1.42915	0.000181599	0.0058527	up
MTR_5g026160	Inf	20	0.000183553	0.00590838	up
MTR_2g006520	0.386947	-1.36979	0.000183864	0.00591109	down
MTR_3g075230	0.395777	-1.33724	0.000184369	0.00592001	down
MTR_5g032370	2.94858	1.56002	0.000186417	0.00597841	up
MTR_5g038420	0.409847	-1.28684	0.000187465	0.00600464	down
MTR_1g029790	0.266352	-1.90859	0.000188788	0.00603958	down
MTR_8g097040	0.378655	-1.40104	0.000189864	0.00606657	down
MTR_7g084680	2.88324	1.52769	0.000190769	0.00607834	up
MTR_3g088845	0.0515628	-4.27753	0.000190892	0.00607834	down
MTR_7g111380	0.384733	-1.37807	0.000190932	0.00607834	down
MTR_4g094985	0.257404	-1.9579	0.000191768	0.00609751	down
MTR_7g079110	0.184312	-2.43978	0.000192577	0.00611207	down
MTR_7g112130	0.418269	-1.2575	0.000192694	0.00611207	down
MTR_0388s0020	2.63618	1.39845	0.000194808	0.00617045	up
MTR_2g098950	0.269052	-1.89404	0.000195008	0.00617045	down
MTR_8g032440	5.12121	2.35649	0.000195539	0.00617428	up
MTR_4g115330	0.418861	-1.25546	0.000195603	0.00617428	down
MTR_4g077210	0.385821	-1.374	0.000196588	0.00619788	down
MTR_8g026730	5.12252	2.35685	0.000197314	0.00620715	up
MTR_4g129270	0.195809	-2.35248	0.000197458	0.00620715	down
MTR_2g105090	0.425912	-1.23137	0.000197596	0.00620715	down
MTR_8g024100	0.384719	-1.37812	0.000198334	0.00621749	down
MTR_7g107710	0.38573	-1.37434	0.000198403	0.00621749	down
MTR_1g088640	0.376804	-1.40811	0.00019866	0.00621807	down
MTR_5g038460	0.411396	-1.2814	0.000199456	0.00623551	down
MTR_2g011820	0.407846	-1.2939	0.000199906	0.00624208	down
MTR_3g069960	0.16181	-2.62763	0.000201583	0.00628693	down
MTR_5g026580	2.59011	1.37302	0.000202121	0.00629616	up
MTR_7g102560	4.23555	2.08255	0.00020625	0.00641713	up
MTR_4g099180	0.257536	-1.95715	0.000209432	0.00650838	down
MTR_7g079180	0.122694	-3.02687	0.000210331	0.00652852	down
MTR_4g036110	0.37044	-1.43269	0.000211819	0.00656691	down
MTR_8g027860	3.51249	1.81249	0.000213227	0.00659994	up
MTR_4g114600	0.328788	-1.60477	0.000213391	0.00659994	down
MTR_7g117350	0.215769	-2.21244	0.000214093	0.00661381	down
MTR_5g029990	0.387594	-1.36738	0.000215054	0.00663563	down
MTR_6g069660	0.404388	-1.30619	0.000215442	0.00663975	down
MTR_3g096390	0.38122	-1.3913	0.000216416	0.00666189	down
MTR_5g070440	0.128337	-2.96199	0.000217876	0.00669892	down
MTR_1g022485	0.38994	-1.35867	0.000218761	0.00671821	down
MTR_1g079763	0.372723	-1.42382	0.000219201	0.00672381	down
MTR_4g128260	10.0508	3.32923	0.000220205	0.00674665	up
MTR_4g094110	0.107317	-3.22005	0.000222238	0.00680095	down
MTR_2g079310	3.005	1.58736	0.000223064	0.006809	up
MTR_3g095660	0.400887	-1.31873	0.000223112	0.006809	down
MTR_4g057765	6.29324	2.6538	0.000223284	0.006809	up
MTR_3g084110	0.407206	-1.29617	0.000223765	0.00681567	down
MTR_1g019740	0.399151	-1.32499	0.00022603	0.00687665	down
MTR_5g090900	0.378399	-1.40202	0.000229247	0.00696638	down
MTR_2g025050	0.40948	-1.28814	0.000231193	0.00700946	down
MTR_3g088465	2.74511	1.45687	0.000231202	0.00700946	up
MTR_2g013010	0.178244	-2.48807	0.000233023	0.00705646	down
MTR_4g013210	0.428442	-1.22283	0.000236695	0.00715935	down
MTR_7g051510	3.16198	1.66083	0.000238162	0.00719536	up
MTR_3g091820	3.45274	1.78774	0.000241065	0.00727464	up
MTR_2g089795	0.317243	-1.65634	0.00024258	0.00730402	down
MTR_3g051730	3.34355	1.74138	0.000242599	0.00730402	up
MTR_6g018390	3.26798	1.7084	0.000243736	0.00732978	up
MTR_5g091930	0.190932	-2.38887	0.000245197	0.00735016	down
MTR_4g131930	4.15344	2.05431	0.000245291	0.00735016	up
MTR_7g108590	0.403597	-1.30901	0.000245643	0.00735016	down
MTR_7g094100	3.01246	1.59094	0.000245728	0.00735016	up
MTR_1g105640	2.6281	1.39402	0.000245823	0.00735016	up
MTR_7g090350	0.0278304	-5.1672	0.000248287	0.00740792	down
MTR_2g031240	3.14277	1.65204	0.000248323	0.00740792	up
MTR_8g087650	3.62138	1.85654	0.000248733	0.00741168	up
MTR_1g016120	0.326965	-1.61279	0.000249185	0.00741666	down
MTR_2g097700	2.95738	1.56432	0.000250813	0.00745418	up
MTR_2g040580	0.406833	-1.29749	0.000251285	0.00745418	down
MTR_6g090460	0.0362583	-4.78554	0.000251564	0.00745418	down
MTR_2g029180	2.84123	1.50651	0.000251589	0.00745418	up
MTR_1g030480	0.396727	-1.33378	0.000252576	0.00746598	down
MTR_4g105020	0.40507	-1.30376	0.000252613	0.00746598	down
MTR_4g079430	3.48875	1.80271	0.000252846	0.00746598	up
MTR_8g446010	2.84036	1.50608	0.000253899	0.00748532	up
MTR_3g062570	5.93955	2.57035	0.000254075	0.00748532	up
MTR_3g064370	0.307071	-1.70336	0.000256569	0.00755026	down
MTR_7g064980	3.13969	1.65062	0.000259382	0.00761874	up
MTR_6g069560	5.14123	2.36211	0.000259481	0.00761874	up
MTR_4g081675	2.58023	1.3675	0.000259789	0.00761916	up
MTR_8g085740	2.55607	1.35393	0.000260079	0.00761916	up
MTR_4g013345	7.78234	2.9602	0.000261248	0.00764481	up
MTR_4g114620	2.78769	1.47907	0.000262756	0.00768031	up
MTR_3g055930	2.83954	1.50566	0.000263561	0.0076952	up
MTR_7g080780	3.27828	1.71294	0.00026446	0.00770555	up
MTR_1g085550	0.403149	-1.31061	0.000264506	0.00770555	down
MTR_3g436060	2.59288	1.37455	0.000265372	0.0077098	up
MTR_1g027930	3.62914	1.85963	0.000265953	0.0077098	up
MTR_3g086790	2.80542	1.48822	0.000265976	0.0077098	up
MTR_1g019440	0.204851	-2.28735	0.000265995	0.0077098	down
MTR_6g014160	0.314406	-1.6693	0.000266354	0.0077098	down
MTR_1g072260	0.426572	-1.22914	0.000266426	0.0077098	down
MTR_5g077100	2.96226	1.5667	0.000269157	0.00778019	up
MTR_1g013440	0.367466	-1.44432	0.000269595	0.00778423	down
MTR_7g092970	3.92809	1.97383	0.000270199	0.00779304	up
MTR_8g081620	0.425289	-1.23348	0.000271281	0.00781558	down
MTR_6g088260	4.10256	2.03652	0.000274495	0.00789887	up
MTR_8g028920	0.411998	-1.27929	0.000274849	0.00789887	down
MTR_1g083110	0.359078	-1.47763	0.000275081	0.00789887	down
MTR_4g088350	0.386975	-1.36969	0.000276448	0.0079294	down
MTR_3g031610	11.7446	3.55393	0.000276756	0.00792951	up
MTR_2g021255	0.424613	-1.23578	0.000279854	0.00800946	down
MTR_1g081230	8.00728	3.00131	0.00028133	0.00804289	up
MTR_3g058320	15.0916	3.91568	0.000282379	0.00806404	up
MTR_7g100810	21.5589	4.43021	0.000283397	0.00808427	up
MTR_7g086720	3.32048	1.73139	0.000284811	0.00811571	up
MTR_7g082430	3.39671	1.76414	0.000285681	0.0081297	up
MTR_8g494200	2.37308	1.24676	0.000285926	0.0081297	up
MTR_0038s0080	2.99164	1.58093	0.00028665	0.00814141	up
MTR_2g094060	0.344959	-1.5355	0.000288955	0.00819412	down
MTR_3g114780	2.49493	1.319	0.000289134	0.00819412	up
MTR_1g098660	0.402831	-1.31175	0.000290199	0.00821536	down
MTR_8g073730	3.22075	1.68739	0.000291332	0.00823851	up
MTR_2g094620	0.27874	-1.84301	0.000291706	0.00824015	down
MTR_4g099320	0.407078	-1.29662	0.000295669	0.00834304	down
MTR_5g027870	0.0271012	-5.2055	0.000296641	0.00836144	down
MTR_2g049640	0.403998	-1.30758	0.000297511	0.00837689	down
MTR_3g098310	0.413538	-1.27391	0.000299208	0.00841534	down
MTR_6g004430	0.401297	-1.31726	0.000299522	0.00841534	down
MTR_1g006695	0.402323	-1.31357	0.000300766	0.00842059	down
MTR_1g083860	0.254829	-1.9724	0.000300766	0.00842059	down
MTR_2g025130	0.0189165	-5.72421	0.000300875	0.00842059	down
MTR_8g095110	2.63128	1.39577	0.000301001	0.00842059	up
MTR_4g068970	0.193206	-2.37179	0.000301818	0.00843441	down
MTR_3g012320	0.402994	-1.31117	0.000303342	0.00846792	down
MTR_8g040920	5.86843	2.55298	0.00030399	0.00847693	up
MTR_4g068190	0.402793	-1.31189	0.000305777	0.00851032	down
MTR_1g048610	5.55326	2.47333	0.00030584	0.00851032	up
MTR_6g065370	0.299827	-1.7378	0.000307653	0.00855164	down
MTR_2g073260	2.65419	1.40827	0.000309433	0.00859196	up
MTR_4g122070	3.48586	1.80151	0.000310422	0.00861024	up
MTR_7g026320	3.89381	1.96118	0.000315084	0.00873026	up
MTR_0011s0300	3.45367	1.78813	0.000316309	0.00873436	up
MTR_5g016880	0.126777	-2.97963	0.000316318	0.00873436	down
MTR_5g085300	0.298223	-1.74553	0.000316506	0.00873436	down
MTR_5g015210	3.47192	1.79573	0.000316837	0.00873436	up
MTR_7g115580	2.60428	1.38088	0.000317146	0.00873436	up
MTR_3g015830	0.245566	-2.02582	0.000317242	0.00873436	down
MTR_5g011190	0.076788	-3.70297	0.000317713	0.00873812	down
MTR_1g116875	0.403025	-1.31106	0.000318373	0.00874704	down
MTR_3g029650	2.97107	1.57098	0.000320038	0.00878351	up
MTR_3g062500	2.65845	1.41059	0.000323637	0.00886458	up
MTR_8g102180	3.17223	1.6655	0.000323833	0.00886458	up
MTR_4g057200	0.411582	-1.28075	0.000324279	0.00886458	down
MTR_4g092920	2.4161	1.27268	0.000324351	0.00886458	up
MTR_1g074930	2.32571	1.21767	0.000325675	0.00889144	up
MTR_6g027680	3.58368	1.84144	0.000326436	0.00889404	up
MTR_2g008750	2.35379	1.23498	0.000326452	0.00889404	up
MTR_3g110405	0.253505	-1.97991	0.000327598	0.00890663	down
MTR_2g041620	0.432395	-1.20958	0.000327598	0.00890663	down
MTR_2g015740	3.27365	1.7109	0.00032859	0.00892431	up
MTR_8g092060	2.54482	1.34756	0.000329177	0.00893094	up
MTR_2g089905	9.81527	3.29503	0.000330691	0.00894685	up
MTR_2g039120	0.0654488	-3.93349	0.000330767	0.00894685	down
MTR_5g078300	0.197994	-2.33647	0.000330793	0.00894685	down
MTR_3g086250	0.402044	-1.31458	0.000333818	0.00901931	down
MTR_7g081665	0.419623	-1.25283	0.000334592	0.00903087	down
MTR_7g010300	2.73421	1.45113	0.00033706	0.00908179	up
MTR_4g006830	2.72215	1.44475	0.000337175	0.00908179	up
MTR_6g015730	2.50615	1.32547	0.000338085	0.00909398	up
MTR_8g028030	2.74222	1.45535	0.000338326	0.00909398	up
MTR_1g103550	4.00401	2.00145	0.000341317	0.00916404	up
MTR_8g027290	5.80032	2.53613	0.000341635	0.00916404	up
MTR_2g462010	3.24968	1.7003	0.000342537	0.0091788	up
MTR_7g071040	3.412	1.77062	0.00034346	0.00919407	up
MTR_8g012240	0.0791107	-3.65998	0.000344551	0.00921382	down
MTR_2g075140	0.255313	-1.96966	0.000344933	0.00921459	down
MTR_4g131760	0.394719	-1.3411	0.000345461	0.0092156	down
MTR_7g017630	0.415624	-1.26665	0.000346003	0.0092156	down
MTR_3g092630	0.377406	-1.40581	0.000346253	0.0092156	down
MTR_5g009920	2.5404	1.34505	0.000346385	0.0092156	up
MTR_4g094905	2.54439	1.34732	0.000346742	0.0092157	up
MTR_1g045140	2.22012	1.15064	0.000347412	0.00922411	up
MTR_7g111460	2.6841	1.42444	0.000348771	0.00924961	up
MTR_1g086080	0.20791	-2.26597	0.000349082	0.00924961	down
MTR_5g084410	0.321847	-1.63555	0.000355973	0.00942262	down
MTR_7g073260	2.78533	1.47785	0.000356851	0.00943627	up
MTR_6g043850	2.7411	1.45476	0.000358901	0.00948088	up
MTR_4g080350	0.411477	-1.28111	0.000361162	0.00953094	down
MTR_7g108310	0.411576	-1.28077	0.000361573	0.00953214	down
MTR_4g076540	3.16379	1.66166	0.000367238	0.00967171	up
MTR_6g027810	0.364429	-1.45629	0.000367652	0.00967284	down
MTR_7g011010	13.5784	3.76325	0.000368948	0.00969717	up
MTR_2g021242	0.41677	-1.26268	0.000370393	0.00972533	down
MTR_0428s0030	0.251168	-1.99327	0.000371857	0.00975395	down
MTR_7g016960	3.12538	1.64403	0.00037336	0.00978352	up
MTR_3g449930	0.417735	-1.25934	0.000374366	0.00979562	down
MTR_8g432440	0.213405	-2.22833	0.000374654	0.00979562	down
MTR_8g011440	9.26871	3.21237	0.000375224	0.00979562	up
MTR_4g122800	0.27044	-1.88662	0.000375628	0.00979562	down
MTR_8g105355	3.1712	1.66503	0.0003757	0.00979562	up
MTR_0059s0060	0.411977	-1.27936	0.000378344	0.00984507	down
MTR_4g129420	5.43548	2.44241	0.000378352	0.00984507	up
MTR_4g118350	0.0806294	-3.63255	0.000378867	0.00984864	down
MTR_5g082490	0.418371	-1.25715	0.000381614	0.00991019	down
MTR_4g081540	0.333631	-1.58367	0.000387262	0.0100412	down
MTR_8g063370	4.60735	2.20394	0.000387431	0.0100412	up
MTR_2g079120	2.40867	1.26824	0.000389863	0.0100942	up
MTR_3g103960	0.188097	-2.41045	0.000392181	0.0101416	down
MTR_4g082830	0.433918	-1.20451	0.00039247	0.0101416	down
MTR_1g093100	0.0941645	-3.40867	0.000395336	0.0102055	down
MTR_8g068840	0.045991	-4.44251	0.000395874	0.0102093	down
MTR_7g105070	0.30434	-1.71625	0.000397232	0.0102342	down
MTR_7g091050	5.64921	2.49805	0.000399299	0.0102773	up
MTR_4g024940	0.438653	-1.18885	0.000401454	0.0103225	down
MTR_8g089710	2.70358	1.43487	0.000401847	0.0103225	up
MTR_2g079300	4.61848	2.20742	0.000403612	0.0103502	up
MTR_8g463280	0.432692	-1.20859	0.000403719	0.0103502	down
MTR_4g017820	6.29487	2.65418	0.000405664	0.0103899	up
MTR_5g071220	3.53252	1.8207	0.000407836	0.0104283	up
MTR_3g435460	0.431712	-1.21186	0.000408021	0.0104283	down
MTR_2g073510	0.294882	-1.76179	0.000408366	0.0104283	down
MTR_5g006750	7.27682	2.86331	0.000409432	0.0104453	up
MTR_1g098680	0.191073	-2.38781	0.000410525	0.010463	down
MTR_4g121600	0.432974	-1.20765	0.000413686	0.0105332	down
MTR_5g464810	0.185162	-2.43314	0.00041532	0.0105645	down
MTR_8g086380	2.41541	1.27227	0.000417652	0.0106135	up
MTR_2g064840	0.436045	-1.19745	0.000419832	0.0106585	down
MTR_5g025810	0.0290372	-5.10596	0.000420491	0.0106649	down
MTR_7g077860	0.420788	-1.24884	0.000421359	0.0106765	down
MTR_8g075350	5.86189	2.55137	0.000426216	0.0107826	up
MTR_7g023560	0.180332	-2.47127	0.000426375	0.0107826	down
MTR_8g074330	0.354009	-1.49814	0.000432486	0.0109266	down
MTR_2g104120	0.285541	-1.80823	0.000433853	0.0109505	down
MTR_2g028190	0.241439	-2.05027	0.000435802	0.010989	down
MTR_8g069915	0.398753	-1.32643	0.000437226	0.0110032	down
MTR_6g085010	2.50038	1.32215	0.000437564	0.0110032	up
MTR_4g080773	3.07047	1.61846	0.000437631	0.0110032	up
MTR_3g105830	0.417865	-1.25889	0.000438127	0.0110051	down
MTR_6g017260	0.403174	-1.31053	0.000438742	0.0110099	down
MTR_4g108250	2.94654	1.55902	0.000441065	0.0110576	up
MTR_2g096950	0.427296	-1.22669	0.000442116	0.0110667	down
MTR_5g076480	0.257709	-1.95619	0.000442403	0.0110667	down
MTR_8g036520	2.82695	1.49925	0.0004427	0.0110667	up
MTR_3g022400	3.63046	1.86015	0.000445691	0.0111308	up
MTR_3g075440	3.20247	1.67919	0.000446957	0.0111504	up
MTR_4g087890	11.4732	3.5202	0.000447335	0.0111504	up
MTR_6g092970	2.8486	1.51026	0.000449568	0.0111954	up
MTR_2g084565	0.420588	-1.24952	0.000450242	0.0112015	down
MTR_4g028830	2.2226	1.15225	0.000451248	0.0112158	up
MTR_3g117380	2.45005	1.29281	0.000452243	0.0112298	up
MTR_2g041220	4.39583	2.13613	0.000454212	0.011268	up
MTR_4g130660	0.424357	-1.23665	0.000454718	0.0112698	down
MTR_3g109950	0.435354	-1.19974	0.000456488	0.0112931	down
MTR_2g438760	14.6247	3.87034	0.000456522	0.0112931	up
MTR_6g007980	5.20439	2.37973	0.000457396	0.0112951	up
MTR_4g105630	2.74955	1.45919	0.000457471	0.0112951	up
MTR_7g061018	0.336184	-1.57268	0.000458077	0.0112994	down
MTR_2g073380	0.401444	-1.31673	0.000460151	0.0113398	down
MTR_7g073530	0.248722	-2.00739	0.000463972	0.0114232	down
MTR_8g009067	0.339219	-1.55971	0.000468561	0.0115253	down
MTR_1g010240	4.51193	2.17374	0.000469889	0.0115471	up
MTR_4g124790	0.345979	-1.53125	0.000474108	0.0116397	down
MTR_7g111530	0.403701	-1.30864	0.000476952	0.0116986	down
MTR_2g102740	0.425839	-1.23162	0.00047896	0.0117368	down
MTR_4g119580	2.69697	1.43134	0.000479709	0.0117441	up
MTR_5g024260	Inf	20	0.000480398	0.0117499	up
MTR_2g080130	2.78033	1.47526	0.000482138	0.0117814	up
MTR_6g015750	2.57244	1.36314	0.000483807	0.0118112	up
MTR_4g104800	3.06708	1.61687	0.000484302	0.0118122	up
MTR_4g132090	0.162152	-2.62458	0.000485375	0.0118273	down
MTR_2g101920	2.42282	1.27669	0.000486423	0.0118417	up
MTR_3g104470	0.425672	-1.23219	0.00048875	0.0118844	down
MTR_1g095530	0.211823	-2.23907	0.000489086	0.0118844	down
MTR_2g012450	2.50764	1.32633	0.00049025	0.0119016	up
MTR_8g090285	3.23671	1.69453	0.000490826	0.0119043	up
MTR_2g011070	2.37556	1.24827	0.000491276	0.0119043	up
MTR_7g116795	0.441093	-1.18085	0.0004941	0.0119616	down
MTR_2g040260	2.54699	1.34879	0.000495238	0.0119729	up
MTR_5g021240	0.41742	-1.26043	0.000495728	0.0119729	down
MTR_1g009860	0.431339	-1.21311	0.000496347	0.0119729	down
MTR_0001s0490	3.28306	1.71504	0.000497286	0.0119729	up
MTR_0007s0060	2.99501	1.58256	0.000497594	0.0119729	up
MTR_7g096420	0.282944	-1.82141	0.000497908	0.0119729	down
MTR_2g041070	2.6361	1.39841	0.000497924	0.0119729	up
MTR_2g080980	0.264893	-1.91652	0.000498239	0.0119729	down
MTR_2g040350	2.87558	1.52385	0.000500594	0.0120184	up
MTR_2g015540	0.221784	-2.17277	0.000502613	0.0120558	down
MTR_8g107430	0.403214	-1.31038	0.000504321	0.0120856	down
MTR_1g093995	10.4297	3.38262	0.000504942	0.0120894	up
MTR_1g095500	3.3014	1.72308	0.000505509	0.0120919	up
MTR_4g035650	0.419809	-1.25219	0.000506327	0.0121003	down
MTR_7g007400	3.3068	1.72544	0.000509355	0.0121615	up
MTR_1g071260	0.390003	-1.35844	0.000509974	0.0121652	down
MTR_8g032830	2.6497	1.40583	0.000510451	0.0121654	up
MTR_1g055165	3.8948	1.96155	0.000512939	0.0122136	up
MTR_1g084140	0.416206	-1.26463	0.000513517	0.0122162	down
MTR_1g082430	0.325252	-1.62037	0.000514049	0.0122177	down
MTR_5g065930	0.429892	-1.21795	0.000514559	0.0122187	down
MTR_4g089170	3.27899	1.71325	0.000516273	0.0122482	up
MTR_2g062640	4.9288	2.30124	0.000518297	0.0122747	up
MTR_8g006450	2.5503	1.35067	0.000518331	0.0122747	up
MTR_3g467270	0.0251257	-5.3147	0.000519112	0.012282	down
MTR_3g434800	3.21695	1.68569	0.000523876	0.0123835	up
MTR_3g073420	3.27577	1.71184	0.000524901	0.0123965	up
MTR_4g080730	0.138784	-2.84908	0.000527336	0.0124427	down
MTR_6g472240	2.82429	1.49789	0.000528418	0.012457	up
MTR_7g111350	0.30676	-1.70482	0.000529391	0.0124687	down
MTR_6g445600	2.60753	1.38268	0.000533586	0.0125561	up
MTR_8g079910	0.396231	-1.33559	0.000536479	0.0126128	down
MTR_4g063560	5.3274	2.41343	0.000539815	0.0126798	up
MTR_1g027020	0.210536	-2.24786	0.000541232	0.0126904	down
MTR_4g064150	2.85213	1.51204	0.000541239	0.0126904	up
MTR_3g088630	3.27409	1.71109	0.00054515	0.0127706	up
MTR_2g066830	0.327859	-1.60885	0.000547078	0.0127942	down
MTR_5g006795	4.52604	2.17825	0.000547499	0.0127942	up
MTR_4g132350	0.433816	-1.20484	0.000547631	0.0127942	down
MTR_4g088580	2.90543	1.53875	0.000549142	0.0128181	up
MTR_7g015420	7.14207	2.83634	0.000551234	0.0128554	up
MTR_3g023700	0.429445	-1.21945	0.000552717	0.0128725	down
MTR_1g100110	4.66509	2.2219	0.000552953	0.0128725	up
MTR_4g094570	0.194577	-2.36158	0.000554239	0.0128909	down
MTR_3g105790	0.106005	-3.2378	0.000556778	0.0129384	down
MTR_5g071210	4.58084	2.19561	0.000561609	0.013039	up
MTR_5g071540	3.71842	1.89469	0.000562283	0.0130431	up
MTR_4g021350	0.432946	-1.20774	0.000564095	0.0130735	down
MTR_1g064490	2.92912	1.55047	0.00056921	0.0131803	up
MTR_3g116830	0.413975	-1.27238	0.000575395	0.0133117	down
MTR_6g023910	0.063293	-3.98181	0.00057629	0.0133206	down
MTR_5g056140	0.250946	-1.99455	0.000581843	0.013437	down
MTR_1g077600	6.66673	2.73698	0.000583811	0.0134705	up
MTR_7g015230	4.18016	2.06356	0.000584647	0.0134779	up
MTR_6g028140	0.125216	-2.99751	0.000585707	0.0134801	down
MTR_5g078030	2.90771	1.53988	0.000585779	0.0134801	up
MTR_5g037500	4.44974	2.15372	0.000586294	0.0134801	up
MTR_4g130300	0.418185	-1.25779	0.000587767	0.0134929	down
MTR_2g019210	2.5005	1.32222	0.000587887	0.0134929	up
MTR_4g127560	11.8105	3.56199	0.000591195	0.0135569	up
MTR_0072s0050	2.43885	1.2862	0.000593638	0.0135952	up
MTR_5g077070	0.43945	-1.18623	0.000593905	0.0135952	down
MTR_7g089040	2.57912	1.36688	0.000598422	0.0136865	up
MTR_3g434890	Inf	20	0.000603137	0.0137823	up
MTR_8g020940	7.50451	2.90776	0.000604054	0.0137911	up
MTR_1g109620	3.26971	1.70916	0.000606463	0.013834	up
MTR_6g014020	0.354038	-1.49802	0.000608937	0.0138733	down
MTR_8g470560	4.14472	2.05127	0.000609247	0.0138733	up
MTR_2g035440	2.72879	1.44826	0.000610925	0.0138993	up
MTR_2g047872	5.08809	2.34712	0.000611535	0.0139011	up
MTR_7g073380	3.12397	1.64338	0.000615631	0.013982	up
MTR_1g081330	0.442442	-1.17644	0.000616921	0.0139888	down
MTR_4g089020	0.287784	-1.79694	0.000617004	0.0139888	down
MTR_4g124600	0.435148	-1.20042	0.000622423	0.0140994	down
MTR_7g086510	0.441233	-1.18039	0.000625811	0.0141639	down
MTR_4g088210	2.75778	1.46351	0.000626735	0.0141725	up
MTR_2g046620	6.66986	2.73766	0.000627487	0.0141772	up
MTR_2g014040	0.136492	-2.87312	0.000629467	0.0141974	down
MTR_5g005770	Inf	20	0.00062947	0.0141974	up
MTR_4g111750	2.57452	1.3643	0.000632616	0.014256	up
MTR_2g018690	2.58922	1.37252	0.000634344	0.0142826	up
MTR_5g009500	0.408898	-1.29019	0.000635839	0.0143003	down
MTR_1g101000	0.367335	-1.44483	0.000636288	0.0143003	down
MTR_2g426020	5.12727	2.35819	0.000636776	0.0143003	up
MTR_2g091080	3.89594	1.96197	0.000638266	0.0143214	up
MTR_4g007080	0.333909	-1.58247	0.000641905	0.0143907	down
MTR_4g109660	23.7106	4.56746	0.000644453	0.0144354	up
MTR_5g083720	0.432335	-1.20978	0.000646266	0.0144636	down
MTR_6g027460	7.75934	2.95593	0.000647456	0.0144778	up
MTR_7g072550	4.14158	2.05018	0.000650241	0.0145201	up
MTR_2g089510	0.453195	-1.1418	0.000650462	0.0145201	down
MTR_3g104120	0.433274	-1.20665	0.000651629	0.0145225	down
MTR_8g097220	3.34747	1.74307	0.000652202	0.0145225	up
MTR_2g040690	0.00486004	-7.68482	0.000652239	0.0145225	down
MTR_3g091550	0.436874	-1.19471	0.000654619	0.014563	down
MTR_4g100820	2.69768	1.43172	0.000656493	0.0145923	up
MTR_5g073470	16.1146	4.0103	0.000663937	0.0147207	up
MTR_7g015780	3.0887	1.627	0.000664334	0.0147207	up
MTR_4g063275	2.93332	1.55253	0.000664489	0.0147207	up
MTR_2g089360	3.11238	1.63802	0.000664527	0.0147207	up
MTR_5g076010	3.38231	1.75801	0.000666719	0.0147567	up
MTR_2g049300	2.42043	1.27526	0.000668067	0.014774	up
MTR_1g100305	0.424856	-1.23495	0.000669913	0.0148022	down
MTR_5g098580	8.1711	3.03053	0.000671818	0.0148318	up
MTR_8g031370	0.434609	-1.20221	0.00067326	0.014851	down
MTR_7g113520	0.149568	-2.74113	0.000675098	0.014879	down
MTR_1g075340	0.139475	-2.84192	0.000677304	0.0149093	down
MTR_5g058150	2.62808	1.39401	0.000677759	0.0149093	up
MTR_1g097160	2.62504	1.39234	0.000678191	0.0149093	up
MTR_7g098450	2.28229	1.19048	0.000679332	0.0149218	up
MTR_1g082215	2.54102	1.34541	0.000680305	0.0149306	up
MTR_2g049420	2.27865	1.18818	0.000685796	0.0149991	up
MTR_7g085630	0.367625	-1.44369	0.000687305	0.0149991	down
MTR_4g115070	2.80666	1.48885	0.000687398	0.0149991	up
MTR_8g045070	2.67384	1.41892	0.000687678	0.0149991	up
MTR_4g100640	0.441813	-1.17849	0.000687705	0.0149991	down
MTR_5g018210	3.06103	1.61402	0.00068817	0.0149991	up
MTR_2g102237	2.70698	1.43669	0.000688555	0.0149991	up
MTR_1g026820	0.303187	-1.72172	0.000688887	0.0149991	down
MTR_5g096320	8.16791	3.02997	0.0006892	0.0149991	up
MTR_3g064115	0.206029	-2.27908	0.000689269	0.0149991	down
MTR_3g027330	5.99399	2.58352	0.000689752	0.0149991	up
MTR_3g093790	2.57051	1.36206	0.000691186	0.0150178	up
MTR_4g044297	0.337473	-1.56716	0.000694103	0.0150686	down
MTR_0007s0380	5.52924	2.46708	0.000697486	0.0151294	up
MTR_3g086750	0.328157	-1.60754	0.000698473	0.0151354	down
MTR_8g030510	2.92912	1.55047	0.000698922	0.0151354	up
MTR_4g087140	0.263632	-1.9234	0.000701298	0.0151742	down
MTR_3g114850	0.395936	-1.33666	0.000704078	0.0152217	down
MTR_4g129560	0.18919	-2.40209	0.000706909	0.0152703	down
MTR_7g089780	4.00232	2.00084	0.000707879	0.0152786	up
MTR_2g072170	3.73628	1.9016	0.000714095	0.0154	up
MTR_2g437040	3.13875	1.65019	0.000715347	0.0154142	up
MTR_6g074780	3.07408	1.62015	0.000718305	0.0154652	up
MTR_8g098770	0.410258	-1.2854	0.00072137	0.0155184	down
MTR_7g097250	0.0677408	-3.88383	0.000725743	0.0155996	down
MTR_7g009940	6.89438	2.78542	0.000727	0.0156137	up
MTR_1g032590	0.118258	-3.08	0.00072973	0.0156595	down
MTR_8g463920	0.463951	-1.10796	0.000731262	0.0156726	down
MTR_4g015060	2.6772	1.42073	0.000731546	0.0156726	up
MTR_5g006950	0.0766807	-3.70499	0.000732472	0.0156796	down
MTR_4g066650	0.435226	-1.20016	0.000733768	0.0156944	down
MTR_1g026380	0.221665	-2.17355	0.000746217	0.0159476	down
MTR_1588s0010	0.347132	-1.52644	0.000750079	0.0160021	down
MTR_7g056290	3.21402	1.68438	0.0007503	0.0160021	up
MTR_4g063905	2.5214	1.33423	0.000750609	0.0160021	up
MTR_5g055280	14.2492	3.83281	0.000752904	0.016038	up
MTR_7g109460	0.305965	-1.70856	0.000754376	0.0160437	down
MTR_3g449250	3.00841	1.589	0.000754867	0.0160437	up
MTR_1g071610	0.446356	-1.16373	0.000755021	0.0160437	down
MTR_1g019240	0.120193	-3.05658	0.000758716	0.0161091	down
MTR_5g068710	0.440864	-1.1816	0.000762661	0.0161797	down
MTR_3g093830	5.77613	2.5301	0.000764177	0.0161987	up
MTR_1g025490	0.204107	-2.2926	0.000767461	0.0162551	down
MTR_2g086300	0.289361	-1.78906	0.000768844	0.0162712	down
MTR_4g007560	2.7793	1.47472	0.000769768	0.0162775	up
MTR_7g112000	6.45847	2.69119	0.000770938	0.016289	up
MTR_3g106550	0.424701	-1.23548	0.00077503	0.0163622	down
MTR_8g076210	0.42783	-1.22489	0.000778158	0.016415	down
MTR_7g009580	4.94939	2.30725	0.000782711	0.0164977	up
MTR_5g030950	0.43221	-1.2102	0.000785095	0.0165346	down
MTR_3g115920	0.415219	-1.26806	0.00079114	0.0166484	down
MTR_2g049780	0.279025	-1.84153	0.00079491	0.0167143	down
MTR_6g488090	0.205771	-2.28089	0.000796675	0.0167379	down
MTR_5g075640	0.424763	-1.23527	0.000800528	0.0168053	down
MTR_3g020320	7.77982	2.95974	0.000802354	0.0168182	up
MTR_2g031380	2.38248	1.25246	0.000802661	0.0168182	up
MTR_3g077280	8.24767	3.04399	0.000803077	0.0168182	up
MTR_3g068025	15.9729	3.99755	0.000810859	0.016965	up
MTR_4g071610	0.433256	-1.20671	0.00081139	0.016965	down
MTR_7g086340	0.141562	-2.82049	0.000813151	0.0169882	down
MTR_1g070160	0.430891	-1.21461	0.00081446	0.016998	down
MTR_5g009170	0.428783	-1.22168	0.000814924	0.016998	down
MTR_1g009200	2.63647	1.39861	0.000816658	0.0170206	up
MTR_1g011650	0.417237	-1.26106	0.000817962	0.0170341	down
MTR_7g094240	0.448658	-1.15631	0.000825803	0.0171808	down
MTR_6g088465	2.48124	1.31106	0.000826323	0.0171808	up
MTR_1g046850	6.42953	2.68471	0.000828596	0.0172041	up
MTR_0001s0660	0.19498	-2.3586	0.000828761	0.0172041	down
MTR_6g008890	0.436218	-1.19688	0.000832512	0.0172452	down
MTR_2g006020	2.26216	1.1777	0.000832539	0.0172452	up
MTR_7g092880	5.36694	2.4241	0.000832729	0.0172452	up
MTR_5g066710	0.430777	-1.21499	0.000834938	0.0172772	down
MTR_7g108200	2.32427	1.21678	0.000838613	0.0173395	up
MTR_4g082305	0.44271	-1.17557	0.0008415	0.0173854	down
MTR_5g065080	2.5759	1.36508	0.000843924	0.0174118	up
MTR_3g097260	2.7857	1.47804	0.000844114	0.0174118	up
MTR_1g040705	2.73804	1.45314	0.000846336	0.0174357	up
MTR_2g026040	0.429641	-1.21879	0.00084661	0.0174357	down
MTR_8g046260	0.405079	-1.30372	0.000849366	0.0174787	down
MTR_4g118355	0.0427865	-4.5467	0.000850816	0.0174947	down
MTR_3g111730	0.446539	-1.16314	0.000856399	0.0175957	down
MTR_7g085350	0.43897	-1.1878	0.000865992	0.0177788	down
MTR_2g104940	8.37804	3.06661	0.000866935	0.0177841	up
MTR_2g036780	6.10909	2.61096	0.00087068	0.0178461	up
MTR_3g463720	0.418822	-1.25559	0.000871325	0.0178461	down
MTR_4g095600	0.363006	-1.46193	0.000872065	0.0178472	down
MTR_1g090670	4.44227	2.1513	0.000874572	0.0178746	up
MTR_5g094830	3.33239	1.73656	0.000874775	0.0178746	up
MTR_3g080860	7.20971	2.84994	0.000875803	0.0178774	up
MTR_3g094130	4.66041	2.22046	0.000876282	0.0178774	up
MTR_7g059225	3.40842	1.7691	0.000877094	0.01788	up
MTR_8g062130	2.6013	1.37923	0.000882509	0.0179763	up
MTR_7g085650	2.41823	1.27395	0.000884039	0.0179934	up
MTR_1g021760	0.444546	-1.1696	0.000884999	0.0179989	down
MTR_2g101590	5.75172	2.52399	0.000886281	0.0180109	up
MTR_2g081580	14.6953	3.87728	0.000887577	0.0180232	up
MTR_1g010300	0.446771	-1.16239	0.000888626	0.0180305	down
MTR_5g041630	2.5982	1.37751	0.000890432	0.0180531	up
MTR_5g086320	4.25084	2.08775	0.000897318	0.0181785	up
MTR_2g093760	0.0384556	-4.70066	0.000900938	0.0182377	down
MTR_5g073460	9.65483	3.27125	0.000901742	0.0182398	up
MTR_4g057730	0.457768	-1.12731	0.000904235	0.0182761	down
MTR_8g018280	4.50592	2.17182	0.000905229	0.018282	up
MTR_1g116270	0.442702	-1.17559	0.000909688	0.0183578	down
MTR_3g023110	0.422294	-1.24368	0.000916832	0.0184877	down
MTR_7g080430	0.441923	-1.17813	0.000919497	0.0185271	down
MTR_5g022210	0.39032	-1.35727	0.000921703	0.0185572	down
MTR_1g019410	4.22716	2.07969	0.000922469	0.0185583	up
MTR_8g099350	4.27427	2.09568	0.000928168	0.0186585	up
MTR_3g067540	0.0833966	-3.58387	0.00093	0.018681	down
MTR_1g021410	2.48379	1.31254	0.000931548	0.0186976	up
MTR_2g010590	0.364341	-1.45664	0.000932337	0.0186991	down
MTR_7g112870	0.282206	-1.82518	0.000933088	0.0186993	down
MTR_1g004990	0.354999	-1.49412	0.000933783	0.0186993	down
MTR_4g058730	0.129267	-2.95157	0.000937764	0.0187646	down
MTR_4g123910	0.426956	-1.22784	0.000947521	0.0189453	down
MTR_4g072020	0.354927	-1.49441	0.000951707	0.0190145	down
MTR_1g103850	2.65895	1.41086	0.00095469	0.0190594	up
MTR_2g460600	0.446269	-1.16401	0.000958376	0.0191184	down
MTR_3g083370	3.39017	1.76136	0.000960093	0.0191277	up
MTR_7g115440	2.60848	1.38321	0.000960311	0.0191277	up
MTR_3g114910	0.450021	-1.15193	0.000961578	0.0191383	down
MTR_3g069210	2.49479	1.31892	0.000967635	0.0192382	up
MTR_7g116870	0.389849	-1.35901	0.000968073	0.0192382	down
MTR_0242s0020	3.06284	1.61487	0.000970028	0.0192615	up
MTR_4g005810	4.17105	2.06041	0.000970719	0.0192615	up
MTR_6g007690	11.9838	3.58301	0.000972893	0.0192899	up
MTR_1g014420	2.80258	1.48676	0.000975522	0.0193273	up
MTR_5g042560	0.422657	-1.24244	0.000977936	0.0193534	down
MTR_3g062930	0.465598	-1.10284	0.000978322	0.0193534	down
MTR_8g076290	0.134145	-2.89814	0.000980869	0.0193891	down
MTR_4g024630	0.364051	-1.45779	0.00098291	0.0194147	down
MTR_3g450310	0.231296	-2.11219	0.000983848	0.0194183	down
MTR_1g103260	0.161531	-2.63012	0.000984582	0.0194183	down
MTR_6g092660	0.222844	-2.16589	0.000985761	0.0194215	down
MTR_3g082700	2.97806	1.57437	0.000986232	0.0194215	up
MTR_0019s0070	2.41337	1.27105	0.000987996	0.0194415	up
MTR_1g102980	2.75216	1.46056	0.000988783	0.0194423	up
MTR_3g076530	7.78173	2.96009	0.000990606	0.0194505	up
MTR_6g015490	2.25684	1.1743	0.000990691	0.0194505	up
MTR_2g451100	9.86354	3.30211	0.00099566	0.0195159	up
MTR_6g091790	2.49834	1.32097	0.000996003	0.0195159	up
MTR_7g112320	0.462675	-1.11193	0.000996265	0.0195159	down
MTR_4g077100	4.65142	2.21767	0.00100358	0.0196444	up
MTR_4g006550	2.98749	1.57893	0.00100717	0.0196998	up
MTR_4g081685	3.83453	1.93905	0.00101562	0.0198503	up
MTR_4g051695	4.28488	2.09926	0.00101687	0.0198598	up
MTR_8g027265	0.449921	-1.15226	0.00102024	0.0199107	down
MTR_1g107085	2.52867	1.33838	0.0010372	0.0202177	up
MTR_7g011570	0.432042	-1.21076	0.00103752	0.0202177	down
MTR_5g056480	0.417374	-1.26059	0.00103908	0.0202329	down
MTR_4g012850	0.465036	-1.10459	0.00104482	0.0203192	down
MTR_7g112960	0.443797	-1.17203	0.00104507	0.0203192	down
MTR_5g023110	0.428797	-1.22163	0.00104664	0.0203346	down
MTR_4g132360	0.457479	-1.12822	0.00104813	0.0203484	down
MTR_5g092370	2.27092	1.18327	0.00104935	0.020357	up
MTR_5g015370	0.423697	-1.2389	0.00105064	0.0203667	down
MTR_4g021520	0.439235	-1.18694	0.00105755	0.0204855	down
MTR_7g117520	2.80588	1.48846	0.00105921	0.0205025	up
MTR_5g010060	0.0884349	-3.49924	0.00106239	0.0205268	down
MTR_5g018670	0.242762	-2.04238	0.00106278	0.0205268	down
MTR_3g110202	0.433941	-1.20443	0.0010641	0.0205268	down
MTR_5g029310	2.71341	1.44011	0.0010644	0.0205268	up
MTR_1g101190	2.47954	1.31007	0.00106441	0.0205268	up
MTR_3g084530	Inf	20	0.00106569	0.0205365	up
MTR_7g016840	0.436002	-1.19759	0.00106666	0.0205399	down
MTR_3g020620	3.36036	1.74862	0.00107085	0.0205979	up
MTR_4g124040	4.72097	2.23908	0.00107125	0.0205979	up
MTR_5g013790	0.446194	-1.16426	0.00107541	0.0206627	down
MTR_0103s0090	0.277078	-1.85164	0.00108058	0.0207343	down
MTR_1g048370	0.458966	-1.12354	0.00108127	0.0207343	down
MTR_4g010000	0.446275	-1.164	0.00108153	0.0207343	down
MTR_2g037140	3.00449	1.58712	0.00108476	0.020781	up
MTR_4g120400	0.444082	-1.1711	0.00108913	0.0208414	down
MTR_3g062020	3.91138	1.96768	0.00109031	0.0208414	up
MTR_8g031440	3.23429	1.69345	0.00109031	0.0208414	up
MTR_3g110185	0.318866	-1.64898	0.00109159	0.0208505	down
MTR_4g081750	2.67261	1.41825	0.00109439	0.0208887	up
MTR_7g077880	0.336683	-1.57054	0.00110433	0.021062	down
MTR_8g020300	18.1791	4.18421	0.00110508	0.021062	up
MTR_7g074820	2.67274	1.41832	0.00110622	0.0210652	up
MTR_1g072360	0.402509	-1.31291	0.00110686	0.0210652	down
MTR_1g070345	0.333334	-1.58496	0.00111061	0.0211149	down
MTR_1g019430	0.419736	-1.25245	0.00111143	0.0211149	down
MTR_5g032100	0.351772	-1.50729	0.00111217	0.0211149	down
MTR_2g461250	3.17655	1.66746	0.00111272	0.0211149	up
MTR_8g077290	0.0952218	-3.39256	0.00112227	0.0212806	down
MTR_2g105430	2.74061	1.4545	0.00112379	0.0212939	up
MTR_7g033405	0.43052	-1.21585	0.00112623	0.0213148	down
MTR_7g017880	0.192299	-2.37858	0.00112732	0.0213148	down
MTR_2g021070	0.442528	-1.17616	0.00112734	0.0213148	down
MTR_6g080680	4.24428	2.08552	0.00113013	0.0213521	up
MTR_6g008530	0.427222	-1.22694	0.00113657	0.0214491	down
MTR_8g024340	0.438007	-1.19097	0.00113691	0.0214491	down
MTR_4g005070	0.427469	-1.22611	0.0011393	0.0214787	down
MTR_8g018570	0.158844	-2.65432	0.00114654	0.0215996	down
MTR_1g115500	0.35497	-1.49423	0.00115	0.0216491	down
MTR_0014s0040	4.68787	2.22893	0.00115368	0.0217026	up
MTR_2g087110	3.238	1.6951	0.00115648	0.0217396	up
MTR_5g066020	0.342847	-1.54436	0.00116361	0.021858	down
MTR_7g061255	Inf	20	0.00116761	0.0219173	up
MTR_1g034300	4.3384	2.11716	0.0011711	0.021967	up
MTR_4g125810	0.453786	-1.13992	0.00117315	0.0219896	down
MTR_5g025890	4.19623	2.06909	0.00117795	0.0220638	up
MTR_1g115285	2.46418	1.30111	0.00117958	0.0220785	up
MTR_6g027320	0.420507	-1.2498	0.00118055	0.0220807	down
MTR_7g085420	0.450665	-1.14987	0.00118471	0.0221426	down
MTR_2g028550	3.07291	1.6196	0.00119495	0.0222992	up
MTR_2g049990	2.54868	1.34975	0.00119538	0.0222992	up
MTR_3g005340	2.3707	1.24531	0.00119572	0.0222992	up
MTR_1g013110	0.465082	-1.10444	0.00119651	0.0222992	down
MTR_7g118290	0.358939	-1.47819	0.00119746	0.0223009	down
MTR_7g021000	2.66988	1.41678	0.00119981	0.0223288	up
MTR_3g081150	0.442788	-1.17531	0.00120074	0.0223302	down
MTR_3g048300	0.432596	-1.20891	0.00120187	0.0223353	down
MTR_6g009410	0.432739	-1.20843	0.00120707	0.022416	down
MTR_5g097270	0.210403	-2.24877	0.00120886	0.0224331	down
MTR_7g066730	2.6799	1.42218	0.00121074	0.0224521	up
MTR_1g070970	0.215361	-2.21517	0.00121322	0.0224821	down
MTR_1g105750	5.18571	2.37454	0.00121851	0.0225641	up
MTR_7g085640	2.2072	1.14222	0.00122063	0.0225766	up
MTR_1g034500	2.81854	1.49495	0.00122092	0.0225766	up
MTR_4g090940	5.40142	2.43334	0.00122221	0.0225844	up
MTR_6g071625	3.00054	1.58522	0.00122531	0.0226189	up
MTR_6g088795	2.63259	1.39649	0.00122615	0.0226189	up
MTR_2g022700	7.96645	2.99394	0.00122668	0.0226189	up
MTR_0007s0090	3.36678	1.75137	0.00122869	0.0226335	up
MTR_4g021360	2.48783	1.31489	0.00122921	0.0226335	up
MTR_4g478140	2.952	1.56169	0.00123162	0.0226619	up
MTR_2g101320	5.57192	2.47817	0.00123532	0.022714	up
MTR_4g079290	0.453303	-1.14145	0.0012366	0.0227215	down
MTR_0474s0020	34.7473	5.11883	0.0012398	0.0227643	up
MTR_0667s0010	3.44274	1.78356	0.00124462	0.0228367	up
MTR_5g041350	2.30177	1.20274	0.0012459	0.0228442	up
MTR_4g083500	0.393629	-1.34509	0.00124682	0.0228449	down
MTR_3g096890	0.107023	-3.22401	0.00125262	0.0228991	down
MTR_3g053710	4.99681	2.32101	0.00125274	0.0228991	up
MTR_6g465300	0.467034	-1.0984	0.0012533	0.0228991	down
MTR_7g096150	0.317931	-1.65322	0.00125363	0.0228991	down
MTR_7g100830	3.92511	1.97273	0.00125475	0.0228991	up
MTR_4g115890	2.35498	1.23572	0.00125553	0.0228991	up
MTR_5g053610	2.69204	1.4287	0.00125898	0.0228991	up
MTR_3g096300	0.444563	-1.16954	0.00125953	0.0228991	down
MTR_5g083730	0.27828	-1.84539	0.00125993	0.0228991	down
MTR_8g076920	3.77093	1.91492	0.00126062	0.0228991	up
MTR_3g095620	2.25925	1.17584	0.00126071	0.0228991	up
MTR_5g082150	0.20783	-2.26653	0.0012609	0.0228991	down
MTR_4g095490	3.38636	1.75974	0.0012612	0.0228991	up
MTR_8g013000	3.99827	1.99937	0.00126896	0.0230241	up
MTR_2g102283	2.6514	1.40676	0.00127577	0.0231203	up
MTR_1g035140	0.323264	-1.62922	0.00127603	0.0231203	down
MTR_8g011180	5.20015	2.37855	0.00127842	0.0231475	up
MTR_8g027285	0.454905	-1.13636	0.00129256	0.0233871	down
MTR_5g015270	0.46434	-1.10675	0.00129459	0.0234077	down
MTR_1g007580	0.0612235	-4.02977	0.00129717	0.0234294	down
MTR_2g094180	2.23905	1.16288	0.0012979	0.0234294	up
MTR_2g089450	0.0152976	-6.03055	0.00129849	0.0234294	down
MTR_7g029325	0.445997	-1.16489	0.0013006	0.0234369	down
MTR_2g013060	0.44357	-1.17277	0.0013007	0.0234369	down
MTR_0024s0020	2.272	1.18397	0.0013027	0.0234567	up
MTR_6g033375	2.44223	1.2882	0.00130862	0.023547	up
MTR_1g069450	0.455434	-1.13469	0.00131044	0.0235634	down
MTR_1g111400	0.462744	-1.11171	0.00131383	0.0236009	down
MTR_8g012590	3.37164	1.75345	0.00131433	0.0236009	up
MTR_3g014080	2.44782	1.2915	0.00131915	0.0236712	up
MTR_2g072470	0.466465	-1.10016	0.00132063	0.0236813	down
MTR_5g019220	2.68389	1.42433	0.00132196	0.023689	up
MTR_8g065900	2.37448	1.24761	0.0013281	0.0237827	up
MTR_6g091780	2.25161	1.17096	0.00133124	0.0238225	up
MTR_2g072510	0.347299	-1.52575	0.00133365	0.0238492	down
MTR_6g007750	6.06377	2.60022	0.00133721	0.0238865	up
MTR_1g093850	0.272918	-1.87346	0.00133778	0.0238865	down
MTR_3g099200	2.73828	1.45327	0.00133848	0.0238865	up
MTR_8g099280	0.0773105	-3.69319	0.00134183	0.02393	down
MTR_5g022940	0.463275	-1.11006	0.00134579	0.0239841	down
MTR_7g095450	0.451601	-1.14688	0.00134754	0.0239989	down
MTR_7g105340	0.458733	-1.12427	0.00135971	0.0241791	down
MTR_1g010260	6.82139	2.77006	0.00136036	0.0241791	up
MTR_3g088850	2.67614	1.42015	0.00136044	0.0241791	up
MTR_6g034905	0.1621	-2.62504	0.00136636	0.0242556	down
MTR_2g099910	0.440628	-1.18237	0.0013666	0.0242556	down
MTR_8g464570	0.470322	-1.08828	0.0013713	0.0243223	down
MTR_5g016090	0.392434	-1.34948	0.00137258	0.0243286	down
MTR_1g094680	0.433514	-1.20585	0.00137597	0.0243721	down
MTR_7g105390	0.454795	-1.13671	0.00137766	0.0243854	down
MTR_5g079680	2.42834	1.27997	0.00138019	0.0244135	up
MTR_4g124820	2.63359	1.39703	0.00139241	0.024613	up
MTR_2g013230	2.24011	1.16357	0.00139513	0.0246287	up
MTR_4g099050	6.57452	2.71689	0.00139518	0.0246287	up
MTR_1g101790	5.56174	2.47554	0.00140274	0.0247453	up
MTR_3g014608	0.318961	-1.64855	0.00140528	0.0247734	down
MTR_5g034750	31.2339	4.96504	0.00140998	0.0248395	up
MTR_5g034770	2.62484	1.39223	0.00141313	0.0248781	up
MTR_5g065490	2.4316	1.28191	0.00142028	0.0249872	up
MTR_6g043220	0.434606	-1.20222	0.00142735	0.02508	down
MTR_2g045050	0.411638	-1.28055	0.00142748	0.02508	down
MTR_5g097180	3.53098	1.82007	0.00143012	0.0251094	up
MTR_8g075510	0.0632891	-3.9819	0.00143245	0.0251334	down
MTR_1g021652	2.16983	1.11758	0.00144295	0.0253005	up
MTR_5g074130	2.34163	1.22751	0.00144577	0.0253303	up
MTR_7g078990	2.36785	1.24358	0.00144752	0.0253303	up
MTR_8g019320	0.448068	-1.15821	0.00144839	0.0253303	down
MTR_6g005210	0.441354	-1.17999	0.00144853	0.0253303	down
MTR_2g055990	0.197722	-2.33846	0.00145089	0.0253454	down
MTR_3g107770	2.63461	1.39759	0.00145133	0.0253454	up
MTR_6g035370	0.474241	-1.07631	0.00145261	0.0253506	down
MTR_7g108250	0.00525473	-7.57217	0.00145668	0.0253775	down
MTR_6g088755	0.073489	-3.76633	0.00145678	0.0253775	down
MTR_3g096840	0.467612	-1.09662	0.00145749	0.0253775	down
MTR_3g101560	2.93893	1.55529	0.00145804	0.0253775	up
MTR_3g463450	2.04285	1.03058	0.0014602	0.0253981	up
MTR_4g021470	0.448537	-1.1567	0.00146563	0.0254756	down
MTR_2g013550	0.469728	-1.0901	0.0014686	0.0254999	down
MTR_2g015370	0.395914	-1.33674	0.00146899	0.0254999	down
MTR_6g023770	0.0168305	-5.89278	0.00147044	0.0255058	down
MTR_1g048990	0.355733	-1.49113	0.00147128	0.0255058	down
MTR_1g029500	0.381628	-1.38976	0.00147236	0.0255075	down
MTR_4g098480	0.199514	-2.32544	0.00147532	0.0255418	down
MTR_2g023680	4.10874	2.03869	0.00147984	0.0256031	up
MTR_5g006350	0.0961351	-3.37879	0.00148605	0.0256935	down
MTR_4g036445	3.27019	1.70938	0.0014883	0.0257109	up
MTR_7g079320	7.67446	2.94007	0.00148903	0.0257109	up
MTR_8g104190	3.09284	1.62893	0.00149187	0.0257429	up
MTR_4g029630	0.0523342	-4.2561	0.00149333	0.025751	down
MTR_5g056550	0.43569	-1.19862	0.00149983	0.025829	down
MTR_8g044040	27.5269	4.78277	0.00149983	0.025829	up
MTR_3g108080	0.038134	-4.71278	0.00151195	0.0260205	down
MTR_1g014690	0.467843	-1.0959	0.00151493	0.0260546	down
MTR_1g037310	0.450887	-1.14916	0.00151716	0.0260758	down
MTR_4g014990	2.35378	1.23498	0.00151895	0.0260765	up
MTR_1g072630	0.393033	-1.34728	0.0015192	0.0260765	down
MTR_7g114190	0.0534527	-4.22559	0.00152409	0.0261316	down
MTR_7g017790	3.76024	1.91082	0.00152442	0.0261316	up
MTR_5g028010	0.435347	-1.19976	0.0015256	0.0261348	down
MTR_3g029510	0.399152	-1.32499	0.00153669	0.0263073	down
MTR_3g073560	0.454921	-1.13631	0.00153917	0.0263325	down
MTR_1g085070	0.475226	-1.07331	0.00154518	0.026418	down
MTR_4g107970	0.182525	-2.45384	0.00155079	0.0264959	down
MTR_8g016120	3.10376	1.63402	0.00155177	0.0264959	up
MTR_4g082860	0.337853	-1.56553	0.00155672	0.026563	down
MTR_0400s0040	0.190811	-2.38978	0.00155778	0.0265638	down
MTR_1g010270	3.90837	1.96657	0.00156026	0.0265886	up
MTR_8g023080	0.455917	-1.13316	0.00156162	0.0265945	down
MTR_4g009195	0.389991	-1.35849	0.00156381	0.0266145	down
MTR_0005s0130	3.37405	1.75448	0.00156919	0.0266655	up
MTR_5g017410	2.41485	1.27194	0.00156956	0.0266655	up
MTR_8g466250	11.0228	3.46243	0.00156988	0.0266655	up
MTR_1g095070	0.321861	-1.63549	0.00157258	0.0266743	down
MTR_6g087320	0.128792	-2.95689	0.00157408	0.0266743	down
MTR_8g018747	6.18432	2.62862	0.00157458	0.0266743	up
MTR_7g039540	2.49189	1.31724	0.00157473	0.0266743	up
MTR_5g018070	2.27442	1.1855	0.00157552	0.0266743	up
MTR_8g061350	0.476386	-1.0698	0.0015785	0.0267074	down
MTR_3g072330	0.460555	-1.11855	0.00158407	0.0267843	down
MTR_7g099060	3.04189	1.60497	0.00158517	0.0267856	up
MTR_7g070250	5.77771	2.5305	0.0015876	0.0268092	up
MTR_1g041320	0.464749	-1.10548	0.00158951	0.0268242	down
MTR_8g092870	2.37235	1.24632	0.00159262	0.0268593	up
MTR_2g089030	2.87537	1.52375	0.00159558	0.0268918	up
MTR_3g114700	2.44846	1.29187	0.00159841	0.0269023	up
MTR_6g005760	2.33232	1.22177	0.00159862	0.0269023	up
MTR_8g010160	2.27009	1.18275	0.0015993	0.0269023	up
MTR_4g079460	3.77172	1.91522	0.00160344	0.0269545	up
MTR_2g030300	2.18556	1.128	0.00161674	0.0271605	up
MTR_0003s0470	0.445815	-1.16548	0.00161862	0.0271748	down
MTR_7g112560	0.0348901	-4.84104	0.00162069	0.0271919	down
MTR_8g070540	0.249174	-2.00477	0.00162465	0.0272351	down
MTR_6g078990	3.5384	1.8231	0.00162535	0.0272351	up
MTR_2g098920	0.423816	-1.23849	0.001628	0.0272519	down
MTR_7g062970	4.16231	2.05738	0.00162845	0.0272519	up
MTR_5g083160	2.46094	1.29921	0.00162981	0.027253	up
MTR_8g099185	2.42671	1.279	0.0016306	0.027253	up
MTR_0067s0070	2.25497	1.17311	0.00163393	0.0272911	up
MTR_1g025180	0.464896	-1.10502	0.00163592	0.0273068	down
MTR_7g024320	2.1416	1.09869	0.00163997	0.0273569	up
MTR_7g105830	0.460844	-1.11765	0.00164449	0.0274149	down
MTR_4g063030	2.59448	1.37544	0.00164776	0.0274517	up
MTR_7g100540	0.4507	-1.14976	0.0016555	0.0275631	down
MTR_7g080793	0.460023	-1.12022	0.00166088	0.0276351	down
MTR_1g009270	28.1657	4.81587	0.00166324	0.027644	up
MTR_7g111060	0.463677	-1.10881	0.00166354	0.027644	down
MTR_4g080700	0.0651426	-3.94025	0.00166519	0.0276538	down
MTR_1g075720	2.26441	1.17914	0.00167016	0.0277129	up
MTR_0419s0050	3.55071	1.82811	0.00167087	0.0277129	up
MTR_3g012310	0.216235	-2.20933	0.00167681	0.0277849	down
MTR_8g069905	3.14018	1.65085	0.00167794	0.0277849	up
MTR_3g107090	6.10588	2.6102	0.00167934	0.0277849	up
MTR_1g013050	0.458195	-1.12597	0.00167948	0.0277849	down
MTR_5g037343	2.32547	1.21752	0.00168202	0.0278094	up
MTR_2g098910	10.8847	3.44423	0.00168531	0.0278461	up
MTR_4g094560	0.428668	-1.22207	0.00168877	0.0278856	down
MTR_5g027840	2.2828	1.1908	0.00169035	0.0278939	up
MTR_1g012550	2.41229	1.2704	0.00169348	0.0279149	up
MTR_4g011920	0.468618	-1.09352	0.00169473	0.0279149	down
MTR_5g027910	0.266985	-1.90517	0.00169483	0.0279149	down
MTR_2g037150	19.302	4.27068	0.00169986	0.02798	up
MTR_5g035080	2.4715	1.30539	0.00172044	0.0283009	up
MTR_7g105320	3.396	1.76384	0.00172607	0.0283706	up
MTR_0131s0030	4.03383	2.01215	0.00172685	0.0283706	up
MTR_1g116320	0.458929	-1.12366	0.0017325	0.0284456	down
MTR_6g038090	3.62139	1.85654	0.00175524	0.0288007	up
MTR_7g022310	0.464187	-1.10722	0.00176457	0.0289356	down
MTR_1g027880	6.42949	2.6847	0.00176669	0.0289521	up
MTR_4g063780	2.70855	1.43752	0.00176949	0.0289798	up
MTR_3g095020	2.7978	1.48429	0.00177314	0.0290214	up
MTR_6g086680	0.450039	-1.15188	0.00177522	0.0290372	down
MTR_4g013350	4.77431	2.25529	0.00178118	0.0291165	up
MTR_7g112120	0.162906	-2.61789	0.00178301	0.0291281	down
MTR_2g101620	2.27114	1.18342	0.00178813	0.0291934	up
MTR_4g009920	0.455529	-1.13439	0.00179178	0.0292171	down
MTR_1g086070	2.46817	1.30344	0.00179182	0.0292171	up
MTR_8g103540	5.74442	2.52216	0.00179394	0.0292333	up
MTR_3g015490	Inf	20	0.00179855	0.0292902	up
MTR_4g130210	2.50422	1.32436	0.00180218	0.029331	up
MTR_5g036240	2.28021	1.18917	0.00180498	0.029344	up
MTR_1g031460	4.74593	2.24669	0.00180523	0.029344	up
MTR_3g022130	2.69833	1.43207	0.00180682	0.0293516	up
MTR_4g121110	2.36501	1.24185	0.00180923	0.0293724	up
MTR_5g017350	0.458942	-1.12362	0.00182263	0.0295715	down
MTR_1g041245	0.0912827	-3.45351	0.00182711	0.0296258	down
MTR_2g044570	0.242373	-2.0447	0.00183215	0.0296603	down
MTR_4g060480	0.489981	-1.0292	0.00183277	0.0296603	down
MTR_7g092700	4.66282	2.2212	0.00183294	0.0296603	up
MTR_2g022710	3.02933	1.599	0.00183379	0.0296603	up
MTR_4g132250	0.299513	-1.73931	0.00183561	0.0296621	down
MTR_6g007807	2.36374	1.24107	0.00183618	0.0296621	up
MTR_2g102730	0.185951	-2.427	0.00183985	0.029698	down
MTR_2g016500	0.157364	-2.66782	0.00184068	0.029698	down
MTR_4g100510	0.459914	-1.12056	0.00184246	0.0297034	down
MTR_8g045640	0.104962	-3.25207	0.00184329	0.0297034	down
MTR_2g044070	0.356434	-1.48829	0.00184738	0.0297509	down
MTR_7g073680	0.451707	-1.14654	0.00184943	0.0297653	down
MTR_4g126790	0.469222	-1.09166	0.00185056	0.0297653	down
MTR_1g076650	4.06986	2.02498	0.00185458	0.0298116	up
MTR_4g076810	2.91522	1.54361	0.00185787	0.0298292	up
MTR_5g087390	2.46759	1.3031	0.0018581	0.0298292	up
MTR_5g069800	0.0307801	-5.02186	0.00185911	0.0298292	down
MTR_1g084790	2.30367	1.20393	0.00186797	0.029953	up
MTR_4g015650	Inf	20	0.00186914	0.0299534	up
MTR_4g125010	0.417846	-1.25896	0.00187222	0.0299671	down
MTR_5g026530	0.470689	-1.08715	0.0018723	0.0299671	down
MTR_4g023370	0.0584257	-4.09725	0.00187875	0.0300519	down
MTR_1g060050	0.460177	-1.11974	0.00188397	0.0301119	down
MTR_4g130860	0.499826	-1.0005	0.00188512	0.0301119	down
MTR_4g134670	0.463201	-1.11029	0.00188596	0.0301119	down
MTR_0318s0020	2.69006	1.42764	0.0018884	0.0301241	up
MTR_5g029260	0.455448	-1.13464	0.00188919	0.0301241	down
MTR_4g130830	0.468748	-1.09312	0.00189019	0.0301241	down
MTR_7g076370	Inf	20	0.00189637	0.030204	up
MTR_5g070030	0.467631	-1.09656	0.00190046	0.0302346	down
MTR_4g070380	0.0766493	-3.70558	0.00190061	0.0302346	down
MTR_4g106690	0.459927	-1.12052	0.00191043	0.0303724	down
MTR_2g031630	2.43726	1.28526	0.00191547	0.0304178	up
MTR_5g072250	2.89554	1.53383	0.00191613	0.0304178	up
MTR_1g098460	0.370181	-1.4337	0.00191683	0.0304178	down
MTR_7g083720	0.454721	-1.13695	0.00191796	0.0304178	down
MTR_7g080810	2.19443	1.13384	0.00192136	0.0304533	up
MTR_1g032930	2.50864	1.32691	0.00192839	0.0305462	up
MTR_4g078770	2.33041	1.22058	0.00193388	0.0306145	up
MTR_0083s0120	5.93444	2.56911	0.00193708	0.0306465	up
MTR_8g465160	2.22924	1.15655	0.00194063	0.0306523	up
MTR_3g071320	3.24362	1.6976	0.00194063	0.0306523	up
MTR_5g055480	2.47631	1.30819	0.00194128	0.0306523	up
MTR_3g070290	0.116719	-3.09889	0.00194436	0.0306523	down
MTR_6g073880	2.22726	1.15527	0.00194453	0.0306523	up
MTR_1g040195	3.33452	1.73748	0.00194466	0.0306523	up
MTR_7g102920	0.45561	-1.13413	0.00194567	0.0306523	down
MTR_2g015840	5.53482	2.46854	0.00195467	0.0307754	up
MTR_3g111510	0.479851	-1.05934	0.00196891	0.0309643	down
MTR_2g104410	0.307564	-1.70104	0.00196904	0.0309643	down
MTR_4g058970	0.47202	-1.08308	0.00197276	0.0310042	down
MTR_4g012430	3.2634	1.70638	0.00197846	0.031075	up
MTR_4g062270	0.285782	-1.80701	0.00198263	0.0311217	down
MTR_7g031470	0.327094	-1.61222	0.00199659	0.0313219	down
MTR_3g094160	0.477111	-1.0676	0.00199904	0.0313416	down
MTR_5g081560	0.293861	-1.7668	0.00200167	0.031364	down
MTR_0493s0020	7.4625	2.89966	0.00200659	0.0314221	up
MTR_5g038450	2.37808	1.2498	0.00201442	0.0315258	up
MTR_3g117620	3.27808	1.71285	0.00202088	0.031596	up
MTR_7g089770	2.20443	1.1404	0.00202133	0.031596	up
MTR_4g124050	6.12449	2.61459	0.00202489	0.0316327	up
MTR_3g013960	2.38023	1.2511	0.00203249	0.0317324	up
MTR_6g007647	2.23333	1.1592	0.00203722	0.0317843	up
MTR_7g028780	12.5749	3.65248	0.00203825	0.0317843	up
MTR_4g083990	0.456117	-1.13252	0.00205036	0.031954	down
MTR_7g109640	0	-20	0.00205822	0.0320574	down
MTR_4g094550	0.175256	-2.51247	0.00206064	0.0320635	down
MTR_0003s0500	3.6051	1.85004	0.00206108	0.0320635	up
MTR_5g080880	2.29769	1.20018	0.00206346	0.0320814	up
MTR_5g008220	0.444136	-1.17093	0.00207052	0.032155	down
MTR_4g131920	0.0782871	-3.67508	0.00207066	0.032155	down
MTR_6g033850	3.56643	1.83448	0.00208241	0.0323183	up
MTR_3g008410	2.44809	1.29166	0.00208871	0.0323968	up
MTR_5g019600	0.450682	-1.14982	0.00209916	0.0325395	down
MTR_7g102430	0.485668	-1.04196	0.00210137	0.0325425	down
MTR_4g091760	2.37503	1.24794	0.00210518	0.0325425	up
MTR_3g105880	0.485814	-1.04152	0.0021052	0.0325425	down
MTR_4g114960	2.44887	1.29212	0.00210538	0.0325425	up
MTR_2g038510	5.30625	2.40769	0.00210559	0.0325425	up
MTR_5g012130	0.473763	-1.07776	0.00210944	0.0325826	down
MTR_3g064050	2.47861	1.30953	0.00211127	0.0325916	up
MTR_1g098510	2.47353	1.30657	0.00213248	0.0328995	up
MTR_1g114000	2.1985	1.13652	0.00213402	0.0329038	up
MTR_7g068590	2.35483	1.23562	0.00215348	0.0331809	up
MTR_3g070720	0.447916	-1.1587	0.00215573	0.0331809	down
MTR_6g061930	0.462561	-1.11228	0.00215581	0.0331809	down
MTR_6g035305	0.464598	-1.10595	0.00216127	0.0332437	down
MTR_1g112200	21.1707	4.404	0.00216244	0.0332437	up
MTR_8g432480	0.0984417	-3.34459	0.00216617	0.0332662	down
MTR_5g026620	2.6648	1.41403	0.00216749	0.0332662	up
MTR_7g094220	0.437043	-1.19415	0.00216773	0.0332662	down
MTR_8g098805	2.47413	1.30692	0.00217271	0.0333207	up
MTR_1g103090	0.0612358	-4.02948	0.00217474	0.0333207	down
MTR_5g084540	0.179865	-2.47501	0.00217512	0.0333207	down
MTR_4g051738	3.74452	1.90478	0.00218235	0.0334119	up
MTR_7g022870	0.474448	-1.07568	0.00218381	0.0334146	down
MTR_5g045250	3.23506	1.69379	0.00219012	0.0334916	up
MTR_3g077950	0.458059	-1.1264	0.00220199	0.0336533	down
MTR_2g070420	0.484536	-1.04532	0.00220391	0.0336629	down
MTR_5g032880	2.90047	1.53629	0.00221082	0.0337486	up
MTR_1g104840	Inf	20	0.00221314	0.0337643	up
MTR_1g102450	3.23175	1.69232	0.00221893	0.0338189	up
MTR_3g117120	11.9401	3.57774	0.00221931	0.0338189	up
MTR_4g070020	0.460434	-1.11893	0.00222734	0.0339213	down
MTR_5g019650	0.194386	-2.363	0.00223062	0.0339516	down
MTR_1g115195	7.2286	2.85372	0.00223204	0.0339533	up
MTR_6g039440	0.403826	-1.30819	0.00223339	0.033954	down
MTR_0034s0060	0.475545	-1.07235	0.00224287	0.0340784	down
MTR_1g105650	2.3741	1.24738	0.00225047	0.0341739	up
MTR_2g082580	4.93273	2.30239	0.0022565	0.0342455	up
MTR_8g064610	0.452863	-1.14285	0.00226151	0.0343015	down
MTR_3g037400	3.60876	1.8515	0.00226314	0.0343064	up
MTR_8g036195	2.49549	1.31932	0.00226663	0.0343393	up
MTR_2g048720	0.39394	-1.34395	0.00226914	0.0343454	down
MTR_1g025220	2.04972	1.03542	0.00226967	0.0343454	up
MTR_4g070790	0.294112	-1.76556	0.00227174	0.0343568	down
MTR_8g105630	0.440204	-1.18375	0.00227407	0.0343721	down
MTR_7g079680	2.23947	1.16316	0.00227882	0.0343885	up
MTR_2g075780	0.105263	-3.24793	0.00227885	0.0343885	down
MTR_1g022450	0.440439	-1.18298	0.00227965	0.0343885	down
MTR_1g063170	2.97535	1.57306	0.00228043	0.0343885	up
MTR_7g029020	0.218823	-2.19216	0.00229351	0.0345657	down
MTR_8g042820	0.0276206	-5.17811	0.00230248	0.0346809	down
MTR_3g086540	3.13499	1.64846	0.00230604	0.0347144	up
MTR_5g017500	2.81437	1.49281	0.0023105	0.0347615	up
MTR_1g105820	0.311916	-1.68077	0.00232211	0.034916	down
MTR_1g088950	0.470748	-1.08697	0.00232672	0.0349651	down
MTR_5g090250	0.0250206	-5.32074	0.00233076	0.0349921	down
MTR_8g018690	0.231571	-2.11047	0.00233207	0.0349921	down
MTR_3g023010	0.36534	-1.45269	0.00233254	0.0349921	down
MTR_4g130840	0.419127	-1.25454	0.00233486	0.0350068	down
MTR_3g070250	0.244275	-2.03342	0.00233836	0.0350206	down
MTR_6g052455	9.08341	3.18323	0.00233847	0.0350206	up
MTR_3g088855	0.00886603	-6.8175	0.0023421	0.0350424	down
MTR_7g081750	0.30879	-1.6953	0.00234261	0.0350424	down
MTR_7g013180	4.77128	2.25438	0.00234584	0.0350706	up
MTR_1g110820	0.327247	-1.61155	0.00235243	0.0351489	down
MTR_1g060090	0.46927	-1.09151	0.00235448	0.0351594	down
MTR_4g122830	2.59043	1.37319	0.00236463	0.0352909	up
MTR_4g118420	2.60792	1.3829	0.00236764	0.0353154	up
MTR_8g033180	0.493254	-1.0196	0.00237512	0.0354055	down
MTR_5g009070	0.475949	-1.07112	0.00237639	0.0354055	down
MTR_3g105080	4.83118	2.27238	0.00237922	0.0354274	up
MTR_4g115920	2.65285	1.40754	0.00238378	0.035475	up
MTR_2g011720	Inf	20	0.00238718	0.0355055	up
MTR_1g109660	2.45675	1.29675	0.00239131	0.0355276	up
MTR_4g094295	0.319078	-1.64802	0.0023914	0.0355276	down
MTR_8g102050	2.1857	1.1281	0.00239905	0.0356209	up
MTR_4g116770	2.20896	1.14337	0.00240903	0.0357488	up
MTR_8g464860	2.34333	1.22856	0.00241271	0.0357645	up
MTR_2g026575	12.2821	3.61849	0.00241283	0.0357645	up
MTR_5g017600	2.38199	1.25217	0.00241641	0.0357971	up
MTR_2g069770	0.471957	-1.08327	0.0024186	0.0358092	down
MTR_7g089970	0.486736	-1.03879	0.00242551	0.0358662	down
MTR_4g017730	4.99351	2.32006	0.00242621	0.0358662	up
MTR_1g114380	2.3025	1.2032	0.00242657	0.0358662	up
MTR_2g061780	0.192148	-2.37971	0.00242917	0.0358843	down
MTR_4g094815	0.472652	-1.08115	0.00243377	0.0359318	down
MTR_8g107450	0.191231	-2.38661	0.00244069	0.0359962	down
MTR_1g076990	0.486759	-1.03872	0.00244089	0.0359962	down
MTR_1g099520	0.49512	-1.01415	0.00245103	0.0361253	down
MTR_8g064810	3.08669	1.62606	0.00246516	0.0362938	up
MTR_3g040370	2.22782	1.15563	0.00246588	0.0362938	up
MTR_8g075600	3.25477	1.70256	0.00246847	0.0362938	up
MTR_2g033020	0.483544	-1.04828	0.002469	0.0362938	down
MTR_7g090340	0.162533	-2.62119	0.00246952	0.0362938	down
MTR_1g090730	0.467269	-1.09768	0.00247081	0.0362938	down
MTR_2g082990	2.69414	1.42983	0.00247423	0.0363128	up
MTR_5g080450	0.459914	-1.12056	0.00247489	0.0363128	down
MTR_1g081290	0.476796	-1.06856	0.00248251	0.0364041	down
MTR_1g059630	0.217055	-2.20387	0.00248813	0.0364526	down
MTR_8g065960	3.04786	1.6078	0.00248861	0.0364526	up
MTR_2g105260	0.385135	-1.37656	0.00249555	0.0365337	down
MTR_7g113170	2.33303	1.2222	0.00252198	0.0368999	up
MTR_7g072590	0.445918	-1.16515	0.00253121	0.0370141	down
MTR_2g078990	0.3204	-1.64205	0.00253557	0.0370571	down
MTR_1g030770	2.2249	1.15374	0.0025378	0.0370689	up
MTR_8g011600	0.0291077	-5.10245	0.00254025	0.0370747	down
MTR_8g018420	0.0881252	-3.5043	0.00254104	0.0370747	down
MTR_8g469870	5.22599	2.3857	0.00254691	0.0371282	up
MTR_1g111960	0.452751	-1.14321	0.00254755	0.0371282	down
MTR_5g096780	0.233052	-2.10128	0.00255161	0.0371558	down
MTR_6g021730	0.27226	-1.87695	0.00255246	0.0371558	down
MTR_7g010000	2.62249	1.39094	0.00255373	0.0371558	up
MTR_4g015930	2.49569	1.31944	0.00256073	0.0372209	up
MTR_7g077800	0.465173	-1.10416	0.00256105	0.0372209	down
MTR_0170s0030	2.60526	1.38143	0.00256352	0.037233	up
MTR_5g089850	3.00039	1.58515	0.00256474	0.037233	up
MTR_5g095530	2.13916	1.09704	0.00256766	0.0372547	up
MTR_3g071990	0.191372	-2.38555	0.00256922	0.0372566	down
MTR_3g082750	0.47274	-1.08088	0.0025737	0.0372736	down
MTR_7g083130	0.486024	-1.0409	0.00257623	0.0372736	down
MTR_5g067170	2.77653	1.47328	0.00257647	0.0372736	up
MTR_3g055230	2.24797	1.16862	0.00257669	0.0372736	up
MTR_4g074500	0.111601	-3.16358	0.00257772	0.0372736	down
MTR_4g124450	2.23547	1.16058	0.0025792	0.0372736	up
MTR_7g073520	0.49027	-1.02835	0.00258041	0.0372736	down
MTR_0186s0030	0.296624	-1.75329	0.00258688	0.0373304	down
MTR_1g083770	0.060901	-4.03739	0.00258894	0.0373304	down
MTR_7g090880	2.33811	1.22534	0.00258908	0.0373304	up
MTR_8g100040	0.487757	-1.03576	0.00259006	0.0373304	down
MTR_7g060720	2.60539	1.3815	0.00259304	0.0373527	up
MTR_8g069160	0.349885	-1.51505	0.0026051	0.0375056	down
MTR_3g109030	0.167957	-2.57384	0.00260997	0.037555	down
MTR_2g094640	0.0692581	-3.85187	0.00261459	0.0375935	down
MTR_2g088000	0.197511	-2.34	0.00261553	0.0375935	down
MTR_2g437660	2.1916	1.13198	0.00261992	0.037636	up
MTR_1g102240	3.64427	1.86563	0.00262383	0.0376713	up
MTR_4g101890	2.63694	1.39887	0.00262855	0.0377065	up
MTR_3g080460	0.0822832	-3.60326	0.00262934	0.0377065	down
MTR_4g077740	0.468048	-1.09527	0.00263075	0.0377065	down
MTR_7g018240	2.20882	1.14327	0.00263207	0.0377065	up
MTR_4g133230	0.337162	-1.56849	0.00263385	0.0377114	down
MTR_5g054910	0.449092	-1.15492	0.00263623	0.0377247	down
MTR_1g062160	0.269511	-1.89159	0.00264108	0.0377734	down
MTR_4g088495	0.491293	-1.02534	0.00264458	0.0378027	down
MTR_8g072330	0.472425	-1.08184	0.00265598	0.0379448	down
MTR_6g465290	2.43883	1.28619	0.0026615	0.0380029	up
MTR_1g023720	0.460439	-1.11892	0.00266877	0.0380828	down
MTR_5g081800	0.455003	-1.13605	0.00267001	0.0380828	down
MTR_3g073320	0.481138	-1.05548	0.00267521	0.0381288	down
MTR_2g028140	4.48793	2.16605	0.00267616	0.0381288	up
MTR_2g027540	21.6785	4.43819	0.00269171	0.0383293	up
MTR_2g061510	3.82752	1.93641	0.00269732	0.0383882	up
MTR_8g083290	2.58937	1.3726	0.0026988	0.0383883	up
MTR_3g058430	0.48793	-1.03525	0.00270504	0.0383955	down
MTR_5g032210	0.341349	-1.55068	0.00270514	0.0383955	down
MTR_3g085830	2.66003	1.41144	0.00270545	0.0383955	up
MTR_2g035850	9.70618	3.2789	0.00270616	0.0383955	up
MTR_4g076230	0.471971	-1.08323	0.00270682	0.0383955	down
MTR_5g036420	0.474635	-1.07511	0.00270814	0.0383955	down
MTR_4g115170	4.81427	2.26732	0.00271107	0.0384162	up
MTR_4g059320	0.087669	-3.51179	0.00271405	0.0384229	down
MTR_5g080010	0.476664	-1.06895	0.00271449	0.0384229	down
MTR_8g099095	2.14074	1.09811	0.00271922	0.038469	up
MTR_5g013030	6.67891	2.73961	0.00273397	0.0386566	up
MTR_7g053220	0.463831	-1.10833	0.00273644	0.0386705	down
MTR_2g078970	0.497716	-1.00661	0.00273963	0.0386947	down
MTR_3g113050	2.34385	1.22888	0.00274386	0.0387335	up
MTR_4g060790	0.451112	-1.14844	0.0027505	0.0387895	down
MTR_2g090295	0.461253	-1.11637	0.00275235	0.0387895	down
MTR_7g108530	3.50163	1.80803	0.00275275	0.0387895	up
MTR_1g029440	7.07895	2.82354	0.00275379	0.0387895	up
MTR_5g009290	4.29047	2.10114	0.00275761	0.0388225	up
MTR_8g027835	0.489016	-1.03205	0.00275934	0.0388258	down
MTR_3g095780	3.28169	1.71444	0.00276481	0.0388693	up
MTR_4g106810	2.11202	1.07862	0.00276541	0.0388693	up
MTR_0339s0020	0.489139	-1.03168	0.00277831	0.039012	down
MTR_2g014240	0.380683	-1.39334	0.00277855	0.039012	down
MTR_4g094662	0.489513	-1.03058	0.00279634	0.0392311	down
MTR_5g083010	2.40707	1.26728	0.00279717	0.0392311	up
MTR_3g073590	3.19877	1.67752	0.00280099	0.0392635	up
MTR_4g127510	3.45504	1.7887	0.00280319	0.039267	up
MTR_4g074670	0.368462	-1.44041	0.00280425	0.039267	down
MTR_2g081070	0.483922	-1.04715	0.0028117	0.0393503	down
MTR_7g112030	2.90454	1.53831	0.00282051	0.0394523	up
MTR_4g086170	2.94224	1.55692	0.00282494	0.0394932	up
MTR_4g063990	2.2438	1.16594	0.0028311	0.0395573	up
MTR_4g085750	0.328889	-1.60433	0.00283394	0.0395573	down
MTR_5g095910	2.60556	1.3816	0.00283409	0.0395573	up
MTR_4g007910	0.492862	-1.02074	0.00283642	0.0395687	down
MTR_5g068250	5.23305	2.38765	0.00284326	0.0396023	up
MTR_1g025060	2.37302	1.24673	0.00284631	0.0396023	up
MTR_8g102350	0.0990929	-3.33507	0.00284653	0.0396023	down
MTR_3g070210	0.32306	-1.63013	0.00284702	0.0396023	down
MTR_5g006110	0.455486	-1.13452	0.00284748	0.0396023	down
MTR_2g029940	2.23829	1.1624	0.00284794	0.0396023	up
MTR_4g035880	0.424612	-1.23578	0.00285061	0.0396175	down
MTR_2g041430	2.74505	1.45683	0.00285422	0.0396175	up
MTR_7g107560	5.50182	2.45991	0.00285447	0.0396175	up
MTR_4g094515	0.360637	-1.47138	0.00285511	0.0396175	down
MTR_6g082830	Inf	20	0.00285713	0.0396239	up
MTR_7g075770	2.38481	1.25388	0.00285861	0.0396239	up
MTR_4g114785	0.48049	-1.05742	0.00286747	0.0397256	down
MTR_2g101610	6.6405	2.73129	0.00287244	0.0397733	up
MTR_8g031550	0.493732	-1.0182	0.00287589	0.0397856	down
MTR_0087s0090	4.93835	2.30403	0.00287735	0.0397856	up
MTR_1g102550	0.479333	-1.0609	0.0028779	0.0397856	down
MTR_4g019060	0.460464	-1.11884	0.00288358	0.0398429	down
MTR_7g094490	0.477874	-1.0653	0.00288713	0.0398708	down
MTR_6g004100	0.434489	-1.20261	0.00289282	0.0399279	down
MTR_0005s0200	4.85106	2.2783	0.00289433	0.0399279	up
MTR_3g107470	2.58454	1.36991	0.00289658	0.0399326	up
MTR_8g468710	5.71963	2.51592	0.00289773	0.0399326	up
MTR_2g018780	0.477822	-1.06545	0.00290053	0.0399369	down
MTR_7g117540	5.11222	2.35395	0.0029011	0.0399369	up
MTR_1g112190	3.8244	1.93523	0.00290904	0.0399444	up
MTR_3g072800	0.215742	-2.21262	0.00290909	0.0399444	down
MTR_3g091840	0.466866	-1.09892	0.00290949	0.0399444	down
MTR_8g095600	2.27239	1.18421	0.00290997	0.0399444	up
MTR_3g013980	4.01824	2.00656	0.00291406	0.0399444	up
MTR_8g016480	3.05258	1.61003	0.00291468	0.0399444	up
MTR_3g462280	3.99606	1.99858	0.00291555	0.0399444	up
MTR_8g093800	0.468928	-1.09256	0.00291688	0.0399444	down
MTR_5g044160	0.466654	-1.09958	0.0029174	0.0399444	down
MTR_4g016780	2.08775	1.06195	0.00291754	0.0399444	up
MTR_1g051245	0.44487	-1.16855	0.0029185	0.0399444	down
MTR_7g117505	3.79173	1.92286	0.00292881	0.0400645	up
MTR_6g018970	2.30802	1.20665	0.00293384	0.0401122	up
MTR_7g082470	3.97873	1.99231	0.00294057	0.0401831	up
MTR_2g049540	3.44007	1.78244	0.00294243	0.0401876	up
MTR_1g033100	0.205766	-2.28092	0.00294976	0.0402442	down
MTR_7g070390	Inf	20	0.00295018	0.0402442	up
MTR_7g111780	2.2677	1.18123	0.00295121	0.0402442	up
MTR_8g071300	2.73143	1.44966	0.00295561	0.0402832	up
MTR_1g099800	3.68248	1.88068	0.0029572	0.0402837	up
MTR_6g042030	2.75566	1.4624	0.00296168	0.0403237	up
MTR_7g083730	2.48198	1.31149	0.00296608	0.0403625	up
MTR_7g056433	2.65828	1.41049	0.00296852	0.0403747	up
MTR_8g096130	0.293463	-1.76875	0.00297143	0.0403758	down
MTR_7g024765	0.294956	-1.76143	0.00297907	0.0404548	down
MTR_6g027480	2.95401	1.56267	0.00298571	0.0405128	up
MTR_2g038210	0.473542	-1.07844	0.00298644	0.0405128	down
MTR_5g037880	0.427191	-1.22705	0.00299166	0.0405257	down
MTR_3g024450	2.3696	1.24464	0.00299179	0.0405257	up
MTR_4g006200	0.462457	-1.11261	0.00299206	0.0405257	down
MTR_1g081000	2.43215	1.28223	0.00299476	0.0405412	up
MTR_4g051662	2.97364	1.57223	0.00299987	0.0405893	up
MTR_2g096090	2.27078	1.18319	0.0030043	0.0406281	up
MTR_6g035185	Inf	20	0.00300984	0.040682	up
MTR_3g085300	0.450837	-1.14932	0.00301766	0.0407665	down
MTR_6g085070	0.359263	-1.47689	0.00302768	0.0408808	down
MTR_4g068050	0.234143	-2.09454	0.00303726	0.0409849	down
MTR_6g069840	5.01184	2.32534	0.00304048	0.0409849	up
MTR_1g028390	0.486996	-1.03802	0.00304117	0.0409849	down
MTR_7g080030	0.100075	-3.32085	0.00304168	0.0409849	down
MTR_8g020310	2.07141	1.05061	0.00304676	0.0410321	up
MTR_5g021160	2.13333	1.09311	0.00305711	0.0411502	up
MTR_5g073610	0.146398	-2.77204	0.00306011	0.0411694	down
MTR_4g122900	2.2031	1.13953	0.00306198	0.0411732	up
MTR_4g114710	2.99139	1.58081	0.00306735	0.041206	up
MTR_3g011940	3.07898	1.62245	0.00306758	0.041206	up
MTR_2g010110	2.11013	1.07733	0.00306996	0.0412168	up
MTR_3g010210	2.77574	1.47287	0.00307788	0.0413018	up
MTR_5g007350	2.22641	1.15472	0.00307968	0.0413047	up
MTR_3g070100	0.457606	-1.12782	0.00308292	0.0413269	down
MTR_2g069420	0.170518	-2.552	0.00308629	0.0413464	down
MTR_1g098280	0.477355	-1.06687	0.00308754	0.0413464	down
MTR_0511s0010	2.70702	1.4367	0.00309304	0.0413944	up
MTR_5g017290	2.10859	1.07628	0.0030943	0.0413944	up
MTR_4g117980	0.478088	-1.06465	0.00309684	0.0414072	down
MTR_7g114550	2.14075	1.09812	0.00310348	0.0414703	up
MTR_1g106795	0.0276828	-5.17487	0.00310475	0.0414703	down
MTR_7g077870	0.46772	-1.09628	0.00310995	0.0415186	down
MTR_8g467800	2.54927	1.35008	0.00311256	0.0415321	up
MTR_2g088130	0.476141	-1.07054	0.00311814	0.0415853	down
MTR_1g021730	0.0935899	-3.4175	0.00312246	0.0416216	down
MTR_4g080797	0.460719	-1.11804	0.00313048	0.0417072	down
MTR_8g028080	0.487924	-1.03527	0.00313819	0.0417886	down
MTR_1g114620	0.495707	-1.01244	0.00314278	0.0418283	down
MTR_2g090155	0.465176	-1.10415	0.00314548	0.0418429	down
MTR_7g020830	2.25614	1.17386	0.00314842	0.0418607	up
MTR_2g086560	0.460964	-1.11727	0.00315625	0.0419247	down
MTR_8g079550	3.16562	1.66249	0.00317004	0.0420837	up
MTR_5g077640	0.129618	-2.94766	0.00317687	0.0421412	down
MTR_1g080310	3.07764	1.62182	0.00317818	0.0421412	up
MTR_8g045300	0.309444	-1.69225	0.00317922	0.0421412	down
MTR_6g033320	0.49054	-1.02756	0.0031907	0.0422596	down
MTR_1g484930	2.86676	1.51942	0.00319139	0.0422596	up
MTR_7g065590	4.57717	2.19446	0.00319547	0.0422921	up
MTR_4g103600	2.38202	1.25218	0.00320167	0.0423526	up
MTR_0050s0180	0.458	-1.12658	0.00320441	0.0423674	down
MTR_2g013680	0.479573	-1.06018	0.00320672	0.0423765	down
MTR_4g035895	0.0945898	-3.40217	0.00320847	0.0423781	down
MTR_4g090460	0.46808	-1.09517	0.00322009	0.0424954	down
MTR_5g073090	0.160759	-2.63703	0.00322061	0.0424954	down
MTR_3g030850	0.417824	-1.25903	0.00323921	0.0427193	down
MTR_4g101920	0.46658	-1.0998	0.00324275	0.0427443	down
MTR_1g034785	2.48545	1.31351	0.00325561	0.0428744	up
MTR_5g092630	2.41519	1.27214	0.00325763	0.0428744	up
MTR_5g031860	2.2105	1.14437	0.00325992	0.0428744	up
MTR_1g100753	5.65404	2.49928	0.00326016	0.0428744	up
MTR_5g072340	2.01636	1.01175	0.00326084	0.0428744	up
MTR_3g032960	2.30414	1.20423	0.00327868	0.0430872	up
MTR_5g070980	6.5355	2.7083	0.00328129	0.0430988	up
MTR_4g011910	0.0643286	-3.9584	0.00328287	0.0430988	down
MTR_5g089190	2.21821	1.1494	0.00328633	0.0431226	up
MTR_3g098730	2.18867	1.13005	0.00328975	0.0431237	up
MTR_8g019280	14.7826	3.88583	0.00329078	0.0431237	up
MTR_2g020040	0.475395	-1.0728	0.00329206	0.0431237	down
MTR_1g079270	2.77496	1.47247	0.00329448	0.0431237	up
MTR_2g027660	0.490294	-1.02828	0.00329469	0.0431237	down
MTR_3g071470	0.0444021	-4.49323	0.00329651	0.043126	down
MTR_7g080280	2.12515	1.08757	0.00331024	0.04325	up
MTR_2g436760	0.468355	-1.09433	0.0033104	0.04325	down
MTR_4g008840	3.13188	1.64703	0.00331526	0.04325	up
MTR_5g031740	2.59799	1.3774	0.00331563	0.04325	up
MTR_8g093870	0.486707	-1.03887	0.00331564	0.04325	down
MTR_4g020700	0.477075	-1.06771	0.00331595	0.04325	down
MTR_1g034240	2.16487	1.11428	0.00331854	0.0432621	up
MTR_4g129780	0.298392	-1.74472	0.00333311	0.0433981	down
[truncated: 159 more rows]
