# Supplementary material for: Identification of Competing Endogenous RNAs (ceRNAs) Network Associated with Drought Tolerance in Medicago truncatula with Rhizobium Symbiosis
Source: Int J Mol Sci. 2022 Nov 17;23(22):14237. doi: 10.3390/ijms232214237 (PMC9696283; doi:10.3390/ijms232214237)
Supplement: Supplementary file 1 [file ijms-23-14237-s001.zip › Supplementary Table S3.xlsx]

## Sheet: Sheet1
Group	ONTOLOGY	Style	GOID	GOTerm	DifGene	AllDifGene	GeneInGO	AllGene	P-Value	FDR	Enrichment	(-log10P)
D0_IN vs D0_NN	BP	up	GO:0055129	L-proline biosynthetic process	1	3	5	32798	0.000457289	0.00960307	2186.53	3.33981
D0_IN vs D0_NN	BP	up	GO:0045893	positive regulation of transcription, DNA-templated	2	3	681	32798	0.00127368	0.0133736	32.1077	2.89494
D0_IN vs D0_NN	BP	up	GO:0006561	proline biosynthetic process	1	3	24	32798	0.00219372	0.015356	455.528	2.65882
D0_IN vs D0_NN	BP	up	GO:0010264	myo-inositol hexakisphosphate biosynthetic process	1	3	90	32798	0.00820989	0.0378302	121.474	2.08566
D0_IN vs D0_NN	BP	up	GO:0009719	response to endogenous stimulus	2	3	1832	32798	0.0090072	0.0378302	11.9352	2.04541
D0_IN vs D0_NN	BP	up	GO:0010162	seed dormancy process	1	3	272	32798	0.0246746	0.0670068	40.1936	1.60775
D0_IN vs D0_NN	BP	up	GO:0008652	cellular amino acid biosynthetic process	1	3	287	32798	0.0260233	0.0670068	38.0929	1.58464
D0_IN vs D0_NN	BP	up	GO:0042538	hyperosmotic salinity response	1	3	288	32798	0.0261132	0.0670068	37.9606	1.58314
D0_IN vs D0_NN	BP	up	GO:0009555	pollen development	1	3	317	32798	0.0287172	0.0670068	34.4879	1.54186
D0_IN vs D0_NN	BP	up	GO:0009738	abscisic acid-activated signaling pathway	1	3	506	32798	0.0455743	0.095706	21.6061	1.34128
D0_IN vs D0_NN	MF	up	GO:0004350	glutamate-5-semialdehyde dehydrogenase activity	1	3	4	33014	0.000363449	0.00295293	2751.17	3.43956
D0_IN vs D0_NN	MF	up	GO:0004349	glutamate 5-kinase activity	1	3	5	33014	0.000454298	0.00295293	2200.93	3.34266
D0_IN vs D0_NN	MF	up	GO:0008429	phosphatidylethanolamine binding	1	3	14	33014	0.00127169	0.00551064	786.048	2.89562
D0_IN vs D0_NN	MF	up	GO:0016620	oxidoreductase activity, acting on the aldehyde or oxo group of donors, NAD or NADP as acceptor	1	3	71	33014	0.00643814	0.0209239	154.995	2.19124
D0_IN vs D0_NN	MF	up	GO:0050661	NADP binding	1	3	93	33014	0.00842743	0.0219113	118.33	2.0743
D0_IN vs D0_NN	MF	up	GO:0008289	lipid binding	1	3	366	33014	0.0328923	0.0712665	30.0674	1.48291
D0_AN vs D0_NN	BP	up	GO:0009408	response to heat	29	68	542	32798	7.5963e-34	1.55724e-31	25.807	33.1194
D0_AN vs D0_NN	BP	up	GO:0042542	response to hydrogen peroxide	27	68	441	32798	5.47712e-33	5.61405e-31	29.53	32.2614
D0_AN vs D0_NN	BP	up	GO:0009644	response to high light intensity	26	68	433	32798	1.69841e-31	1.16058e-29	28.9617	30.77
D0_AN vs D0_NN	BP	up	GO:0006457	protein folding	25	68	672	32798	4.57619e-25	2.3453e-23	17.9436	24.3395
D0_AN vs D0_NN	BP	up	GO:0009628	response to abiotic stimulus	32	68	2459	32798	1.42928e-18	5.86005e-17	6.27668	17.8449
D0_AN vs D0_NN	BP	up	GO:0006950	response to stress	35	68	4490	32798	1.37084e-13	4.6837e-12	3.75976	12.863
D0_AN vs D0_NN	BP	up	GO:0034976	response to endoplasmic reticulum stress	11	68	423	32798	1.14398e-09	3.35024e-08	12.5427	8.94158
D0_AN vs D0_NN	BP	up	GO:0010286	heat acclimation	7	68	113	32798	3.89151e-09	9.97199e-08	29.8784	8.40988
D0_AN vs D0_NN	BP	up	GO:0045471	response to ethanol	3	68	4	32798	3.40439e-08	7.75444e-07	361.743	7.46796
D0_AN vs D0_NN	BP	up	GO:0046685	response to arsenic-containing substance	5	68	55	32798	1.05868e-07	2.1703e-06	43.8476	6.97523
D0_AN vs D0_NN	BP	up	GO:0045893	positive regulation of transcription, DNA-templated	10	68	681	32798	1.37129e-06	2.55559e-05	7.08258	5.86287
D0_AN vs D0_NN	BP	up	GO:0046688	response to copper ion	3	68	16	32798	4.68186e-06	7.78664e-05	90.4357	5.32958
D0_AN vs D0_NN	BP	up	GO:0009793	embryo development ending in seed dormancy	11	68	975	32798	4.93787e-06	7.78664e-05	5.4416	5.30646
D0_AN vs D0_NN	BP	up	GO:0006979	response to oxidative stress	6	68	470	32798	0.000433397	0.00634617	6.15732	3.36311
D0_AN vs D0_NN	BP	up	GO:0016114	terpenoid biosynthetic process	3	68	80	32798	0.000624716	0.00853779	18.0871	3.20432
D0_AN vs D0_NN	BP	up	GO:0009414	response to water deprivation	6	68	545	32798	0.000937682	0.0120141	5.30998	3.02794
D0_AN vs D0_NN	BP	up	GO:0009816	defense response to bacterium, incompatible interaction	3	68	104	32798	0.00133642	0.0161156	13.9132	2.87406
D0_AN vs D0_NN	BP	up	GO:0034605	cellular response to heat	2	68	31	32798	0.00189444	0.0212513	31.1176	2.72252
D0_AN vs D0_NN	BP	up	GO:0019295	coenzyme M biosynthetic process	1	68	1	32798	0.0020733	0.0212513	482.324	2.68334
D0_AN vs D0_NN	BP	up	GO:0042754	negative regulation of circadian rhythm	1	68	1	32798	0.0020733	0.0212513	482.324	2.68334
D0_AN vs D0_NN	BP	up	GO:0010380	regulation of chlorophyll biosynthetic process	2	68	41	32798	0.0032964	0.0321792	23.528	2.48196
D0_AN vs D0_NN	BP	up	GO:0009791	post-embryonic development	9	68	1495	32798	0.00362498	0.0337782	2.90362	2.44069
D0_AN vs D0_NN	BP	up	GO:0009409	response to cold	6	68	772	32798	0.00530001	0.0472392	3.74863	2.27572
D0_AN vs D0_NN	BP	up	GO:0019593	mannitol biosynthetic process	1	68	3	32798	0.00620719	0.0530198	160.775	2.2071
D0_AN vs D0_NN	BP	up	GO:0009790	embryo development	6	68	836	32798	0.00772421	0.0564967	3.46165	2.11215
D0_AN vs D0_NN	BP	up	GO:0015797	mannitol transport	1	68	4	32798	0.00826781	0.0564967	120.581	2.08261
D0_AN vs D0_NN	BP	up	GO:0015795	sorbitol transport	1	68	4	32798	0.00826781	0.0564967	120.581	2.08261
D0_AN vs D0_NN	BP	up	GO:0015753	D-xylose transport	1	68	4	32798	0.00826781	0.0564967	120.581	2.08261
D0_AN vs D0_NN	BP	up	GO:0015752	D-ribose transport	1	68	4	32798	0.00826781	0.0564967	120.581	2.08261
D0_AN vs D0_NN	BP	up	GO:0010608	posttranscriptional regulation of gene expression	1	68	4	32798	0.00826781	0.0564967	120.581	2.08261
D0_AN vs D0_NN	BP	up	GO:0002376	immune system process	2	68	71	32798	0.00959839	0.062249	13.5866	2.0178
D0_AN vs D0_NN	BP	up	GO:0071491	cellular response to red light	1	68	5	32798	0.0103242	0.062249	96.4647	1.98614
D0_AN vs D0_NN	BP	up	GO:0071490	cellular response to far red light	1	68	5	32798	0.0103242	0.062249	96.4647	1.98614
D0_AN vs D0_NN	BP	up	GO:0006021	inositol biosynthetic process	1	68	5	32798	0.0103242	0.062249	96.4647	1.98614
D0_AN vs D0_NN	BP	up	GO:0000003	reproduction	7	68	1186	32798	0.0113277	0.0663478	2.84677	1.94586
D0_AN vs D0_NN	BP	up	GO:0005991	trehalose metabolic process	1	68	6	32798	0.0123764	0.0667675	80.3873	1.9074
D0_AN vs D0_NN	BP	up	GO:0071492	cellular response to UV-A	1	68	6	32798	0.0123764	0.0667675	80.3873	1.9074
D0_AN vs D0_NN	BP	up	GO:0043335	protein unfolding	1	68	6	32798	0.0123764	0.0667675	80.3873	1.9074
D0_AN vs D0_NN	BP	up	GO:0015757	galactose transport	1	68	7	32798	0.0144244	0.0758207	68.9034	1.8409
D0_AN vs D0_NN	BP	up	GO:0010264	myo-inositol hexakisphosphate biosynthetic process	2	68	90	32798	0.0150843	0.0773069	10.7183	1.82148
D0_AN vs D0_NN	BP	up	GO:0015996	chlorophyll catabolic process	2	68	94	32798	0.0163757	0.0785115	10.2622	1.7858
D0_AN vs D0_NN	BP	up	GO:0071486	cellular response to high light intensity	1	68	8	32798	0.0164683	0.0785115	60.2904	1.78335
D0_AN vs D0_NN	BP	up	GO:0015758	glucose transport	1	68	8	32798	0.0164683	0.0785115	60.2904	1.78335
D0_AN vs D0_NN	BP	up	GO:0045087	innate immune response	3	68	277	32798	0.0199564	0.0929786	5.22372	1.69992
D0_AN vs D0_NN	BP	up	GO:0043433	negative regulation of sequence-specific DNA binding transcription factor activity	1	68	10	32798	0.0205434	0.0935699	48.2324	1.68733
D0_AN vs D0_NN	BP	up	GO:0009738	abscisic acid-activated signaling pathway	4	68	506	32798	0.0209962	0.0935699	3.81283	1.67786
D0_AN vs D0_NN	BP	up	GO:0042538	hyperosmotic salinity response	3	68	288	32798	0.0220828	0.0944453	5.0242	1.65595
D0_AN vs D0_NN	BP	up	GO:0071483	cellular response to blue light	1	68	11	32798	0.0225747	0.0944453	43.8476	1.64638
D0_AN vs D0_NN	BP	up	GO:0006471	protein ADP-ribosylation	1	68	11	32798	0.0225747	0.0944453	43.8476	1.64638
D0_AN vs D0_NN	BP	up	GO:0019538	protein metabolic process	7	68	1377	32798	0.023719	0.0969882	2.4519	1.6249
D0_AN vs D0_NN	BP	up	GO:0009737	response to abscisic acid	5	68	794	32798	0.024491	0.0969882	3.0373	1.61099
D0_AN vs D0_NN	BP	up	GO:0010117	photoprotection	1	68	12	32798	0.0246019	0.0969882	40.1936	1.60903
D0_AN vs D0_NN	BP	up	GO:0016485	protein processing	1	68	16	32798	0.0326692	0.126362	30.1452	1.48586
D0_AN vs D0_NN	BP	up	GO:0015798	myo-inositol transport	1	68	17	32798	0.0346758	0.129246	28.372	1.45997
D0_AN vs D0_NN	BP	up	GO:0010325	raffinose family oligosaccharide biosynthetic process	1	68	17	32798	0.0346758	0.129246	28.372	1.45997
D0_AN vs D0_NN	BP	up	GO:0032491	detection of molecule of fungal origin	1	68	18	32798	0.0366782	0.129639	26.7958	1.43559
D0_AN vs D0_NN	BP	up	GO:0002752	cell surface pattern recognition receptor signaling pathway	1	68	18	32798	0.0366782	0.129639	26.7958	1.43559
D0_AN vs D0_NN	BP	up	GO:0032499	detection of peptidoglycan	1	68	18	32798	0.0366782	0.129639	26.7958	1.43559
D0_AN vs D0_NN	BP	up	GO:0015749	monosaccharide transport	1	68	19	32798	0.0386766	0.134385	25.3854	1.41255
D0_AN vs D0_NN	BP	down	GO:0071461	cellular response to redox state	1	8	4	32798	0.000975357	0.040965	1024.94	3.01084
D0_AN vs D0_NN	BP	down	GO:0005975	carbohydrate metabolic process	3	8	1450	32798	0.00408465	0.0510916	8.48224	2.38885
D0_AN vs D0_NN	BP	down	GO:0010077	maintenance of inflorescence meristem identity	1	8	20	32798	0.00486847	0.0510916	204.988	2.31261
D0_AN vs D0_NN	BP	down	GO:0002229	defense response to oomycetes	1	8	21	32798	0.00511134	0.0510916	195.226	2.29146
D0_AN vs D0_NN	BP	down	GO:0005983	starch catabolic process	1	8	25	32798	0.00608234	0.0510916	163.99	2.21593
D0_AN vs D0_NN	BP	down	GO:0009685	gibberellin metabolic process	1	8	36	32798	0.00874829	0.0568457	113.882	2.05808
D0_AN vs D0_NN	BP	down	GO:0080027	response to herbivore	1	8	39	32798	0.00947429	0.0568457	105.122	2.02345
D0_AN vs D0_NN	BP	down	GO:0031540	regulation of anthocyanin biosynthetic process	1	8	49	32798	0.0118909	0.0592053	83.6684	1.92479
D0_AN vs D0_NN	BP	down	GO:0042732	D-xylose metabolic process	1	8	55	32798	0.0133384	0.0592053	74.5409	1.8749
D0_AN vs D0_NN	BP	down	GO:0010154	fruit development	1	8	59	32798	0.0143024	0.0592053	69.4873	1.84459
D0_AN vs D0_NN	BP	down	GO:0042128	nitrate assimilation	1	8	64	32798	0.0155062	0.0592053	64.0586	1.8095
D0_AN vs D0_NN	BP	down	GO:0009911	positive regulation of flower development	1	8	81	32798	0.0195894	0.068563	50.6142	1.70798
D0_AN vs D0_NN	BP	down	GO:0009846	pollen germination	1	8	90	32798	0.0217452	0.068823	45.5528	1.66264
D0_AN vs D0_NN	BP	down	GO:0009686	gibberellin biosynthetic process	1	8	95	32798	0.022941	0.068823	43.1553	1.63939
D0_AN vs D0_NN	BP	down	GO:0000003	reproduction	2	8	1186	32798	0.031644	0.0886033	6.91358	1.49971
D0_AN vs D0_NN	BP	down	GO:0000272	polysaccharide catabolic process	1	8	141	32798	0.0338828	0.0889425	29.0762	1.47002
D0_AN vs D0_NN	BP	down	GO:0009607	response to biotic stimulus	2	8	1449	32798	0.0457369	0.112997	5.65873	1.33973
D0_AN vs D0_NN	CC	up	GO:0005737	cytoplasm	29	67	6294	32039	8.65841e-06	0.000303044	2.20331	5.06256
D0_AN vs D0_NN	CC	up	GO:1990457	pexophagosome	1	67	2	32039	0.00417809	0.0731167	239.097	2.37902
D0_AN vs D0_NN	CC	down	GO:0005615	extracellular space	1	8	125	32039	0.0307924	0.373367	32.039	1.51156
D0_AN vs D0_NN	MF	up	GO:0008134	transcription factor binding	3	53	50	33014	7.25901e-05	0.00718642	37.3743	4.13912
D0_AN vs D0_NN	MF	up	GO:0051082	unfolded protein binding	4	53	264	33014	0.00086035	0.0425873	9.43796	3.06532
D0_AN vs D0_NN	MF	up	GO:0047681	aryl-alcohol dehydrogenase (NADP+) activity	1	53	2	33014	0.00320823	0.063423	311.453	2.49373
D0_AN vs D0_NN	MF	up	GO:0004512	inositol-3-phosphate synthase activity	1	53	2	33014	0.00320823	0.063423	311.453	2.49373
D0_AN vs D0_NN	MF	up	GO:0046029	mannitol dehydrogenase activity	1	53	2	33014	0.00320823	0.063423	311.453	2.49373
D0_AN vs D0_NN	MF	up	GO:0005365	myo-inositol transmembrane transporter activity	1	53	4	33014	0.00640636	0.063423	155.726	2.19339
D0_AN vs D0_NN	MF	up	GO:0015148	D-xylose transmembrane transporter activity	1	53	4	33014	0.00640636	0.063423	155.726	2.19339
D0_AN vs D0_NN	MF	up	GO:0015591	D-ribose transmembrane transporter activity	1	53	4	33014	0.00640636	0.063423	155.726	2.19339
D0_AN vs D0_NN	MF	up	GO:0015576	sorbitol transmembrane transporter activity	1	53	4	33014	0.00640636	0.063423	155.726	2.19339
D0_AN vs D0_NN	MF	up	GO:0015575	mannitol transmembrane transporter activity	1	53	4	33014	0.00640636	0.063423	155.726	2.19339
D0_AN vs D0_NN	MF	up	GO:0005355	glucose transmembrane transporter activity	1	53	5	33014	0.00800165	0.0660136	124.581	2.09682
D0_AN vs D0_NN	MF	up	GO:0047216	inositol 3-alpha-galactosyltransferase activity	1	53	5	33014	0.00800165	0.0660136	124.581	2.09682
D0_AN vs D0_NN	MF	up	GO:0080115	myosin XI tail binding	1	53	6	33014	0.00959442	0.0730652	103.818	2.01798
D0_AN vs D0_NN	MF	up	GO:0032441	pheophorbide a oxygenase activity	1	53	7	33014	0.0111847	0.0790917	88.9865	1.95138
D0_AN vs D0_NN	MF	up	GO:0015168	glycerol transmembrane transporter activity	1	53	8	33014	0.0127725	0.0830582	77.8632	1.89373
D0_AN vs D0_NN	MF	up	GO:0005354	galactose transmembrane transporter activity	1	53	9	33014	0.0143577	0.0830582	69.2117	1.84291
D0_AN vs D0_NN	MF	up	GO:0030742	GTP-dependent protein binding	1	53	9	33014	0.0143577	0.0830582	69.2117	1.84291
D0_AN vs D0_NN	MF	up	GO:0045549	9-cis-epoxycarotenoid dioxygenase activity	1	53	10	33014	0.0159405	0.0830582	62.2906	1.7975
D0_AN vs D0_NN	MF	up	GO:0080045	quercetin 3'-O-glucosyltransferase activity	1	53	10	33014	0.0159405	0.0830582	62.2906	1.7975
D0_AN vs D0_NN	MF	up	GO:0008237	metallopeptidase activity	2	53	125	33014	0.0172788	0.0855302	9.96649	1.76249
D0_AN vs D0_NN	MF	up	GO:0047274	galactinol-sucrose galactosyltransferase activity	1	53	14	33014	0.0222466	0.0926501	44.4933	1.65274
D0_AN vs D0_NN	MF	up	GO:0003825	alpha,alpha-trehalose-phosphate synthase (UDP-forming) activity	1	53	14	33014	0.0222466	0.0926501	44.4933	1.65274
D0_AN vs D0_NN	MF	up	GO:0008429	phosphatidylethanolamine binding	1	53	14	33014	0.0222466	0.0926501	44.4933	1.65274
D0_AN vs D0_NN	MF	up	GO:0016757	transferase activity, transferring glycosyl groups	5	53	1016	33014	0.0232158	0.0926501	3.06548	1.63422
D0_AN vs D0_NN	MF	up	GO:0044212	transcription regulatory region DNA binding	2	53	147	33014	0.0233965	0.0926501	8.47491	1.63085
D0_AN vs D0_NN	MF	up	GO:0031072	heat shock protein binding	2	53	162	33014	0.028004	0.101017	7.69019	1.55278
D0_AN vs D0_NN	MF	up	GO:2001080	chitosan binding	1	53	18	33014	0.0285131	0.101017	34.6059	1.54496
D0_AN vs D0_NN	MF	up	GO:0052747	sinapyl alcohol dehydrogenase activity	1	53	19	33014	0.0300736	0.101017	32.7845	1.52182
D0_AN vs D0_NN	MF	up	GO:0015145	monosaccharide transmembrane transporter activity	1	53	19	33014	0.0300736	0.101017	32.7845	1.52182
D0_AN vs D0_NN	MF	up	GO:0045551	cinnamyl-alcohol dehydrogenase activity	1	53	20	33014	0.0316316	0.101017	31.1453	1.49988
D0_AN vs D0_NN	MF	up	GO:0010277	chlorophyllide a oxygenase [overall] activity	1	53	20	33014	0.0316316	0.101017	31.1453	1.49988
D0_AN vs D0_NN	MF	up	GO:0080046	quercetin 4'-O-glucosyltransferase activity	1	53	21	33014	0.0331871	0.102673	29.6622	1.47903
D0_AN vs D0_NN	MF	up	GO:0051536	iron-sulfur cluster binding	2	53	191	33014	0.0378386	0.113516	6.52257	1.42206
D0_AN vs D0_NN	MF	up	GO:0003950	NAD+ ADP-ribosyltransferase activity	1	53	25	33014	0.0393848	0.114679	24.9162	1.40467
D0_AN vs D0_NN	MF	down	GO:0017057	6-phosphogluconolactonase activity	1	8	4	33014	0.000968978	0.0101106	1031.69	3.01369
D0_AN vs D0_NN	MF	down	GO:0004382	guanosine-diphosphatase activity	1	8	5	33014	0.00121109	0.0101106	825.35	2.91682
D0_AN vs D0_NN	MF	down	GO:0090450	inosine-diphosphatase activity	1	8	5	33014	0.00121109	0.0101106	825.35	2.91682
D0_AN vs D0_NN	MF	down	GO:0045134	uridine-diphosphatase activity	1	8	5	33014	0.00121109	0.0101106	825.35	2.91682
D0_AN vs D0_NN	MF	down	GO:0052635	C-20 gibberellin 2-beta-dioxygenase activity	1	8	7	33014	0.00169517	0.0101106	589.536	2.77079
D0_AN vs D0_NN	MF	down	GO:0017110	nucleoside-diphosphatase activity	1	8	8	33014	0.00193713	0.0101106	515.844	2.71284
D0_AN vs D0_NN	MF	down	GO:0004619	phosphoglycerate mutase activity	1	8	9	33014	0.00217904	0.0101106	458.528	2.66173
D0_AN vs D0_NN	MF	down	GO:0043169	cation binding	2	8	328	33014	0.00264862	0.0101106	25.1631	2.57698
D0_AN vs D0_NN	MF	down	GO:0016868	intramolecular transferase activity, phosphotransferases	1	8	12	33014	0.00290447	0.0101106	343.896	2.53693
D0_AN vs D0_NN	MF	down	GO:0047701	beta-L-arabinosidase activity	1	8	12	33014	0.00290447	0.0101106	343.896	2.53693
D0_AN vs D0_NN	MF	down	GO:0045543	gibberellin 2-beta-dioxygenase activity	1	8	14	33014	0.00338783	0.0101106	294.768	2.47008
D0_AN vs D0_NN	MF	down	GO:0004338	glucan exo-1,3-beta-glucosidase activity	1	8	14	33014	0.00338783	0.0101106	294.768	2.47008
D0_AN vs D0_NN	MF	down	GO:0052634	C-19 gibberellin 2-beta-dioxygenase activity	1	8	14	33014	0.00338783	0.0101106	294.768	2.47008
D0_AN vs D0_NN	MF	down	GO:0033907	beta-D-fucosidase activity	1	8	15	33014	0.00362943	0.0101106	275.117	2.44016
D0_AN vs D0_NN	MF	down	GO:0080083	beta-gentiobiose beta-glucosidase activity	1	8	18	33014	0.00435393	0.0112011	229.264	2.36112
D0_AN vs D0_NN	MF	down	GO:0016161	beta-amylase activity	1	8	19	33014	0.00459533	0.0112011	217.197	2.33768
D0_AN vs D0_NN	MF	down	GO:0016798	hydrolase activity, acting on glycosyl bonds	2	8	635	33014	0.00957741	0.0219717	12.9976	2.01875
D0_AN vs D0_NN	MF	down	GO:0004565	beta-galactosidase activity	1	8	43	33014	0.0103735	0.022476	95.9709	1.98407
D0_AN vs D0_NN	MF	down	GO:0008422	beta-glucosidase activity	1	8	56	33014	0.0134911	0.0276923	73.692	1.86995
D0_AN vs D0_NN	MF	down	GO:0016787	hydrolase activity	4	8	4536	33014	0.0157058	0.0306262	3.63911	1.80394
D0_AN vs D0_NN	MF	down	GO:0003824	catalytic activity	4	8	5201	33014	0.0252734	0.0469363	3.17381	1.59734
D0_AN vs D0_NN	MF	down	GO:0051213	dioxygenase activity	1	8	183	33014	0.0434985	0.077111	22.5505	1.36153
D0_AN vs D0_IN	BP	up	GO:0042542	response to hydrogen peroxide	26	62	441	32798	1.41625e-32	2.73337e-30	31.1882	31.8489
D0_AN vs D0_IN	BP	up	GO:0009408	response to heat	27	62	542	32798	6.65792e-32	6.42489e-30	26.3524	31.1767
D0_AN vs D0_IN	BP	up	GO:0009644	response to high light intensity	25	62	433	32798	4.87765e-31	3.13795e-29	30.5427	30.3118
D0_AN vs D0_IN	BP	up	GO:0006457	protein folding	24	62	672	32798	9.33515e-25	4.50421e-23	18.8929	24.0299
D0_AN vs D0_IN	BP	up	GO:0009628	response to abiotic stimulus	31	62	2459	32798	5.14867e-19	1.98739e-17	6.66897	18.2883
D0_AN vs D0_IN	BP	up	GO:0006950	response to stress	33	62	4490	32798	1.94681e-13	6.26224e-12	3.88797	12.7107
D0_AN vs D0_IN	BP	up	GO:0034976	response to endoplasmic reticulum stress	12	62	423	32798	2.18988e-11	6.03782e-10	15.0071	10.6596
D0_AN vs D0_IN	BP	up	GO:0045471	response to ethanol	3	62	4	32798	2.56947e-08	6.19885e-07	396.75	7.59016
D0_AN vs D0_IN	BP	up	GO:0071491	cellular response to red light	3	62	5	32798	6.41502e-08	1.16191e-06	317.4	7.1928
D0_AN vs D0_IN	BP	up	GO:0071490	cellular response to far red light	3	62	5	32798	6.41502e-08	1.16191e-06	317.4	7.1928
D0_AN vs D0_IN	BP	up	GO:0046685	response to arsenic-containing substance	5	62	55	32798	6.6223e-08	1.16191e-06	48.0909	7.17899
D0_AN vs D0_IN	BP	up	GO:0010286	heat acclimation	6	62	113	32798	7.68452e-08	1.23593e-06	28.0885	7.11438
D0_AN vs D0_IN	BP	up	GO:0071492	cellular response to UV-A	3	62	6	32798	1.28127e-07	1.9022e-06	264.5	6.89236
D0_AN vs D0_IN	BP	up	GO:0034605	cellular response to heat	4	62	31	32798	3.50467e-07	4.60355e-06	68.2581	6.45535
D0_AN vs D0_IN	BP	up	GO:0071486	cellular response to high light intensity	3	62	8	32798	3.57789e-07	4.60355e-06	198.375	6.44637
D0_AN vs D0_IN	BP	up	GO:0071483	cellular response to blue light	3	62	11	32798	1.04994e-06	1.2626e-05	144.273	5.97884
D0_AN vs D0_IN	BP	up	GO:0010380	regulation of chlorophyll biosynthetic process	4	62	41	32798	1.11214e-06	1.2626e-05	51.6098	5.95384
D0_AN vs D0_IN	BP	up	GO:0010117	photoprotection	3	62	12	32798	1.39803e-06	1.499e-05	132.25	5.85448
D0_AN vs D0_IN	BP	up	GO:0046688	response to copper ion	3	62	16	32798	3.53947e-06	3.59536e-05	99.1875	5.45106
D0_AN vs D0_IN	BP	up	GO:0010030	positive regulation of seed germination	3	62	33	32798	3.37031e-05	0.000325235	48.0909	4.47233
D0_AN vs D0_IN	BP	up	GO:0006979	response to oxidative stress	6	62	470	32798	0.000261629	0.00240449	6.75319	3.58231
D0_AN vs D0_IN	BP	up	GO:0009411	response to UV	3	62	103	32798	0.000994337	0.00872305	15.4078	3.00247
D0_AN vs D0_IN	BP	up	GO:0009718	anthocyanin-containing compound biosynthetic process	3	62	125	32798	0.00173463	0.0144537	12.696	2.76079
D0_AN vs D0_IN	BP	up	GO:0045893	positive regulation of transcription, DNA-templated	6	62	681	32798	0.00179735	0.0144537	4.66079	2.74537
D0_AN vs D0_IN	BP	up	GO:0042754	negative regulation of circadian rhythm	1	62	1	32798	0.00189036	0.0145936	529	2.72346
D0_AN vs D0_IN	BP	up	GO:0009793	embryo development ending in seed dormancy	7	62	975	32798	0.00238265	0.0176866	3.79795	2.62294
D0_AN vs D0_IN	BP	up	GO:0009409	response to cold	6	62	772	32798	0.00334999	0.0239462	4.1114	2.47496
D0_AN vs D0_IN	BP	up	GO:0015793	glycerol transport	2	62	50	32798	0.00406269	0.0280035	21.16	2.39119
D0_AN vs D0_IN	BP	up	GO:0019593	mannitol biosynthetic process	1	62	3	32798	0.00566054	0.0376718	176.333	2.24714
D0_AN vs D0_IN	BP	up	GO:0009791	post-embryonic development	8	62	1495	32798	0.00694154	0.0428027	2.83077	2.15854
D0_AN vs D0_IN	BP	up	GO:0015797	mannitol transport	1	62	4	32798	0.00754037	0.0428027	132.25	2.12261
D0_AN vs D0_IN	BP	up	GO:0015795	sorbitol transport	1	62	4	32798	0.00754037	0.0428027	132.25	2.12261
D0_AN vs D0_IN	BP	up	GO:0015753	D-xylose transport	1	62	4	32798	0.00754037	0.0428027	132.25	2.12261
D0_AN vs D0_IN	BP	up	GO:0015752	D-ribose transport	1	62	4	32798	0.00754037	0.0428027	132.25	2.12261
D0_AN vs D0_IN	BP	up	GO:0002376	immune system process	2	62	71	32798	0.00803449	0.0443045	14.9014	2.09504
D0_AN vs D0_IN	BP	up	GO:0006021	inositol biosynthetic process	1	62	5	32798	0.0094167	0.050484	105.8	2.0261
D0_AN vs D0_IN	BP	up	GO:0016114	terpenoid biosynthetic process	2	62	80	32798	0.0101064	0.052717	13.225	1.99541
D0_AN vs D0_IN	BP	up	GO:0010224	response to UV-B	3	62	244	32798	0.0111398	0.0536015	6.5041	1.95312
D0_AN vs D0_IN	BP	up	GO:0005991	trehalose metabolic process	1	62	6	32798	0.0112895	0.0536015	88.1667	1.94732
D0_AN vs D0_IN	BP	up	GO:0043335	protein unfolding	1	62	6	32798	0.0112895	0.0536015	88.1667	1.94732
D0_AN vs D0_IN	BP	up	GO:0080167	response to karrikin	3	62	246	32798	0.0113868	0.0536015	6.45122	1.9436
D0_AN vs D0_IN	BP	up	GO:0015757	galactose transport	1	62	7	32798	0.0131589	0.0604683	75.5714	1.88078
D0_AN vs D0_IN	BP	up	GO:0015758	glucose transport	1	62	8	32798	0.0150248	0.0674368	66.125	1.82319
D0_AN vs D0_IN	BP	up	GO:0045087	innate immune response	3	62	277	32798	0.0156238	0.0685317	5.72924	1.80621
D0_AN vs D0_IN	BP	up	GO:0009816	defense response to bacterium, incompatible interaction	2	62	104	32798	0.016641	0.0713712	10.1731	1.77882
D0_AN vs D0_IN	BP	up	GO:0043433	negative regulation of sequence-specific DNA binding transcription factor activity	1	62	10	32798	0.0187461	0.0786523	52.9	1.72709
D0_AN vs D0_IN	BP	up	GO:0009414	response to water deprivation	4	62	545	32798	0.0197134	0.0809509	3.88257	1.70524
D0_AN vs D0_IN	BP	up	GO:0006471	protein ADP-ribosylation	1	62	11	32798	0.0206016	0.082094	48.0909	1.6861
D0_AN vs D0_IN	BP	up	GO:0009790	embryo development	5	62	836	32798	0.0208425	0.082094	3.16388	1.68105
D0_AN vs D0_IN	BP	up	GO:0000003	reproduction	6	62	1186	32798	0.0243248	0.0938938	2.67622	1.61395
D0_AN vs D0_IN	BP	up	GO:0007205	protein kinase C-activating G-protein coupled receptor signaling pathway	1	62	16	32798	0.0298274	0.112876	33.0625	1.52538
D0_AN vs D0_IN	BP	up	GO:0015798	myo-inositol transport	1	62	17	32798	0.0316623	0.113409	31.1176	1.49946
D0_AN vs D0_IN	BP	up	GO:0010325	raffinose family oligosaccharide biosynthetic process	1	62	17	32798	0.0316623	0.113409	31.1176	1.49946
D0_AN vs D0_IN	BP	up	GO:0046686	response to cadmium ion	5	62	935	32798	0.0317313	0.113409	2.82888	1.49851
D0_AN vs D0_IN	BP	up	GO:0032491	detection of molecule of fungal origin	1	62	18	32798	0.0334937	0.113409	29.3889	1.47504
D0_AN vs D0_IN	BP	up	GO:0002752	cell surface pattern recognition receptor signaling pathway	1	62	18	32798	0.0334937	0.113409	29.3889	1.47504
D0_AN vs D0_IN	BP	up	GO:0032499	detection of peptidoglycan	1	62	18	32798	0.0334937	0.113409	29.3889	1.47504
D0_AN vs D0_IN	BP	up	GO:0009744	response to sucrose	3	62	375	32798	0.0341619	0.113677	4.232	1.46646
D0_AN vs D0_IN	BP	up	GO:0015749	monosaccharide transport	1	62	19	32798	0.0353218	0.115544	27.8421	1.45196
D0_AN vs D0_IN	BP	up	GO:0071219	cellular response to molecule of bacterial origin	1	62	27	32798	0.0498242	0.157641	19.5926	1.30256
D0_AN vs D0_IN	BP	up	GO:0071323	cellular response to chitin	1	62	27	32798	0.0498242	0.157641	19.5926	1.30256
D0_AN vs D0_IN	BP	down	GO:0006096	glycolytic process	1	2	402	32798	0.0243638	0.143497	40.7935	1.61325
D0_AN vs D0_IN	BP	down	GO:0009737	response to abscisic acid	1	2	794	32798	0.0478322	0.143497	20.6537	1.32028
D0_AN vs D0_IN	CC	up	GO:0005737	cytoplasm	24	62	6294	32039	0.000400561	0.00679908	1.97048	3.39733
D0_AN vs D0_IN	CC	up	GO:0009522	photosystem I	3	62	76	32039	0.00043865	0.00679908	20.3983	3.35788
D0_AN vs D0_IN	CC	up	GO:0009523	photosystem II	3	62	132	32039	0.0021648	0.0223696	11.7445	2.66458
D0_AN vs D0_IN	CC	up	GO:1990457	pexophagosome	1	62	2	32039	0.0038666	0.0299661	258.379	2.41267
D0_AN vs D0_IN	CC	up	GO:0009535	chloroplast thylakoid membrane	4	62	649	32039	0.0369887	0.22933	3.18495	1.43193
D0_AN vs D0_IN	MF	up	GO:0016168	chlorophyll binding	3	49	82	33014	0.000250557	0.0202951	24.6496	3.60109
D0_AN vs D0_IN	MF	up	GO:0046029	mannitol dehydrogenase activity	1	49	2	33014	0.00296628	0.0499469	336.878	2.52779
D0_AN vs D0_IN	MF	up	GO:0047681	aryl-alcohol dehydrogenase (NADP+) activity	1	49	2	33014	0.00296628	0.0499469	336.878	2.52779
D0_AN vs D0_IN	MF	up	GO:0004512	inositol-3-phosphate synthase activity	1	49	2	33014	0.00296628	0.0499469	336.878	2.52779
D0_AN vs D0_IN	MF	up	GO:0015591	D-ribose transmembrane transporter activity	1	49	4	33014	0.00592394	0.0499469	168.439	2.22739
D0_AN vs D0_IN	MF	up	GO:0005365	myo-inositol transmembrane transporter activity	1	49	4	33014	0.00592394	0.0499469	168.439	2.22739
D0_AN vs D0_IN	MF	up	GO:0015576	sorbitol transmembrane transporter activity	1	49	4	33014	0.00592394	0.0499469	168.439	2.22739
D0_AN vs D0_IN	MF	up	GO:0015575	mannitol transmembrane transporter activity	1	49	4	33014	0.00592394	0.0499469	168.439	2.22739
D0_AN vs D0_IN	MF	up	GO:0015148	D-xylose transmembrane transporter activity	1	49	4	33014	0.00592394	0.0499469	168.439	2.22739
D0_AN vs D0_IN	MF	up	GO:0051082	unfolded protein binding	3	49	264	33014	0.00710228	0.0499469	7.65631	2.1486
D0_AN vs D0_IN	MF	up	GO:0005355	glucose transmembrane transporter activity	1	49	5	33014	0.00739954	0.0499469	134.751	2.1308
D0_AN vs D0_IN	MF	up	GO:0047216	inositol 3-alpha-galactosyltransferase activity	1	49	5	33014	0.00739954	0.0499469	134.751	2.1308
D0_AN vs D0_IN	MF	up	GO:0015168	glycerol transmembrane transporter activity	1	49	8	33014	0.0118135	0.0736072	84.2194	1.92762
D0_AN vs D0_IN	MF	up	GO:0005354	galactose transmembrane transporter activity	1	49	9	33014	0.0132805	0.0768374	74.8617	1.87678
D0_AN vs D0_IN	MF	up	GO:0008237	metallopeptidase activity	2	49	125	33014	0.0148913	0.0804128	10.7801	1.82707
D0_AN vs D0_IN	MF	up	GO:0044212	transcription regulatory region DNA binding	2	49	147	33014	0.0201984	0.0926271	9.16674	1.69468
D0_AN vs D0_IN	MF	up	GO:0047274	galactinol-sucrose galactosyltransferase activity	1	49	14	33014	0.0205838	0.0926271	48.1254	1.68647
D0_AN vs D0_IN	MF	up	GO:0003825	alpha,alpha-trehalose-phosphate synthase (UDP-forming) activity	1	49	14	33014	0.0205838	0.0926271	48.1254	1.68647
D0_AN vs D0_IN	MF	up	GO:0004143	diacylglycerol kinase activity	1	49	16	33014	0.0234903	0.0988127	42.1097	1.62911
D0_AN vs D0_IN	MF	up	GO:2001080	chitosan binding	1	49	18	33014	0.0263883	0.0988127	37.4308	1.57859
D0_AN vs D0_IN	MF	up	GO:0052747	sinapyl alcohol dehydrogenase activity	1	49	19	33014	0.0278341	0.0988127	35.4608	1.55542
D0_AN vs D0_IN	MF	up	GO:0015145	monosaccharide transmembrane transporter activity	1	49	19	33014	0.0278341	0.0988127	35.4608	1.55542
D0_AN vs D0_IN	MF	up	GO:0045551	cinnamyl-alcohol dehydrogenase activity	1	49	20	33014	0.0292778	0.0988127	33.6878	1.53346
D0_AN vs D0_IN	MF	up	GO:0003951	NAD+ kinase activity	1	49	20	33014	0.0292778	0.0988127	33.6878	1.53346
D0_AN vs D0_IN	MF	up	GO:0003950	NAD+ ADP-ribosyltransferase activity	1	49	25	33014	0.0364651	0.118147	26.9502	1.43812
D0_AN vs D0_IN	MF	down	GO:0004619	phosphoglycerate mutase activity	1	2	9	33014	0.000545157	0.00290737	1834.11	3.26348
D0_AN vs D0_IN	MF	down	GO:0016868	intramolecular transferase activity, phosphotransferases	1	2	12	33014	0.000726843	0.00290737	1375.58	3.13856
D0_AN vs D0_IN	MF	down	GO:0003682	chromatin binding	1	2	645	33014	0.0386932	0.103182	25.5922	1.41237
D1_IN vs D1_NN	BP	up	GO:0009664	plant-type cell wall organization	2	14	207	32798	0.00343159	0.18757	22.6349	2.46451
D1_IN vs D1_NN	BP	up	GO:0006535	cysteine biosynthetic process from serine	1	14	17	32798	0.00723357	0.18757	137.807	2.14065
D1_IN vs D1_NN	BP	up	GO:0048658	anther wall tapetum development	1	14	17	32798	0.00723357	0.18757	137.807	2.14065
D1_IN vs D1_NN	BP	up	GO:0010623	developmental programmed cell death	1	14	26	32798	0.0110434	0.18757	90.1044	1.9569
D1_IN vs D1_NN	BP	up	GO:0009567	double fertilization forming a zygote and endosperm	1	14	40	32798	0.0169428	0.18757	58.5679	1.77101
D1_IN vs D1_NN	BP	up	GO:0045037	protein import into chloroplast stroma	1	14	41	32798	0.017363	0.18757	57.1394	1.76038
D1_IN vs D1_NN	BP	up	GO:0007005	mitochondrion organization	1	14	42	32798	0.017783	0.18757	55.7789	1.75
D1_IN vs D1_NN	BP	up	GO:0019538	protein metabolic process	3	14	1377	32798	0.0189944	0.18757	5.10395	1.72137
D1_IN vs D1_NN	BP	up	GO:0007568	aging	1	14	83	32798	0.0348589	0.287858	28.2255	1.45769
D1_IN vs D1_NN	BP	down	GO:0009636	response to toxic substance	16	652	183	32798	8.89524e-07	0.000572853	4.39814	6.05084
D1_IN vs D1_NN	BP	down	GO:0009813	flavonoid biosynthetic process	25	652	501	32798	2.95148e-05	0.00658729	2.51016	4.52996
D1_IN vs D1_NN	BP	down	GO:0016556	mRNA modification	12	652	143	32798	3.06861e-05	0.00658729	4.22129	4.51306
D1_IN vs D1_NN	BP	down	GO:0009965	leaf morphogenesis	17	652	279	32798	5.02997e-05	0.00809825	3.0651	4.29843
D1_IN vs D1_NN	BP	down	GO:0010275	NAD(P)H dehydrogenase complex assembly	3	652	5	32798	7.59028e-05	0.00977628	30.1822	4.11974
D1_IN vs D1_NN	BP	down	GO:0008150	biological_process	259	652	10815	32798	0.00015228	0.0163447	1.20468	3.81736
D1_IN vs D1_NN	BP	down	GO:0000023	maltose metabolic process	14	652	231	32798	0.000239281	0.0220139	3.04871	3.62109
D1_IN vs D1_NN	BP	down	GO:0010207	photosystem II assembly	15	652	265	32798	0.000303749	0.0244518	2.84738	3.51749
D1_IN vs D1_NN	BP	down	GO:0006661	phosphatidylinositol biosynthetic process	10	652	136	32798	0.000406322	0.0261762	3.6988	3.39113
D1_IN vs D1_NN	BP	down	GO:0045962	positive regulation of development, heterochronic	3	652	8	32798	0.000406463	0.0261762	18.8639	3.39098
D1_IN vs D1_NN	BP	down	GO:0045017	glycerolipid biosynthetic process	4	652	20	32798	0.000581832	0.031225	10.0607	3.2352
D1_IN vs D1_NN	BP	down	GO:0010077	maintenance of inflorescence meristem identity	4	652	20	32798	0.000581832	0.031225	10.0607	3.2352
D1_IN vs D1_NN	BP	down	GO:0006914	autophagy	8	652	98	32798	0.000765641	0.0379287	4.10642	3.11597
D1_IN vs D1_NN	BP	down	GO:0030154	cell differentiation	32	652	895	32798	0.00115122	0.0501518	1.79857	2.93884
D1_IN vs D1_NN	BP	down	GO:0080058	protein deglutathionylation	2	652	3	32798	0.00116813	0.0501518	33.5358	2.93251
D1_IN vs D1_NN	BP	down	GO:0019252	starch biosynthetic process	14	652	290	32798	0.002177	0.0876242	2.42845	2.66214
D1_IN vs D1_NN	BP	down	GO:0009073	aromatic amino acid family biosynthetic process	8	652	121	32798	0.00294756	0.108751	3.32586	2.53054
D1_IN vs D1_NN	BP	down	GO:0016226	iron-sulfur cluster assembly	11	652	207	32798	0.00303963	0.108751	2.67314	2.51718
D1_IN vs D1_NN	BP	down	GO:0055114	oxidation-reduction process	79	652	2936	32798	0.00364768	0.123637	1.35354	2.43798
D1_IN vs D1_NN	BP	down	GO:0015979	photosynthesis	24	652	675	32798	0.00484949	0.1548	1.78858	2.3143
D1_IN vs D1_NN	BP	down	GO:0006968	cellular defense response	3	652	18	32798	0.00510741	0.1548	8.38395	2.2918
D1_IN vs D1_NN	BP	down	GO:0048826	cotyledon morphogenesis	2	652	6	32798	0.00561293	0.1548	16.7679	2.25081
D1_IN vs D1_NN	BP	down	GO:0046256	2,4,6-trinitrotoluene catabolic process	2	652	6	32798	0.00561293	0.1548	16.7679	2.25081
D1_IN vs D1_NN	BP	down	GO:0009657	plastid organization	7	652	108	32798	0.00588434	0.1548	3.26042	2.2303
D1_IN vs D1_NN	BP	down	GO:0006952	defense response	64	652	2339	32798	0.00607029	0.1548	1.37642	2.21679
D1_IN vs D1_NN	BP	down	GO:0046482	para-aminobenzoic acid metabolic process	6	652	83	32798	0.00624971	0.1548	3.63641	2.20414
D1_IN vs D1_NN	BP	down	GO:0033329	kaempferol O-glucoside metabolic process	2	652	7	32798	0.00775496	0.173031	14.3725	2.11042
D1_IN vs D1_NN	BP	down	GO:0033302	quercetin O-glucoside metabolic process	2	652	7	32798	0.00775496	0.173031	14.3725	2.11042
D1_IN vs D1_NN	BP	down	GO:0000162	tryptophan biosynthetic process	5	652	62	32798	0.00779176	0.173031	4.05675	2.10836
D1_IN vs D1_NN	BP	down	GO:0009744	response to sucrose	15	652	375	32798	0.00867746	0.186276	2.01215	2.06161
D1_IN vs D1_NN	BP	down	GO:0000060	protein import into nucleus, translocation	2	652	8	32798	0.0102045	0.21199	12.5759	1.99121
D1_IN vs D1_NN	BP	down	GO:0010103	stomatal complex morphogenesis	11	652	255	32798	0.0136939	0.275591	2.16996	1.86347
D1_IN vs D1_NN	BP	down	GO:0000045	autophagic vacuole assembly	3	652	28	32798	0.0177094	0.297727	5.38968	1.7518
D1_IN vs D1_NN	BP	down	GO:0006662	glycerol ether metabolic process	4	652	51	32798	0.0185067	0.297727	3.94539	1.73267
D1_IN vs D1_NN	BP	down	GO:0010155	regulation of proton transport	6	652	105	32798	0.0185568	0.297727	2.8745	1.7315
D1_IN vs D1_NN	BP	down	GO:0045048	protein insertion into ER membrane	1	652	1	32798	0.0198793	0.297727	50.3037	1.7016
D1_IN vs D1_NN	BP	down	GO:0019685	photosynthesis, dark reaction	1	652	1	32798	0.0198793	0.297727	50.3037	1.7016
D1_IN vs D1_NN	BP	down	GO:0006044	N-acetylglucosamine metabolic process	1	652	1	32798	0.0198793	0.297727	50.3037	1.7016
D1_IN vs D1_NN	BP	down	GO:0006045	N-acetylglucosamine biosynthetic process	1	652	1	32798	0.0198793	0.297727	50.3037	1.7016
D1_IN vs D1_NN	BP	down	GO:0045747	positive regulation of Notch signaling pathway	1	652	1	32798	0.0198793	0.297727	50.3037	1.7016
D1_IN vs D1_NN	BP	down	GO:0090408	phloem nitrate loading	1	652	1	32798	0.0198793	0.297727	50.3037	1.7016
D1_IN vs D1_NN	BP	down	GO:0010478	chlororespiration	1	652	1	32798	0.0198793	0.297727	50.3037	1.7016
D1_IN vs D1_NN	BP	down	GO:0060416	response to growth hormone	1	652	1	32798	0.0198793	0.297727	50.3037	1.7016
D1_IN vs D1_NN	BP	down	GO:0052696	flavonoid glucuronidation	12	652	307	32798	0.0207797	0.304139	1.96627	1.68236
D1_IN vs D1_NN	BP	down	GO:0007169	transmembrane receptor protein tyrosine kinase signaling pathway	12	652	311	32798	0.022699	0.312715	1.94098	1.64399
D1_IN vs D1_NN	BP	down	GO:0051262	protein tetramerization	2	652	12	32798	0.0228224	0.312715	8.38395	1.64164
D1_IN vs D1_NN	BP	down	GO:0030007	cellular potassium ion homeostasis	2	652	12	32798	0.0228224	0.312715	8.38395	1.64164
D1_IN vs D1_NN	BP	down	GO:0080167	response to karrikin	10	652	246	32798	0.0261711	0.349882	2.04487	1.58218
D1_IN vs D1_NN	BP	down	GO:0009704	de-etiolation	2	652	13	32798	0.0266215	0.349882	7.73903	1.57477
D1_IN vs D1_NN	BP	down	GO:0019748	secondary metabolic process	22	652	710	32798	0.0282426	0.363765	1.55871	1.5491
D1_IN vs D1_NN	BP	down	GO:0010583	response to cyclopentenone	11	652	288	32798	0.0302157	0.370248	1.92132	1.51977
D1_IN vs D1_NN	BP	down	GO:0009819	drought recovery	2	652	14	32798	0.0306555	0.370248	7.18624	1.51349
D1_IN vs D1_NN	BP	down	GO:0045893	positive regulation of transcription, DNA-templated	21	652	681	32798	0.0329462	0.370248	1.55121	1.48219
D1_IN vs D1_NN	BP	down	GO:0046907	intracellular transport	2	652	15	32798	0.0349138	0.370248	6.70716	1.457
D1_IN vs D1_NN	BP	down	GO:0009407	toxin catabolic process	12	652	336	32798	0.0377593	0.370248	1.79656	1.42298
D1_IN vs D1_NN	BP	down	GO:1901349	glucosinolate transport	1	652	2	32798	0.0393639	0.370248	25.1518	1.4049
D1_IN vs D1_NN	BP	down	GO:1901001	negative regulation of response to salt stress	1	652	2	32798	0.0393639	0.370248	25.1518	1.4049
D1_IN vs D1_NN	BP	down	GO:0005976	polysaccharide metabolic process	1	652	2	32798	0.0393639	0.370248	25.1518	1.4049
D1_IN vs D1_NN	BP	down	GO:0002084	protein depalmitoylation	1	652	2	32798	0.0393639	0.370248	25.1518	1.4049
D1_IN vs D1_NN	BP	down	GO:0019310	inositol catabolic process	1	652	2	32798	0.0393639	0.370248	25.1518	1.4049
D1_IN vs D1_NN	BP	down	GO:0043100	pyrimidine nucleobase salvage	1	652	2	32798	0.0393639	0.370248	25.1518	1.4049
D1_IN vs D1_NN	BP	down	GO:0010423	negative regulation of brassinosteroid biosynthetic process	1	652	2	32798	0.0393639	0.370248	25.1518	1.4049
D1_IN vs D1_NN	BP	down	GO:0090449	phloem glucosinolate loading	1	652	2	32798	0.0393639	0.370248	25.1518	1.4049
D1_IN vs D1_NN	BP	down	GO:0010496	intercellular transport	1	652	2	32798	0.0393639	0.370248	25.1518	1.4049
D1_IN vs D1_NN	BP	down	GO:0015851	nucleobase transport	1	652	2	32798	0.0393639	0.370248	25.1518	1.4049
D1_IN vs D1_NN	BP	down	GO:0045597	positive regulation of cell differentiation	1	652	2	32798	0.0393639	0.370248	25.1518	1.4049
D1_IN vs D1_NN	BP	down	GO:0044804	nucleophagy	2	652	16	32798	0.0393858	0.370248	6.28796	1.40466
D1_IN vs D1_NN	BP	down	GO:0042178	xenobiotic catabolic process	3	652	38	32798	0.0394496	0.370248	3.97134	1.40396
D1_IN vs D1_NN	BP	down	GO:0015996	chlorophyll catabolic process	5	652	94	32798	0.0396694	0.370248	2.67573	1.40154
D1_IN vs D1_NN	BP	down	GO:0006805	xenobiotic metabolic process	3	652	39	32798	0.0421258	0.380485	3.86951	1.37545
D1_IN vs D1_NN	BP	down	GO:0007017	microtubule-based process	4	652	66	32798	0.0424166	0.380485	3.04871	1.37246
D1_IN vs D1_NN	BP	down	GO:0009739	response to gibberellin	7	652	161	32798	0.0425386	0.380485	2.18712	1.37122
D1_IN vs D1_NN	BP	down	GO:0043085	positive regulation of catalytic activity	7	652	162	32798	0.0437333	0.385812	2.17362	1.35919
D1_IN vs D1_NN	BP	down	GO:0006098	pentose-phosphate shunt	10	652	271	32798	0.0456906	0.396593	1.85622	1.34017
D1_IN vs D1_NN	BP	down	GO:0015824	proline transport	7	652	164	32798	0.0461871	0.396593	2.14711	1.33548
D1_IN vs D1_NN	BP	down	GO:0016024	CDP-diacylglycerol biosynthetic process	2	652	18	32798	0.0489305	0.409237	5.5893	1.31042
D1_IN vs D1_NN	BP	down	GO:0000422	mitochondrion degradation	2	652	18	32798	0.0489305	0.409237	5.5893	1.31042
D1_IN vs D1_NN	CC	up	GO:0009505	plant-type cell wall	4	14	522	32039	6.12444e-05	0.0016536	17.5364	4.21293
D1_IN vs D1_NN	CC	up	GO:0009530	primary cell wall	1	14	3	32039	0.00131037	0.01769	762.833	2.88261
D1_IN vs D1_NN	CC	up	GO:0005576	extracellular region	6	14	3723	32039	0.00320993	0.0288894	3.68815	2.4935
D1_IN vs D1_NN	CC	up	GO:0005618	cell wall	4	14	1827	32039	0.00665043	0.0448904	5.0104	2.17715
D1_IN vs D1_NN	CC	up	GO:0000325	plant-type vacuole	1	14	77	32039	0.0331325	0.157749	29.7208	1.47975
D1_IN vs D1_NN	CC	up	GO:0005575	cellular_component	6	14	6095	32039	0.0350553	0.157749	2.25283	1.45525
D1_IN vs D1_NN	CC	down	GO:0009535	chloroplast thylakoid membrane	30	641	649	32039	2.35045e-05	0.00310259	2.31045	4.62885
D1_IN vs D1_NN	CC	down	GO:0042765	GPI-anchor transamidase complex	5	641	22	32039	6.26676e-05	0.00344044	11.3597	4.20296
D1_IN vs D1_NN	CC	down	GO:0009507	chloroplast	148	641	5519	32039	7.81917e-05	0.00344044	1.34036	4.10684
D1_IN vs D1_NN	CC	down	GO:0010598	NAD(P)H dehydrogenase complex (plastoquinone)	4	641	15	32039	0.000181763	0.00599818	13.3288	3.74049
D1_IN vs D1_NN	CC	down	GO:0009344	nitrite reductase complex [NAD(P)H]	2	641	2	32039	0.000399663	0.00780896	49.9828	3.39831
D1_IN vs D1_NN	CC	down	GO:0033110	Cvt vesicle membrane	3	641	8	32039	0.000414112	0.00780896	18.7436	3.38288
D1_IN vs D1_NN	CC	down	GO:0000421	autophagic vacuole membrane	3	641	8	32039	0.000414112	0.00780896	18.7436	3.38288
D1_IN vs D1_NN	CC	down	GO:0009579	thylakoid	31	641	827	32039	0.000711284	0.0117362	1.8736	3.14796
D1_IN vs D1_NN	CC	down	GO:0019898	extrinsic component of membrane	6	641	56	32039	0.000870275	0.012764	5.3553	3.06034
D1_IN vs D1_NN	CC	down	GO:0009523	photosystem II	9	641	132	32039	0.00139389	0.0183993	3.40792	2.85577
D1_IN vs D1_NN	CC	down	GO:0009654	photosystem II oxygen evolving complex	4	641	30	32039	0.00287746	0.0345295	6.66438	2.54099
D1_IN vs D1_NN	CC	down	GO:0043231	intracellular membrane-bounded organelle	16	641	392	32039	0.00603403	0.0663744	2.04012	2.21939
D1_IN vs D1_NN	CC	down	GO:0005875	microtubule associated complex	4	641	40	32039	0.00820166	0.0832784	4.99828	2.0861
D1_IN vs D1_NN	CC	down	GO:0030095	chloroplast photosystem II	3	641	23	32039	0.0104787	0.0987991	6.5195	1.97969
D1_IN vs D1_NN	CC	down	GO:0030122	AP-2 adaptor complex	1	641	1	32039	0.0200069	0.17606	49.9828	1.69882
D1_IN vs D1_NN	CC	down	GO:0009536	plastid	108	641	4501	32039	0.0245747	0.191653	1.19932	1.60951
D1_IN vs D1_NN	CC	down	GO:0016021	integral component of membrane	132	641	5622	32039	0.0246825	0.191653	1.17356	1.60761
D1_IN vs D1_NN	CC	down	GO:0009543	chloroplast thylakoid lumen	5	641	88	32039	0.0318682	0.2337	2.83993	1.49664
D1_IN vs D1_NN	CC	down	GO:0030688	preribosome, small subunit precursor	1	641	2	32039	0.0396141	0.275214	24.9914	1.40215
D1_IN vs D1_NN	MF	up	GO:0004124	cysteine synthase activity	1	14	13	33014	0.0054998	0.10061	181.396	2.25965
D1_IN vs D1_NN	MF	up	GO:0090353	polygalacturonase inhibitor activity	1	14	17	33014	0.00718639	0.10061	138.714	2.14349
D1_IN vs D1_NN	MF	up	GO:0005199	structural constituent of cell wall	1	14	27	33014	0.0113913	0.106318	87.3386	1.94343
D1_IN vs D1_NN	MF	up	GO:0016881	acid-amino acid ligase activity	1	14	97	33014	0.0403654	0.282558	24.3108	1.39399
D1_IN vs D1_NN	MF	down	GO:0016706	oxidoreductase activity, acting on paired donors, with incorporation or reduction of molecular oxygen, 2-oxoglutarate as one donor, and incorporation of one atom each of oxygen into both donors	19	643	264	33014	1.26002e-06	0.000335332	3.69519	5.89962
D1_IN vs D1_NN	MF	down	GO:0005509	calcium ion binding	25	643	435	33014	1.85779e-06	0.000335332	2.95079	5.731
D1_IN vs D1_NN	MF	down	GO:0003690	double-stranded DNA binding	10	643	89	33014	9.35577e-06	0.00112581	5.76896	5.02892
D1_IN vs D1_NN	MF	down	GO:0003674	molecular_function	209	643	8302	33014	1.41777e-05	0.00119986	1.29256	4.84839
D1_IN vs D1_NN	MF	down	GO:0050736	O-malonyltransferase activity	4	643	9	33014	1.66185e-05	0.00119986	22.8194	4.77941
D1_IN vs D1_NN	MF	down	GO:0043531	ADP binding	44	643	1193	33014	4.63311e-05	0.00278759	1.89365	4.33413
D1_IN vs D1_NN	MF	down	GO:0004364	glutathione transferase activity	8	643	80	33014	0.000167612	0.0079474	5.13437	3.7757
D1_IN vs D1_NN	MF	down	GO:0016760	cellulose synthase (UDP-forming) activity	6	643	43	33014	0.00017612	0.0079474	7.16424	3.75419
D1_IN vs D1_NN	MF	down	GO:0003700	sequence-specific DNA binding transcription factor activity	70	643	2352	33014	0.000279316	0.0104847	1.52809	3.5539
D1_IN vs D1_NN	MF	down	GO:0016759	cellulose synthase activity	6	643	47	33014	0.000290436	0.0104847	6.55452	3.53695
D1_IN vs D1_NN	MF	down	GO:0047501	(+)-neomenthol dehydrogenase activity	4	643	22	33014	0.000788767	0.0237287	9.33522	3.10305
D1_IN vs D1_NN	MF	down	GO:0047504	(-)-menthol dehydrogenase activity	4	643	22	33014	0.000788767	0.0237287	9.33522	3.10305
D1_IN vs D1_NN	MF	down	GO:0050313	sulfur dioxygenase activity	2	643	3	33014	0.00112157	0.0311451	34.2291	2.95017
D1_IN vs D1_NN	MF	down	GO:0008106	alcohol dehydrogenase (NADP+) activity	4	643	25	33014	0.0013024	0.0335833	8.21499	2.88526
D1_IN vs D1_NN	MF	down	GO:0004144	diacylglycerol O-acyltransferase activity	4	643	27	33014	0.00175213	0.0421679	7.60647	2.75643
D1_IN vs D1_NN	MF	down	GO:0000976	transcription regulatory region sequence-specific DNA binding	5	643	49	33014	0.0025947	0.0585429	5.23915	2.58591
D1_IN vs D1_NN	MF	down	GO:0004048	anthranilate phosphoribosyltransferase activity	3	643	15	33014	0.00280954	0.0596615	10.2687	2.55136
D1_IN vs D1_NN	MF	down	GO:0051213	dioxygenase activity	10	643	183	33014	0.0032833	0.0658484	2.80567	2.48369
D1_IN vs D1_NN	MF	down	GO:0016491	oxidoreductase activity	66	643	2420	33014	0.00363528	0.0690703	1.40028	2.43946
D1_IN vs D1_NN	MF	down	GO:0015020	glucuronosyltransferase activity	6	643	77	33014	0.0039273	0.0708878	4.00081	2.40591
D1_IN vs D1_NN	MF	down	GO:0046983	protein dimerization activity	27	643	802	33014	0.004598	0.0790418	1.72853	2.33743
D1_IN vs D1_NN	MF	down	GO:0016746	transferase activity, transferring acyl groups	17	643	430	33014	0.00499065	0.081892	2.02987	2.30184
D1_IN vs D1_NN	MF	down	GO:0080044	quercetin 7-O-glucosyltransferase activity	13	643	308	33014	0.00786869	0.123504	2.1671	2.1041
D1_IN vs D1_NN	MF	down	GO:0008889	glycerophosphodiester phosphodiesterase activity	3	643	25	33014	0.0122965	0.177562	6.16124	1.91022
D1_IN vs D1_NN	MF	down	GO:0003756	protein disulfide isomerase activity	3	643	25	33014	0.0122965	0.177562	6.16124	1.91022
D1_IN vs D1_NN	MF	down	GO:0080043	quercetin 3-O-glucosyltransferase activity	12	643	305	33014	0.0172489	0.234368	2.02008	1.76324
D1_IN vs D1_NN	MF	down	GO:0045156	electron transporter, transferring electrons within the cyclic electron transport pathway of photosynthesis activity	3	643	29	33014	0.0184492	0.234368	5.31142	1.73402
D1_IN vs D1_NN	MF	down	GO:0004343	glucosamine 6-phosphate N-acetyltransferase activity	1	643	1	33014	0.0194766	0.234368	51.3437	1.71049
D1_IN vs D1_NN	MF	down	GO:0051738	xanthophyll binding	1	643	1	33014	0.0194766	0.234368	51.3437	1.71049
D1_IN vs D1_NN	MF	down	GO:0008974	phosphoribulokinase activity	1	643	1	33014	0.0194766	0.234368	51.3437	1.71049
D1_IN vs D1_NN	MF	down	GO:0010427	abscisic acid binding	2	643	12	33014	0.0219654	0.25579	8.55728	1.65826
D1_IN vs D1_NN	MF	down	GO:0004185	serine-type carboxypeptidase activity	5	643	87	33014	0.027654	0.284191	2.95079	1.55824
D1_IN vs D1_NN	MF	down	GO:0017111	nucleoside-triphosphatase activity	26	643	896	33014	0.0296863	0.284191	1.48988	1.52744
D1_IN vs D1_NN	MF	down	GO:0019825	oxygen binding	15	643	447	33014	0.0303415	0.284191	1.72294	1.51796
D1_IN vs D1_NN	MF	down	GO:0004322	ferroxidase activity	3	643	36	33014	0.0326353	0.284191	4.27864	1.48631
D1_IN vs D1_NN	MF	down	GO:0008199	ferric iron binding	3	643	38	33014	0.0374834	0.284191	4.05345	1.42616
D1_IN vs D1_NN	MF	down	GO:0050505	hydroquinone glucosyltransferase activity	3	643	38	33014	0.0374834	0.284191	4.05345	1.42616
D1_IN vs D1_NN	MF	down	GO:0016462	pyrophosphatase activity	2	643	16	33014	0.0379465	0.284191	6.41796	1.42083
D1_IN vs D1_NN	MF	down	GO:0030385	ferredoxin:thioredoxin reductase activity	1	643	2	33014	0.0385744	0.284191	25.6719	1.4137
D1_IN vs D1_NN	MF	down	GO:0004551	nucleotide diphosphatase activity	1	643	2	33014	0.0385744	0.284191	25.6719	1.4137
D1_IN vs D1_NN	MF	down	GO:0047951	glutathione thiolesterase activity	1	643	2	33014	0.0385744	0.284191	25.6719	1.4137
D1_IN vs D1_NN	MF	down	GO:0090448	glucosinolate:proton symporter activity	1	643	2	33014	0.0385744	0.284191	25.6719	1.4137
D1_IN vs D1_NN	MF	down	GO:0008937	ferredoxin-NAD(P) reductase activity	1	643	2	33014	0.0385744	0.284191	25.6719	1.4137
D1_IN vs D1_NN	MF	down	GO:0098599	palmitoyl hydrolase activity	1	643	2	33014	0.0385744	0.284191	25.6719	1.4137
D1_IN vs D1_NN	MF	down	GO:0015205	nucleobase transmembrane transporter activity	1	643	2	33014	0.0385744	0.284191	25.6719	1.4137
D1_IN vs D1_NN	MF	down	GO:0009496	plastoquinol--plastocyanin reductase activity	1	643	2	33014	0.0385744	0.284191	25.6719	1.4137
D1_IN vs D1_NN	MF	down	GO:0035529	NADH pyrophosphatase activity	1	643	2	33014	0.0385744	0.284191	25.6719	1.4137
D1_IN vs D1_NN	MF	down	GO:0050113	inositol oxygenase activity	1	643	2	33014	0.0385744	0.284191	25.6719	1.4137
D1_IN vs D1_NN	MF	down	GO:0019786	Atg8-specific protease activity	1	643	2	33014	0.0385744	0.284191	25.6719	1.4137
D1_IN vs D1_NN	MF	down	GO:0004180	carboxypeptidase activity	5	643	99	33014	0.0444445	0.313418	2.59312	1.35218
D1_IN vs D1_NN	MF	down	GO:0080083	beta-gentiobiose beta-glucosidase activity	2	643	18	33014	0.0471668	0.313418	5.70486	1.32636
D1_IN vs D1_NN	MF	down	GO:0043295	glutathione binding	2	643	18	33014	0.0471668	0.313418	5.70486	1.32636
D1_IN vs D1_NN	MF	down	GO:0015035	protein disulfide oxidoreductase activity	6	643	135	33014	0.0491036	0.313418	2.28194	1.30889
D1_AN vs D1_NN	BP	up	GO:0008202	steroid metabolic process	2	19	61	32798	0.000570092	0.0307031	56.5971	3.24406
D1_AN vs D1_NN	BP	up	GO:0070544	histone H3-K36 demethylation	1	19	1	32798	0.000579304	0.0307031	1726.21	3.23709
D1_AN vs D1_NN	BP	up	GO:0009611	response to wounding	4	19	864	32798	0.00135161	0.0477569	7.99172	2.86915
D1_AN vs D1_NN	BP	up	GO:0043266	regulation of potassium ion transport	1	19	4	32798	0.00231531	0.0506621	431.553	2.63539
D1_AN vs D1_NN	BP	up	GO:0010051	xylem and phloem pattern formation	2	19	134	32798	0.00270697	0.0506621	25.7643	2.56752
D1_AN vs D1_NN	BP	up	GO:0048653	anther development	2	19	138	32798	0.00286766	0.0506621	25.0175	2.54247
D1_AN vs D1_NN	BP	up	GO:0051365	cellular response to potassium ion starvation	1	19	9	32798	0.0052023	0.0694487	191.801	2.2838
D1_AN vs D1_NN	BP	up	GO:0045454	cell redox homeostasis	2	19	188	32798	0.00524141	0.0694487	18.3639	2.28055
D1_AN vs D1_NN	BP	up	GO:0015695	organic cation transport	1	19	13	32798	0.00750619	0.0882831	132.785	2.12458
D1_AN vs D1_NN	BP	up	GO:0009750	response to fructose	2	19	240	32798	0.00840015	0.0882831	14.3851	2.07571
D1_AN vs D1_NN	BP	up	GO:0009409	response to cold	3	19	772	32798	0.00950177	0.0882831	6.70807	2.0222
D1_AN vs D1_NN	BP	up	GO:0010555	response to mannitol	1	19	18	32798	0.010379	0.0882831	95.9006	1.98385
D1_AN vs D1_NN	BP	up	GO:0007154	cell communication	2	19	274	32798	0.0108272	0.0882831	12.6001	1.96548
D1_AN vs D1_NN	BP	up	GO:0016106	sesquiterpenoid biosynthetic process	1	19	22	32798	0.0126715	0.0897108	78.4641	1.89717
D1_AN vs D1_NN	BP	up	GO:0072488	ammonium transmembrane transport	1	19	24	32798	0.0138159	0.0897108	71.9254	1.85962
D1_AN vs D1_NN	BP	up	GO:0045892	negative regulation of transcription, DNA-templated	2	19	313	32798	0.0139471	0.0897108	11.0301	1.85552
D1_AN vs D1_NN	BP	up	GO:0055075	potassium ion homeostasis	1	19	25	32798	0.0143876	0.0897108	69.0484	1.84201
D1_AN vs D1_NN	BP	up	GO:0080027	response to herbivore	1	19	39	32798	0.0223587	0.113757	44.2618	1.65055
D1_AN vs D1_NN	BP	up	GO:0019953	sexual reproduction	1	19	39	32798	0.0223587	0.113757	44.2618	1.65055
D1_AN vs D1_NN	BP	up	GO:0055114	oxidation-reduction process	5	19	2936	32798	0.0229504	0.113757	2.93973	1.63921
D1_AN vs D1_NN	BP	up	GO:0010197	polar nucleus fusion	1	19	42	32798	0.0240589	0.113757	41.1003	1.61872
D1_AN vs D1_NN	BP	up	GO:0034976	response to endoplasmic reticulum stress	2	19	423	32798	0.0245502	0.113757	8.16175	1.60994
D1_AN vs D1_NN	BP	up	GO:0009828	plant-type cell wall loosening	1	19	45	32798	0.0257562	0.113757	38.3602	1.58912
D1_AN vs D1_NN	BP	up	GO:0009581	detection of external stimulus	1	19	45	32798	0.0257562	0.113757	38.3602	1.58912
D1_AN vs D1_NN	BP	up	GO:0009625	response to insect	1	19	57	32798	0.0325177	0.137875	30.2844	1.48788
D1_AN vs D1_NN	BP	up	GO:0042752	regulation of circadian rhythm	1	19	68	32798	0.0386766	0.150232	25.3854	1.41255
D1_AN vs D1_NN	BP	up	GO:0009408	response to heat	2	19	542	32798	0.0387191	0.150232	6.36978	1.41208
D1_AN vs D1_NN	BP	up	GO:0015802	basic amino acid transport	1	19	78	32798	0.0442433	0.150232	22.1309	1.35415
D1_AN vs D1_NN	BP	up	GO:0043269	regulation of ion transport	1	19	78	32798	0.0442433	0.150232	22.1309	1.35415
D1_AN vs D1_NN	BP	up	GO:0006862	nucleotide transport	1	19	78	32798	0.0442433	0.150232	22.1309	1.35415
D1_AN vs D1_NN	BP	up	GO:0006629	lipid metabolic process	3	19	1400	32798	0.0451357	0.150232	3.69902	1.34548
D1_AN vs D1_NN	BP	up	GO:0016114	terpenoid biosynthetic process	1	19	80	32798	0.045353	0.150232	21.5776	1.34339
D1_AN vs D1_NN	BP	up	GO:0006863	purine nucleobase transport	1	19	86	32798	0.0486747	0.155195	20.0722	1.3127
D1_AN vs D1_NN	BP	up	GO:0015696	ammonium transport	1	19	88	32798	0.0497795	0.155195	19.616	1.30295
D1_AN vs D1_NN	BP	down	GO:0009813	flavonoid biosynthetic process	35	845	501	32798	1.27313e-07	5.07182e-05	2.71157	6.89513
D1_AN vs D1_NN	BP	down	GO:0006952	defense response	102	845	2339	32798	1.2889e-07	5.07182e-05	1.69262	6.88978
D1_AN vs D1_NN	BP	down	GO:0009636	response to toxic substance	19	845	183	32798	3.04927e-07	7.99926e-05	4.02989	6.5158
D1_AN vs D1_NN	BP	down	GO:0016556	mRNA modification	15	845	143	32798	4.64435e-06	0.000913776	4.07142	5.33307
D1_AN vs D1_NN	BP	down	GO:0000023	maltose metabolic process	18	845	231	32798	3.46145e-05	0.00544833	3.02448	4.46074
D1_AN vs D1_NN	BP	down	GO:0045017	glycerolipid biosynthetic process	5	845	20	32798	0.000126043	0.0165326	9.70355	3.89948
D1_AN vs D1_NN	BP	down	GO:0010275	NAD(P)H dehydrogenase complex assembly	3	845	5	32798	0.000163926	0.0184299	23.2885	3.78535
D1_AN vs D1_NN	BP	down	GO:0006661	phosphatidylinositol biosynthetic process	12	845	136	32798	0.00021715	0.0213621	3.42478	3.66324
D1_AN vs D1_NN	BP	down	GO:0010207	photosystem II assembly	17	845	265	32798	0.000569991	0.0461973	2.48997	3.24413
D1_AN vs D1_NN	BP	down	GO:0019252	starch biosynthetic process	18	845	290	32798	0.000587005	0.0461973	2.40916	3.23136
D1_AN vs D1_NN	BP	down	GO:0006968	cellular defense response	4	845	18	32798	0.00100329	0.0664812	8.62538	2.99857
D1_AN vs D1_NN	BP	down	GO:0016226	iron-sulfur cluster assembly	14	845	207	32798	0.00102204	0.0664812	2.62512	2.99053
D1_AN vs D1_NN	BP	down	GO:0015824	proline transport	12	845	164	32798	0.00116906	0.0664812	2.84006	2.93216
D1_AN vs D1_NN	BP	down	GO:0009073	aromatic amino acid family biosynthetic process	10	845	121	32798	0.00118264	0.0664812	3.20779	2.92715
D1_AN vs D1_NN	BP	down	GO:0010077	maintenance of inflorescence meristem identity	4	845	20	32798	0.00152485	0.0800036	7.76284	2.81677
D1_AN vs D1_NN	BP	down	GO:0080167	response to karrikin	15	845	246	32798	0.00193258	0.090502	2.36672	2.71386
D1_AN vs D1_NN	BP	down	GO:0080058	protein deglutathionylation	2	845	3	32798	0.00195493	0.090502	25.8761	2.70887
D1_AN vs D1_NN	BP	down	GO:0009965	leaf morphogenesis	16	845	279	32798	0.00258239	0.109133	2.2259	2.58798
D1_AN vs D1_NN	BP	down	GO:0009694	jasmonic acid metabolic process	7	845	73	32798	0.00274273	0.109133	3.72191	2.56182
D1_AN vs D1_NN	BP	down	GO:0052696	flavonoid glucuronidation	17	845	307	32798	0.00277339	0.109133	2.14932	2.55699
D1_AN vs D1_NN	BP	down	GO:0051262	protein tetramerization	3	845	12	32798	0.00315026	0.11806	9.70355	2.50165
D1_AN vs D1_NN	BP	down	GO:0019748	secondary metabolic process	31	845	710	32798	0.0033525	0.119928	1.6947	2.47463
D1_AN vs D1_NN	BP	down	GO:0006914	autophagy	8	845	98	32798	0.00385386	0.131869	3.16851	2.4141
D1_AN vs D1_NN	BP	down	GO:0010154	fruit development	6	845	59	32798	0.00405771	0.133059	3.94721	2.39172
D1_AN vs D1_NN	BP	down	GO:0009759	indole glucosinolate biosynthetic process	4	845	27	32798	0.00478918	0.148335	5.75025	2.31974
D1_AN vs D1_NN	BP	down	GO:0055114	oxidation-reduction process	98	845	2936	32798	0.00490051	0.148335	1.29557	2.30976
D1_AN vs D1_NN	BP	down	GO:0000162	tryptophan biosynthetic process	6	845	62	32798	0.00518923	0.151256	3.75621	2.2849
D1_AN vs D1_NN	BP	down	GO:0009687	abscisic acid metabolic process	2	845	5	32798	0.00629574	0.170853	15.5257	2.20095
D1_AN vs D1_NN	BP	down	GO:0055129	L-proline biosynthetic process	2	845	5	32798	0.00629574	0.170853	15.5257	2.20095
D1_AN vs D1_NN	BP	down	GO:0009657	plastid organization	8	845	108	32798	0.0069016	0.181052	2.87513	2.16105
D1_AN vs D1_NN	BP	down	GO:0048544	recognition of pollen	13	845	234	32798	0.00805006	0.202303	2.15634	2.0942
D1_AN vs D1_NN	BP	down	GO:0010583	response to cyclopentenone	15	845	288	32798	0.00822578	0.202303	2.02157	2.08482
D1_AN vs D1_NN	BP	down	GO:0046256	2,4,6-trinitrotoluene catabolic process	2	845	6	32798	0.00928283	0.207939	12.9381	2.03232
D1_AN vs D1_NN	BP	down	GO:0055074	calcium ion homeostasis	2	845	6	32798	0.00928283	0.207939	12.9381	2.03232
D1_AN vs D1_NN	BP	down	GO:0008150	biological_process	311	845	10815	32798	0.00950081	0.207939	1.11616	2.02224
D1_AN vs D1_NN	BP	down	GO:0035304	regulation of protein dephosphorylation	13	845	239	32798	0.00951182	0.207939	2.11123	2.02174
D1_AN vs D1_NN	BP	down	GO:0033329	kaempferol O-glucoside metabolic process	2	845	7	32798	0.0127752	0.264581	11.0898	1.89363
D1_AN vs D1_NN	BP	down	GO:0033302	quercetin O-glucoside metabolic process	2	845	7	32798	0.0127752	0.264581	11.0898	1.89363
D1_AN vs D1_NN	BP	down	GO:0009625	response to insect	5	845	57	32798	0.0155872	0.30647	3.40475	1.80723
D1_AN vs D1_NN	BP	down	GO:0007169	transmembrane receptor protein tyrosine kinase signaling pathway	15	845	311	32798	0.0157028	0.30647	1.87207	1.80402
D1_AN vs D1_NN	BP	down	GO:0010411	xyloglucan metabolic process	3	845	21	32798	0.0160359	0.30647	5.54489	1.79491
D1_AN vs D1_NN	BP	down	GO:0000060	protein import into nucleus, translocation	2	845	8	32798	0.0167449	0.30647	9.70355	1.77612
D1_AN vs D1_NN	BP	down	GO:0045962	positive regulation of development, heterochronic	2	845	8	32798	0.0167449	0.30647	9.70355	1.77612
D1_AN vs D1_NN	BP	down	GO:0045454	cell redox homeostasis	10	845	188	32798	0.024434	0.346944	2.06459	1.61201
D1_AN vs D1_NN	BP	down	GO:0009751	response to salicylic acid	14	845	301	32798	0.0251744	0.346944	1.80531	1.59904
D1_AN vs D1_NN	BP	down	GO:0046287	isoflavonoid metabolic process	1	845	1	32798	0.0257638	0.346944	38.8142	1.58899
D1_AN vs D1_NN	BP	down	GO:2000604	negative regulation of secondary growth	1	845	1	32798	0.0257638	0.346944	38.8142	1.58899
D1_AN vs D1_NN	BP	down	GO:0045747	positive regulation of Notch signaling pathway	1	845	1	32798	0.0257638	0.346944	38.8142	1.58899
D1_AN vs D1_NN	BP	down	GO:2000021	regulation of ion homeostasis	1	845	1	32798	0.0257638	0.346944	38.8142	1.58899
D1_AN vs D1_NN	BP	down	GO:0045048	protein insertion into ER membrane	1	845	1	32798	0.0257638	0.346944	38.8142	1.58899
D1_AN vs D1_NN	BP	down	GO:0019685	photosynthesis, dark reaction	1	845	1	32798	0.0257638	0.346944	38.8142	1.58899
D1_AN vs D1_NN	BP	down	GO:0006044	N-acetylglucosamine metabolic process	1	845	1	32798	0.0257638	0.346944	38.8142	1.58899
D1_AN vs D1_NN	BP	down	GO:0006045	N-acetylglucosamine biosynthetic process	1	845	1	32798	0.0257638	0.346944	38.8142	1.58899
D1_AN vs D1_NN	BP	down	GO:0009780	photosynthetic NADP+ reduction	1	845	1	32798	0.0257638	0.346944	38.8142	1.58899
D1_AN vs D1_NN	BP	down	GO:0090408	phloem nitrate loading	1	845	1	32798	0.0257638	0.346944	38.8142	1.58899
D1_AN vs D1_NN	BP	down	GO:0060416	response to growth hormone	1	845	1	32798	0.0257638	0.346944	38.8142	1.58899
D1_AN vs D1_NN	BP	down	GO:0042631	cellular response to water deprivation	8	845	137	32798	0.0258438	0.346944	2.26652	1.58764
D1_AN vs D1_NN	BP	down	GO:0042539	hypotonic salinity response	2	845	10	32798	0.0260098	0.346944	7.76284	1.58486
D1_AN vs D1_NN	BP	down	GO:0010158	abaxial cell fate specification	2	845	10	32798	0.0260098	0.346944	7.76284	1.58486
D1_AN vs D1_NN	BP	down	GO:0006071	glycerol metabolic process	4	845	45	32798	0.0283015	0.366233	3.45015	1.54819
D1_AN vs D1_NN	BP	down	GO:0071472	cellular response to salt stress	3	845	26	32798	0.0285192	0.366233	4.47856	1.54486
D1_AN vs D1_NN	BP	down	GO:0009407	toxin catabolic process	15	845	336	32798	0.0288519	0.366233	1.73278	1.53983
D1_AN vs D1_NN	BP	down	GO:0006950	response to stress	135	845	4490	32798	0.030057	0.375474	1.16702	1.52205
D1_AN vs D1_NN	BP	down	GO:0007165	signal transduction	84	845	2666	32798	0.0321361	0.395174	1.22295	1.49301
D1_AN vs D1_NN	BP	down	GO:0000045	autophagic vacuole assembly	3	845	28	32798	0.0346066	0.412189	4.15866	1.46084
D1_AN vs D1_NN	BP	down	GO:0015996	chlorophyll catabolic process	6	845	94	32798	0.034717	0.412189	2.4775	1.45946
D1_AN vs D1_NN	BP	down	GO:0009744	response to sucrose	16	845	375	32798	0.035091	0.412189	1.65607	1.4548
D1_AN vs D1_NN	BP	down	GO:0006569	tryptophan catabolic process	8	845	146	32798	0.0357777	0.414075	2.12681	1.44639
D1_AN vs D1_NN	BP	down	GO:0030007	cellular potassium ion homeostasis	2	845	12	32798	0.0368754	0.420593	6.46903	1.43326
D1_AN vs D1_NN	BP	down	GO:0000271	polysaccharide biosynthetic process	9	845	176	32798	0.0393051	0.435775	1.98482	1.40555
D1_AN vs D1_NN	BP	down	GO:0009704	de-etiolation	2	845	13	32798	0.0428496	0.435775	5.97142	1.36805
D1_AN vs D1_NN	BP	down	GO:0016042	lipid catabolic process	13	845	295	32798	0.0434828	0.435775	1.71046	1.36168
D1_AN vs D1_NN	BP	down	GO:0019725	cellular homeostasis	11	845	237	32798	0.0443111	0.435775	1.8015	1.35349
D1_AN vs D1_NN	BP	down	GO:0005513	detection of calcium ion	2	845	14	32798	0.0491552	0.435775	5.54489	1.30843
D1_AN vs D1_NN	BP	down	GO:0030833	regulation of actin filament polymerization	2	845	14	32798	0.0491552	0.435775	5.54489	1.30843
D1_AN vs D1_NN	BP	down	GO:0009819	drought recovery	2	845	14	32798	0.0491552	0.435775	5.54489	1.30843
D1_AN vs D1_NN	BP	down	GO:1900426	positive regulation of defense response to bacterium	2	845	14	32798	0.0491552	0.435775	5.54489	1.30843
D1_AN vs D1_NN	CC	up	GO:0016602	CCAAT-binding factor complex	1	18	18	32039	0.0100672	0.203867	98.8858	1.99709
D1_AN vs D1_NN	CC	up	GO:0005578	proteinaceous extracellular matrix	1	18	54	32039	0.0299151	0.203867	32.9619	1.52411
D1_AN vs D1_NN	CC	up	GO:0005783	endoplasmic reticulum	3	18	1235	32039	0.0302488	0.203867	4.32375	1.51929
D1_AN vs D1_NN	CC	up	GO:0005788	endoplasmic reticulum lumen	1	18	56	32039	0.0310067	0.203867	31.7847	1.50854
D1_AN vs D1_NN	CC	up	GO:0005575	cellular_component	7	18	6095	32039	0.0401986	0.203867	2.04423	1.39579
D1_AN vs D1_NN	CC	up	GO:0016592	mediator complex	1	18	87	32039	0.0477783	0.203867	20.4591	1.32077
D1_AN vs D1_NN	CC	down	GO:0042765	GPI-anchor transamidase complex	6	839	22	32039	1.6506e-05	0.00240988	10.4147	4.78236
D1_AN vs D1_NN	CC	down	GO:0009344	nitrite reductase complex [NAD(P)H]	2	839	2	32039	0.000684954	0.0331443	38.1871	3.16434
D1_AN vs D1_NN	CC	down	GO:0033110	Cvt vesicle membrane	3	839	8	32039	0.000908063	0.0331443	14.3202	3.04188
D1_AN vs D1_NN	CC	down	GO:0000421	autophagic vacuole membrane	3	839	8	32039	0.000908063	0.0331443	14.3202	3.04188
D1_AN vs D1_NN	CC	down	GO:0043231	intracellular membrane-bounded organelle	21	839	392	32039	0.00173247	0.0505881	2.04574	2.76133
D1_AN vs D1_NN	CC	down	GO:0019898	extrinsic component of membrane	6	839	56	32039	0.00337866	0.0778457	4.09148	2.47126
D1_AN vs D1_NN	CC	down	GO:0005955	calcineurin complex	2	839	4	32039	0.00396797	0.0778457	19.0936	2.40143
D1_AN vs D1_NN	CC	down	GO:0009507	chloroplast	174	839	5519	32039	0.00426552	0.0778457	1.20394	2.37003
D1_AN vs D1_NN	CC	down	GO:0010598	NAD(P)H dehydrogenase complex (plastoquinone)	3	839	15	32039	0.00643421	0.0988184	7.63743	2.1915
D1_AN vs D1_NN	CC	down	GO:0009535	chloroplast thylakoid membrane	28	839	649	32039	0.00740177	0.0988184	1.64752	2.13066
D1_AN vs D1_NN	CC	down	GO:0009654	photosystem II oxygen evolving complex	4	839	30	32039	0.00744522	0.0988184	5.09162	2.12812
D1_AN vs D1_NN	CC	down	GO:0012505	endomembrane system	10	839	160	32039	0.00973992	0.118502	2.3867	2.01144
D1_AN vs D1_NN	CC	down	GO:0005575	cellular_component	185	839	6095	32039	0.0143687	0.161372	1.15908	1.84258
D1_AN vs D1_NN	CC	down	GO:0005623	cell	92	839	2811	32039	0.0155415	0.162075	1.24981	1.80851
D1_AN vs D1_NN	CC	down	GO:0030095	chloroplast photosystem II	3	839	23	32039	0.0214526	0.198681	4.98093	1.66852
D1_AN vs D1_NN	CC	down	GO:0005746	mitochondrial respiratory chain	2	839	9	32039	0.0218225	0.198681	8.48603	1.6611
D1_AN vs D1_NN	CC	down	GO:0009523	photosystem II	8	839	132	32039	0.0231341	0.198681	2.31437	1.63575
D1_AN vs D1_NN	CC	down	GO:0000312	plastid small ribosomal subunit	4	839	43	32039	0.0257037	0.201225	3.55229	1.59
D1_AN vs D1_NN	CC	down	GO:0030122	AP-2 adaptor complex	1	839	1	32039	0.0261868	0.201225	38.1871	1.58192
D1_AN vs D1_NN	CC	down	GO:0016021	integral component of membrane	168	839	5622	32039	0.0326422	0.238288	1.14113	1.48622
D1_AN vs D1_NN	MF	up	GO:0047787	delta4-3-oxosteroid 5beta-reductase activity	2	18	10	33014	1.26017e-05	0.000504067	366.822	4.89957
D1_AN vs D1_NN	MF	up	GO:0035671	enone reductase activity	2	18	20	33014	5.30354e-05	0.00106071	183.411	4.27543
D1_AN vs D1_NN	MF	up	GO:0051537	2 iron, 2 sulfur cluster binding	2	18	75	33014	0.000760961	0.0101461	48.9096	3.11864
D1_AN vs D1_NN	MF	up	GO:0046975	histone methyltransferase activity (H3-K36 specific)	1	18	2	33014	0.00109017	0.0109017	917.056	2.96251
D1_AN vs D1_NN	MF	up	GO:0005509	calcium ion binding	3	18	435	33014	0.00160007	0.0128005	12.649	2.79586
D1_AN vs D1_NN	MF	up	GO:0015035	protein disulfide oxidoreductase activity	2	18	135	33014	0.00243278	0.0145206	27.172	2.6139
D1_AN vs D1_NN	MF	up	GO:0052578	alpha-farnesene synthase activity	1	18	5	33014	0.00272331	0.0145206	366.822	2.5649
D1_AN vs D1_NN	MF	up	GO:0015398	high-affinity secondary active ammonium transmembrane transporter activity	1	18	6	33014	0.00326713	0.0145206	305.685	2.48583
D1_AN vs D1_NN	MF	up	GO:0050551	myrcene synthase activity	1	18	6	33014	0.00326713	0.0145206	305.685	2.48583
D1_AN vs D1_NN	MF	up	GO:0034768	(E)-beta-ocimene synthase activity	1	18	8	33014	0.00435393	0.0174157	229.264	2.36112
D1_AN vs D1_NN	MF	up	GO:0051536	iron-sulfur cluster binding	2	18	191	33014	0.00479307	0.0174294	19.2054	2.31939
D1_AN vs D1_NN	MF	up	GO:0008519	ammonium transmembrane transporter activity	1	18	22	33014	0.0119303	0.0397675	83.3687	1.92335
D1_AN vs D1_NN	MF	up	GO:0016818	hydrolase activity, acting on acid anhydrides, in phosphorus-containing anhydrides	1	18	44	33014	0.023726	0.0730031	41.6843	1.62478
D1_AN vs D1_NN	MF	up	GO:0010333	terpene synthase activity	1	18	65	33014	0.0348614	0.0931122	28.2171	1.45765
D1_AN vs D1_NN	MF	up	GO:0046872	metal ion binding	6	18	4750	33014	0.0349171	0.0931122	2.31677	1.45696
D1_AN vs D1_NN	MF	down	GO:0043531	ADP binding	65	841	1193	33014	9.35026e-09	3.77751e-06	2.13882	8.02918
D1_AN vs D1_NN	MF	down	GO:0016706	oxidoreductase activity, acting on paired donors, with incorporation or reduction of molecular oxygen, 2-oxoglutarate as one donor, and incorporation of one atom each of oxygen into both donors	25	841	264	33014	2.21416e-08	4.4726e-06	3.71739	7.65479
D1_AN vs D1_NN	MF	down	GO:0003690	double-stranded DNA binding	12	841	89	33014	2.7194e-06	0.000366212	5.2929	5.56553
D1_AN vs D1_NN	MF	down	GO:0005509	calcium ion binding	27	841	435	33014	2.36063e-05	0.00207104	2.43656	4.62697
D1_AN vs D1_NN	MF	down	GO:0015020	glucuronosyltransferase activity	10	841	77	33014	2.56317e-05	0.00207104	5.09814	4.59122
D1_AN vs D1_NN	MF	down	GO:0004364	glutathione transferase activity	10	841	80	33014	3.59221e-05	0.00233717	4.90696	4.44464
D1_AN vs D1_NN	MF	down	GO:0003674	molecular_function	262	841	8302	33014	4.04955e-05	0.00233717	1.23886	4.39259
D1_AN vs D1_NN	MF	down	GO:0050736	O-malonyltransferase activity	4	841	9	33014	4.75678e-05	0.00240217	17.447	4.32269
D1_AN vs D1_NN	MF	down	GO:0016413	O-acetyltransferase activity	4	841	14	33014	0.000341306	0.0153208	11.2159	3.46686
D1_AN vs D1_NN	MF	down	GO:0004144	diacylglycerol O-acyltransferase activity	5	841	27	33014	0.000537019	0.0216956	7.26956	3.27001
D1_AN vs D1_NN	MF	down	GO:0003700	sequence-specific DNA binding transcription factor activity	85	841	2352	33014	0.000736556	0.0270517	1.41868	3.13279
D1_AN vs D1_NN	MF	down	GO:0051213	dioxygenase activity	13	841	183	33014	0.000880926	0.0296579	2.78865	3.05506
D1_AN vs D1_NN	MF	down	GO:0080044	quercetin 7-O-glucosyltransferase activity	18	841	308	33014	0.00103126	0.0320484	2.29416	2.98663
D1_AN vs D1_NN	MF	down	GO:0016759	cellulose synthase activity	6	841	47	33014	0.00118368	0.0341576	5.01136	2.92677
D1_AN vs D1_NN	MF	down	GO:0080081	4-methylumbelliferyl-beta-D-glucopyranoside beta-glucosidase activity	2	841	3	33014	0.00191158	0.0451012	26.1704	2.71861
D1_AN vs D1_NN	MF	down	GO:0080082	esculin beta-glucosidase activity	2	841	3	33014	0.00191158	0.0451012	26.1704	2.71861
D1_AN vs D1_NN	MF	down	GO:0047668	amygdalin beta-glucosidase activity	2	841	3	33014	0.00191158	0.0451012	26.1704	2.71861
D1_AN vs D1_NN	MF	down	GO:0047501	(+)-neomenthol dehydrogenase activity	4	841	22	33014	0.0021211	0.0451012	7.13739	2.67344
D1_AN vs D1_NN	MF	down	GO:0047504	(-)-menthol dehydrogenase activity	4	841	22	33014	0.0021211	0.0451012	7.13739	2.67344
D1_AN vs D1_NN	MF	down	GO:0080043	quercetin 3-O-glucosyltransferase activity	17	841	305	33014	0.00231115	0.0466853	2.18802	2.63617
D1_AN vs D1_NN	MF	down	GO:0008889	glycerophosphodiester phosphodiesterase activity	4	841	25	33014	0.0034529	0.0606509	6.2809	2.46182
D1_AN vs D1_NN	MF	down	GO:0008106	alcohol dehydrogenase (NADP+) activity	4	841	25	33014	0.0034529	0.0606509	6.2809	2.46182
D1_AN vs D1_NN	MF	down	GO:0003756	protein disulfide isomerase activity	4	841	25	33014	0.0034529	0.0606509	6.2809	2.46182
D1_AN vs D1_NN	MF	down	GO:0004350	glutamate-5-semialdehyde dehydrogenase activity	2	841	4	33014	0.00375852	0.0628918	19.6278	2.42498
D1_AN vs D1_NN	MF	down	GO:0050284	sinapate 1-glucosyltransferase activity	3	841	13	33014	0.00389182	0.0628918	9.059	2.40985
D1_AN vs D1_NN	MF	down	GO:0016760	cellulose synthase (UDP-forming) activity	5	841	43	33014	0.00458105	0.0701249	4.56461	2.33904
D1_AN vs D1_NN	MF	down	GO:0052634	C-19 gibberellin 2-beta-dioxygenase activity	3	841	14	33014	0.00486014	0.0701249	8.41192	2.31335
D1_AN vs D1_NN	MF	down	GO:0045543	gibberellin 2-beta-dioxygenase activity	3	841	14	33014	0.00486014	0.0701249	8.41192	2.31335
D1_AN vs D1_NN	MF	down	GO:0016491	oxidoreductase activity	82	841	2420	33014	0.00516212	0.0707383	1.33015	2.28717
D1_AN vs D1_NN	MF	down	GO:0017111	nucleoside-triphosphatase activity	36	841	896	33014	0.00525284	0.0707383	1.57724	2.27961
D1_AN vs D1_NN	MF	down	GO:0008794	arsenate reductase (glutaredoxin) activity	3	841	15	33014	0.00596116	0.0731776	7.85113	2.22467
D1_AN vs D1_NN	MF	down	GO:0004048	anthranilate phosphoribosyltransferase activity	3	841	15	33014	0.00596116	0.0731776	7.85113	2.22467
D1_AN vs D1_NN	MF	down	GO:0004349	glutamate 5-kinase activity	2	841	5	33014	0.00615851	0.0731776	15.7023	2.21052
D1_AN vs D1_NN	MF	down	GO:0004567	beta-mannosidase activity	2	841	5	33014	0.00615851	0.0731776	15.7023	2.21052
D1_AN vs D1_NN	MF	down	GO:0016462	pyrophosphatase activity	3	841	16	33014	0.00719931	0.0831006	7.36043	2.14271
D1_AN vs D1_NN	MF	down	GO:0015035	protein disulfide oxidoreductase activity	9	841	135	33014	0.00785952	0.0882013	2.61704	2.1046
D1_AN vs D1_NN	MF	down	GO:0050551	myrcene synthase activity	2	841	6	33014	0.00908225	0.0991684	13.0852	2.04181
D1_AN vs D1_NN	MF	down	GO:0080083	beta-gentiobiose beta-glucosidase activity	3	841	18	33014	0.0101017	0.104643	6.54261	1.99561
D1_AN vs D1_NN	MF	down	GO:0043295	glutathione binding	3	841	18	33014	0.0101017	0.104643	6.54261	1.99561
D1_AN vs D1_NN	MF	down	GO:0019825	oxygen binding	20	841	447	33014	0.011441	0.114787	1.7564	1.94154
D1_AN vs D1_NN	MF	down	GO:0051537	2 iron, 2 sulfur cluster binding	6	841	75	33014	0.0122169	0.114787	3.14045	1.91304
D1_AN vs D1_NN	MF	down	GO:0080079	cellobiose glucosidase activity	2	841	7	33014	0.0125016	0.114787	11.2159	1.90304
D1_AN vs D1_NN	MF	down	GO:0052635	C-20 gibberellin 2-beta-dioxygenase activity	2	841	7	33014	0.0125016	0.114787	11.2159	1.90304
D1_AN vs D1_NN	MF	down	GO:0032441	pheophorbide a oxygenase activity	2	841	7	33014	0.0125016	0.114787	11.2159	1.90304
D1_AN vs D1_NN	MF	down	GO:0008422	beta-glucosidase activity	5	841	56	33014	0.0138874	0.124678	3.50497	1.85738
D1_AN vs D1_NN	MF	down	GO:0034768	(E)-beta-ocimene synthase activity	2	841	8	33014	0.0163894	0.143941	9.81391	1.78544
D1_AN vs D1_NN	MF	down	GO:0004427	inorganic diphosphatase activity	3	841	23	33014	0.0199583	0.171556	5.1203	1.69988
D1_AN vs D1_NN	MF	down	GO:0016298	lipase activity	7	841	111	33014	0.0236385	0.183777	2.47558	1.62638
D1_AN vs D1_NN	MF	down	GO:0046983	protein dimerization activity	30	841	802	33014	0.0245927	0.183777	1.46842	1.60919
D1_AN vs D1_NN	MF	down	GO:0004675	transmembrane receptor protein serine/threonine kinase activity	5	841	65	33014	0.0249617	0.183777	3.01967	1.60273
D1_AN vs D1_NN	MF	down	GO:0047218	hydroxycinnamate 4-beta-glucosyltransferase activity	2	841	10	33014	0.0254673	0.183777	7.85113	1.59402
D1_AN vs D1_NN	MF	down	GO:0004723	calcium-dependent protein serine/threonine phosphatase activity	2	841	10	33014	0.0254673	0.183777	7.85113	1.59402
D1_AN vs D1_NN	MF	down	GO:0004343	glucosamine 6-phosphate N-acetyltransferase activity	1	841	1	33014	0.025474	0.183777	39.2556	1.5939
D1_AN vs D1_NN	MF	down	GO:0051738	xanthophyll binding	1	841	1	33014	0.025474	0.183777	39.2556	1.5939
D1_AN vs D1_NN	MF	down	GO:0008974	phosphoribulokinase activity	1	841	1	33014	0.025474	0.183777	39.2556	1.5939
D1_AN vs D1_NN	MF	down	GO:0033987	2-hydroxyisoflavanone dehydratase activity	1	841	1	33014	0.025474	0.183777	39.2556	1.5939
D1_AN vs D1_NN	MF	down	GO:0009055	electron carrier activity	32	841	873	33014	0.0266046	0.188566	1.43892	1.57504
D1_AN vs D1_NN	MF	down	GO:0005432	calcium:sodium antiporter activity	2	841	11	33014	0.0306084	0.20959	7.13739	1.51416
D1_AN vs D1_NN	MF	down	GO:0004719	protein-L-isoaspartate (D-aspartate) O-methyltransferase activity	2	841	11	33014	0.0306084	0.20959	7.13739	1.51416
D1_AN vs D1_NN	MF	down	GO:0005506	iron ion binding	30	841	824	33014	0.0334789	0.222593	1.42921	1.47523
D1_AN vs D1_NN	MF	down	GO:0004866	endopeptidase inhibitor activity	4	841	48	33014	0.0336093	0.222593	3.2713	1.47354
D1_AN vs D1_NN	MF	down	GO:0010427	abscisic acid binding	2	841	12	33014	0.0361199	0.235362	6.54261	1.44225
D1_AN vs D1_NN	MF	down	GO:0045156	electron transporter, transferring electrons within the cyclic electron transport pathway of photosynthesis activity	3	841	29	33014	0.0368211	0.236123	4.06093	1.4339
D1_AN vs D1_NN	MF	down	GO:0004674	protein serine/threonine kinase activity	69	841	2207	33014	0.0461029	0.250879	1.22729	1.33627
D1_AN vs D1_NN	MF	down	GO:0016740	transferase activity	139	841	4766	33014	0.0465696	0.250879	1.14489	1.3319
D1_AN vs D1_NN	MF	down	GO:0008194	UDP-glycosyltransferase activity	12	841	272	33014	0.0472279	0.250879	1.73187	1.3258
D1_AN vs D1_IN	BP	up	GO:0070544	histone H3-K36 demethylation	1	6	1	32798	0.000182938	0.00731752	5466.33	3.7377
D1_AN vs D1_IN	BP	up	GO:0000024	maltose biosynthetic process	1	6	4	32798	0.000731585	0.0146317	1366.58	3.13574
D1_AN vs D1_IN	BP	up	GO:0006968	cellular defense response	1	6	18	32798	0.00328862	0.0438483	303.685	2.48299
D1_AN vs D1_IN	BP	up	GO:0005983	starch catabolic process	1	6	25	32798	0.00456509	0.0456509	218.653	2.34055
D1_AN vs D1_IN	BP	up	GO:0019953	sexual reproduction	1	6	39	32798	0.00711395	0.0468837	140.162	2.14789
D1_AN vs D1_IN	BP	up	GO:0009828	plant-type cell wall loosening	1	6	45	32798	0.00820465	0.0468837	121.474	2.08594
D1_AN vs D1_IN	BP	up	GO:0006071	glycerol metabolic process	1	6	45	32798	0.00820465	0.0468837	121.474	2.08594
D1_AN vs D1_IN	BP	up	GO:0042752	regulation of circadian rhythm	1	6	68	32798	0.0123764	0.0618821	80.3873	1.9074
D1_AN vs D1_IN	BP	up	GO:0000003	reproduction	2	6	1186	32798	0.0177864	0.0790507	9.2181	1.74991
D1_AN vs D1_IN	BP	up	GO:0000272	polysaccharide catabolic process	1	6	141	32798	0.0255205	0.0892441	38.7683	1.59311
D1_AN vs D1_IN	BP	up	GO:0016556	mRNA modification	1	6	143	32798	0.0258786	0.0892441	38.2261	1.58706
D1_AN vs D1_IN	BP	up	GO:0007623	circadian rhythm	1	6	148	32798	0.0267732	0.0892441	36.9347	1.5723
D1_AN vs D1_IN	BP	up	GO:0009826	unidimensional cell growth	1	6	177	32798	0.0319487	0.0983037	30.8832	1.49555
D1_AN vs D1_IN	BP	up	GO:0000023	maltose metabolic process	1	6	231	32798	0.0415247	0.118642	23.6638	1.38169
D1_AN vs D1_IN	BP	down	GO:1901183	positive regulation of camalexin biosynthetic process	1	5	3	32798	0.000457289	0.00890135	2186.53	3.33981
D1_AN vs D1_IN	BP	down	GO:0071327	cellular response to trehalose stimulus	1	5	3	32798	0.000457289	0.00890135	2186.53	3.33981
D1_AN vs D1_IN	BP	down	GO:1900367	positive regulation of defense response to insect	1	5	3	32798	0.000457289	0.00890135	2186.53	3.33981
D1_AN vs D1_IN	BP	down	GO:0010225	response to UV-C	1	5	4	32798	0.000609682	0.00890135	1639.9	3.2149
D1_AN vs D1_IN	BP	down	GO:0080151	positive regulation of salicylic acid mediated signaling pathway	1	5	4	32798	0.000609682	0.00890135	1639.9	3.2149
D1_AN vs D1_IN	BP	down	GO:0010618	aerenchyma formation	1	5	8	32798	0.00121907	0.0143014	819.95	2.91397
D1_AN vs D1_IN	BP	down	GO:2000031	regulation of salicylic acid mediated signaling pathway	1	5	9	32798	0.00137137	0.0143014	728.844	2.86285
D1_AN vs D1_IN	BP	down	GO:0080142	regulation of salicylic acid biosynthetic process	1	5	13	32798	0.00198038	0.0155679	504.585	2.70325
D1_AN vs D1_IN	BP	down	GO:0010942	positive regulation of cell death	1	5	13	32798	0.00198038	0.0155679	504.585	2.70325
D1_AN vs D1_IN	BP	down	GO:1900426	positive regulation of defense response to bacterium	1	5	14	32798	0.00213259	0.0155679	468.543	2.67109
D1_AN vs D1_IN	BP	down	GO:2000022	regulation of jasmonic acid mediated signaling pathway	1	5	20	32798	0.00304544	0.0202106	327.98	2.51635
D1_AN vs D1_IN	BP	down	GO:0009685	gibberellin metabolic process	1	5	36	32798	0.00547644	0.0324568	182.211	2.2615
D1_AN vs D1_IN	BP	down	GO:0010105	negative regulation of ethylene-activated signaling pathway	1	5	38	32798	0.00577998	0.0324568	172.621	2.23807
D1_AN vs D1_IN	BP	down	GO:0009581	detection of external stimulus	1	5	45	32798	0.00684179	0.0356751	145.769	2.16483
D1_AN vs D1_IN	BP	down	GO:0009625	response to insect	1	5	57	32798	0.00865993	0.042145	115.081	2.06249
D1_AN vs D1_IN	BP	down	GO:0002213	defense response to insect	1	5	66	32798	0.0100218	0.0449826	99.3879	1.99905
D1_AN vs D1_IN	BP	down	GO:0045088	regulation of innate immune response	1	5	69	32798	0.0104754	0.0449826	95.0667	1.97983
D1_AN vs D1_IN	BP	down	GO:0009686	gibberellin biosynthetic process	1	5	95	32798	0.0143998	0.0583992	69.0484	1.84164
D1_AN vs D1_IN	BP	down	GO:0009816	defense response to bacterium, incompatible interaction	1	5	104	32798	0.0157554	0.0605337	63.0731	1.80257
D1_AN vs D1_IN	BP	down	GO:0006629	lipid metabolic process	2	5	1400	32798	0.0167048	0.0609725	9.37086	1.77716
D1_AN vs D1_IN	BP	down	GO:0010150	leaf senescence	1	5	142	32798	0.0214623	0.0722101	46.1944	1.66832
D1_AN vs D1_IN	BP	down	GO:0001666	response to hypoxia	1	5	144	32798	0.021762	0.0722101	45.5528	1.6623
D1_AN vs D1_IN	BP	down	GO:0010951	negative regulation of endopeptidase activity	1	5	157	32798	0.0237078	0.0752464	41.7809	1.62511
D1_AN vs D1_IN	BP	down	GO:0009875	pollen-pistil interaction	1	5	179	32798	0.0269936	0.0821057	36.6458	1.56874
D1_AN vs D1_IN	BP	down	GO:0043900	regulation of multi-organism process	1	5	201	32798	0.0302707	0.0838796	32.6348	1.51898
D1_AN vs D1_IN	BP	down	GO:0009595	detection of biotic stimulus	1	5	213	32798	0.0320544	0.0838796	30.7962	1.49411
D1_AN vs D1_IN	BP	down	GO:0048544	recognition of pollen	1	5	234	32798	0.0351696	0.0838796	28.0325	1.45383
D1_AN vs D1_IN	BP	down	GO:0035304	regulation of protein dephosphorylation	1	5	239	32798	0.0359102	0.0838796	27.446	1.44478
D1_AN vs D1_IN	BP	down	GO:0051707	response to other organism	1	5	244	32798	0.0366502	0.0838796	26.8836	1.43592
D1_AN vs D1_IN	BP	down	GO:0044550	secondary metabolite biosynthetic process	1	5	244	32798	0.0366502	0.0838796	26.8836	1.43592
D1_AN vs D1_IN	BP	down	GO:0048765	root hair cell differentiation	1	5	257	32798	0.0385723	0.0838796	25.5237	1.41372
D1_AN vs D1_IN	BP	down	GO:0002679	respiratory burst involved in defense response	1	5	262	32798	0.0393108	0.0838796	25.0366	1.40549
D1_AN vs D1_IN	BP	down	GO:0007154	cell communication	1	5	274	32798	0.0410812	0.0838796	23.9401	1.38636
D1_AN vs D1_IN	BP	down	GO:0045087	innate immune response	1	5	277	32798	0.0415234	0.0838796	23.6809	1.38171
D1_AN vs D1_IN	BP	down	GO:0009626	plant-type hypersensitive response	1	5	279	32798	0.0418181	0.0838796	23.5111	1.37864
D1_AN vs D1_IN	BP	down	GO:0031347	regulation of defense response	1	5	289	32798	0.0432905	0.0838796	22.6976	1.36361
D1_AN vs D1_IN	BP	down	GO:0006952	defense response	2	5	2339	32798	0.0439729	0.0838796	5.60889	1.35681
D1_AN vs D1_IN	BP	down	GO:0016042	lipid catabolic process	1	5	295	32798	0.0441731	0.0838796	22.2359	1.35484
D1_AN vs D1_IN	BP	down	GO:0009751	response to salicylic acid	1	5	301	32798	0.0450551	0.0838796	21.7927	1.34626
D1_AN vs D1_IN	BP	down	GO:0008152	metabolic process	4	5	10991	32798	0.046139	0.0838796	2.38726	1.33593
D1_AN vs D1_IN	BP	down	GO:0030968	endoplasmic reticulum unfolded protein response	1	5	315	32798	0.0471104	0.0838796	20.8241	1.32688
D1_AN vs D1_IN	BP	down	GO:0009863	salicylic acid mediated signaling pathway	1	5	332	32798	0.0496015	0.0862121	19.7578	1.30451
D1_AN vs D1_IN	CC	up	GO:0005871	kinesin complex	1	6	115	32039	0.0213456	0.207781	46.4333	1.67069
D1_AN vs D1_IN	CC	up	GO:0000151	ubiquitin ligase complex	1	6	173	32039	0.0319663	0.207781	30.8661	1.49531
D1_AN vs D1_IN	CC	down	GO:0098588	bounding membrane of organelle	1	4	26	32039	0.00324225	0.025938	308.067	2.48915
D1_AN vs D1_IN	CC	down	GO:0005623	cell	2	4	2811	32039	0.0409512	0.163805	5.69886	1.38773
D1_AN vs D1_IN	MF	up	GO:0046975	histone methyltransferase activity (H3-K36 specific)	1	5	2	33014	0.000302883	0.00848074	3301.4	3.51872
D1_AN vs D1_IN	MF	up	GO:0016161	beta-amylase activity	1	5	19	33014	0.00287443	0.0264654	347.516	2.54145
D1_AN vs D1_IN	MF	up	GO:0019894	kinesin binding	1	5	19	33014	0.00287443	0.0264654	347.516	2.54145
D1_AN vs D1_IN	MF	up	GO:0008889	glycerophosphodiester phosphodiesterase activity	1	5	25	33014	0.00378077	0.0264654	264.112	2.42242
D1_AN vs D1_IN	MF	up	GO:0070696	transmembrane receptor protein serine/threonine kinase binding	1	5	42	33014	0.00634516	0.0324229	157.21	2.19756
D1_AN vs D1_IN	MF	up	GO:0005102	receptor binding	1	5	46	33014	0.00694777	0.0324229	143.539	2.15815
D1_AN vs D1_IN	MF	up	GO:0008081	phosphoric diester hydrolase activity	1	5	73	33014	0.0110078	0.0440312	90.4493	1.9583
D1_AN vs D1_IN	MF	up	GO:0051213	dioxygenase activity	1	5	183	33014	0.0274116	0.0959406	36.0809	1.56207
D1_AN vs D1_IN	MF	up	GO:0043169	cation binding	1	5	328	33014	0.0487015	0.151516	20.1305	1.31246
D1_AN vs D1_IN	MF	down	GO:0052635	C-20 gibberellin 2-beta-dioxygenase activity	1	5	7	33014	0.00105977	0.0247175	943.257	2.97479
D1_AN vs D1_IN	MF	down	GO:0045543	gibberellin 2-beta-dioxygenase activity	1	5	14	33014	0.00211864	0.0247175	471.629	2.67394
D1_AN vs D1_IN	MF	down	GO:0052634	C-19 gibberellin 2-beta-dioxygenase activity	1	5	14	33014	0.00211864	0.0247175	471.629	2.67394
D1_AN vs D1_IN	MF	down	GO:0005506	iron ion binding	2	5	824	33014	0.00591807	0.0507428	16.0262	2.22782
D1_AN vs D1_IN	MF	down	GO:0004866	endopeptidase inhibitor activity	1	5	48	33014	0.00724897	0.0507428	137.558	2.13972
D1_AN vs D1_IN	MF	down	GO:0004806	triglyceride lipase activity	1	5	72	33014	0.0108577	0.0633364	91.7056	1.96426
D1_AN vs D1_IN	MF	down	GO:0016298	lipase activity	1	5	111	33014	0.0166994	0.0834969	59.4847	1.7773
D1_AN vs D1_IN	MF	down	GO:0051213	dioxygenase activity	1	5	183	33014	0.0274116	0.119926	36.0809	1.56207
D1_AN vs D1_IN	MF	down	GO:0016709	oxidoreductase activity, acting on paired donors, with incorporation or reduction of molecular oxygen, NAD(P)H as one donor, and incorporation of one atom of oxygen	1	5	256	33014	0.0381771	0.137729	25.7922	1.4182
D1_AN vs D1_IN	MF	down	GO:0016706	oxidoreductase activity, acting on paired donors, with incorporation or reduction of molecular oxygen, 2-oxoglutarate as one donor, and incorporation of one atom each of oxygen into both donors	1	5	264	33014	0.039351	0.137729	25.0106	1.40504
D1_AN vs D1_IN	MF	down	GO:0016491	oxidoreductase activity	2	5	2420	33014	0.0462669	0.147213	5.45686	1.33473
D2_IN vs D2_NN	BP	down	GO:0009788	negative regulation of abscisic acid-activated signaling pathway	2	33	62	32798	0.00178762	0.0891692	32.0606	2.74772
D2_IN vs D2_NN	BP	down	GO:0043100	pyrimidine nucleobase salvage	1	33	2	32798	0.00201134	0.0891692	496.939	2.69652
D2_IN vs D2_NN	BP	down	GO:0015851	nucleobase transport	1	33	2	32798	0.00201134	0.0891692	496.939	2.69652
D2_IN vs D2_NN	BP	down	GO:0097359	UDP-glucosylation	1	33	4	32798	0.00401875	0.133623	248.47	2.39591
D2_IN vs D2_NN	BP	down	GO:0046256	2,4,6-trinitrotoluene catabolic process	1	33	6	32798	0.00602225	0.160192	165.646	2.22024
D2_IN vs D2_NN	BP	down	GO:0000060	protein import into nucleus, translocation	1	33	8	32798	0.00802184	0.177817	124.235	2.09573
D2_IN vs D2_NN	BP	down	GO:0006968	cellular defense response	1	33	18	32798	0.0179614	0.26572	55.2155	1.74566
D2_IN vs D2_NN	BP	down	GO:0015931	nucleobase-containing compound transport	1	33	20	32798	0.0199377	0.26572	49.6939	1.70032
D2_IN vs D2_NN	BP	down	GO:0010077	maintenance of inflorescence meristem identity	1	33	20	32798	0.0199377	0.26572	49.6939	1.70032
D2_IN vs D2_NN	BP	down	GO:0000023	maltose metabolic process	2	33	231	32798	0.0225949	0.26572	8.60501	1.64599
D2_IN vs D2_NN	BP	down	GO:0010483	pollen tube reception	1	33	24	32798	0.0238787	0.26572	41.4116	1.62199
D2_IN vs D2_NN	BP	down	GO:0030308	negative regulation of cell growth	1	33	28	32798	0.0278044	0.26572	35.4957	1.55589
D2_IN vs D2_NN	BP	down	GO:0009807	lignan biosynthetic process	1	33	29	32798	0.0287834	0.26572	34.2717	1.54086
D2_IN vs D2_NN	BP	down	GO:0010207	photosystem II assembly	2	33	265	32798	0.0291303	0.26572	7.50097	1.53565
D2_IN vs D2_NN	BP	down	GO:0015979	photosynthesis	3	33	675	32798	0.0299685	0.26572	4.41724	1.52334
D2_IN vs D2_NN	BP	down	GO:0019252	starch biosynthetic process	2	33	290	32798	0.0343603	0.28562	6.85434	1.46394
D2_IN vs D2_NN	BP	down	GO:0007338	single fertilization	1	33	39	32798	0.0385212	0.301371	25.4841	1.4143
D2_IN vs D2_NN	BP	down	GO:0046777	protein autophosphorylation	2	33	330	32798	0.0434229	0.310228	6.02351	1.36228
D2_IN vs D2_NN	BP	down	GO:0006071	glycerol metabolic process	1	33	45	32798	0.0443183	0.310228	22.0862	1.35342
D2_IN vs D2_NN	CC	down	GO:0009344	nitrite reductase complex [NAD(P)H]	1	31	2	32039	0.00193424	0.0754352	516.758	2.71349
D2_IN vs D2_NN	CC	down	GO:0009523	photosystem II	2	31	132	32039	0.00724417	0.141261	15.6593	2.14001
D2_IN vs D2_NN	CC	down	GO:0009526	plastid envelope	1	31	14	32039	0.0134638	0.158729	73.8226	1.87083
D2_IN vs D2_NN	CC	down	GO:0030095	chloroplast photosystem II	1	31	23	32039	0.0220264	0.158729	44.9355	1.65706
D2_IN vs D2_NN	CC	down	GO:0043680	filiform apparatus	1	31	24	32039	0.0229733	0.158729	43.0632	1.63878
D2_IN vs D2_NN	CC	down	GO:0009535	chloroplast thylakoid membrane	3	31	649	32039	0.0244198	0.158729	4.77742	1.61226
D2_IN vs D2_NN	CC	down	GO:0009654	photosystem II oxygen evolving complex	1	31	30	32039	0.0286363	0.159545	34.4505	1.54308
D2_IN vs D2_NN	CC	down	GO:0000312	plastid small ribosomal subunit	1	31	43	32039	0.0407974	0.195406	24.0353	1.38937
D2_IN vs D2_NN	CC	down	GO:0009579	thylakoid	3	31	827	32039	0.0450938	0.195406	3.74915	1.34588
D2_IN vs D2_NN	MF	down	GO:0015205	nucleobase transmembrane transporter activity	1	33	2	33014	0.00199818	0.105699	500.212	2.69936
D2_IN vs D2_NN	MF	down	GO:0003980	UDP-glucose:glycoprotein glucosyltransferase activity	1	33	4	33014	0.00399249	0.105699	250.106	2.39876
D2_IN vs D2_NN	MF	down	GO:0008083	growth factor activity	1	33	6	33014	0.00598294	0.105699	166.737	2.22309
D2_IN vs D2_NN	MF	down	GO:0004737	pyruvate decarboxylase activity	1	33	13	33014	0.0129192	0.114119	76.9557	1.88877
D2_IN vs D2_NN	MF	down	GO:0050403	trans-zeatin O-beta-D-glucosyltransferase activity	1	33	13	33014	0.0129192	0.114119	76.9557	1.88877
D2_IN vs D2_NN	MF	down	GO:0050502	cis-zeatin O-beta-D-glucosyltransferase activity	1	33	13	33014	0.0129192	0.114119	76.9557	1.88877
D2_IN vs D2_NN	MF	down	GO:0030976	thiamine pyrophosphate binding	1	33	20	33014	0.0198085	0.149978	50.0212	1.70315
D2_IN vs D2_NN	MF	down	GO:0008889	glycerophosphodiester phosphodiesterase activity	1	33	25	33014	0.0247008	0.163643	40.017	1.60729
D2_IN vs D2_NN	MF	down	GO:0045156	electron transporter, transferring electrons within the cyclic electron transport pathway of photosynthesis activity	1	33	29	33014	0.0285976	0.168408	34.4974	1.54367
D2_IN vs D2_NN	MF	down	GO:0046983	protein dimerization activity	3	33	802	33014	0.0454379	0.190935	3.74224	1.34258
D2_IN vs D2_NN	MF	down	GO:0000976	transcription regulatory region sequence-specific DNA binding	1	33	49	33014	0.0478564	0.190935	20.4168	1.32006
D2_IN vs D2_NN	MF	down	GO:0016702	oxidoreductase activity, acting on single donors with incorporation of molecular oxygen, incorporation of two atoms of oxygen	1	33	49	33014	0.0478564	0.190935	20.4168	1.32006
D2_IN vs D2_NN	MF	down	GO:0008134	transcription factor binding	1	33	50	33014	0.0488095	0.190935	20.0085	1.3115
D2_AN vs D2_NN	BP	up	GO:0010483	pollen tube reception	8	274	24	32798	1.40316e-11	7.19821e-09	39.9002	10.8529
D2_AN vs D2_NN	BP	up	GO:0030308	negative regulation of cell growth	8	274	28	32798	5.76076e-11	1.47763e-08	34.2002	10.2395
D2_AN vs D2_NN	BP	up	GO:0007338	single fertilization	8	274	39	32798	1.0532e-09	1.80097e-07	24.554	8.97749
D2_AN vs D2_NN	BP	up	GO:0009788	negative regulation of abscisic acid-activated signaling pathway	8	274	62	32798	4.90272e-08	6.28774e-06	15.4453	7.30956
D2_AN vs D2_NN	BP	up	GO:0009266	response to temperature stimulus	13	274	259	32798	3.2693e-07	2.94389e-05	6.00814	6.48555
D2_AN vs D2_NN	BP	up	GO:0016310	phosphorylation	47	274	2582	32798	3.44315e-07	2.94389e-05	2.17891	6.46304
D2_AN vs D2_NN	BP	up	GO:0009742	brassinosteroid mediated signaling pathway	8	274	94	32798	1.28183e-06	8.21976e-05	10.1873	5.89217
D2_AN vs D2_NN	BP	up	GO:0010193	response to ozone	8	274	94	32798	1.28183e-06	8.21976e-05	10.1873	5.89217
D2_AN vs D2_NN	BP	up	GO:0009627	systemic acquired resistance	21	274	774	32798	2.68771e-06	0.000153199	3.24769	5.57062
D2_AN vs D2_NN	BP	up	GO:0006972	hyperosmotic response	10	274	191	32798	5.22942e-06	0.000242642	6.26705	5.28155
D2_AN vs D2_NN	BP	up	GO:0009873	ethylene-activated signaling pathway	14	274	386	32798	5.38409e-06	0.000242642	4.34148	5.26889
D2_AN vs D2_NN	BP	up	GO:0006464	cellular protein modification process	53	274	3392	32798	5.67584e-06	0.000242642	1.87032	5.24597
D2_AN vs D2_NN	BP	up	GO:0009697	salicylic acid biosynthetic process	18	274	644	32798	9.46751e-06	0.000373602	3.34567	5.02376
D2_AN vs D2_NN	BP	up	GO:0006468	protein phosphorylation	40	274	2316	32798	1.02094e-05	0.000374103	2.06737	4.991
D2_AN vs D2_NN	BP	up	GO:0009741	response to brassinosteroid	9	274	165	32798	1.11811e-05	0.000382392	6.52913	4.95152
D2_AN vs D2_NN	BP	up	GO:0055085	transmembrane transport	26	274	1214	32798	1.25308e-05	0.000389853	2.56361	4.90202
D2_AN vs D2_NN	BP	up	GO:0006007	glucose catabolic process	9	274	168	32798	1.29191e-05	0.000389853	6.41254	4.88877
D2_AN vs D2_NN	BP	up	GO:0000902	cell morphogenesis	8	274	130	32798	1.44405e-05	0.000411556	7.3662	4.84042
D2_AN vs D2_NN	BP	up	GO:0006817	phosphate ion transport	5	274	41	32798	2.29884e-05	0.000620687	14.5976	4.63849
D2_AN vs D2_NN	BP	up	GO:0009738	abscisic acid-activated signaling pathway	15	274	506	32798	2.70473e-05	0.000693762	3.54844	4.56788
D2_AN vs D2_NN	BP	up	GO:0006833	water transport	11	274	284	32798	3.03401e-05	0.000741165	4.6363	4.51798
D2_AN vs D2_NN	BP	up	GO:0006820	anion transport	7	274	109	32798	3.79279e-05	0.00085965	7.6872	4.42104
D2_AN vs D2_NN	BP	up	GO:0006096	glycolytic process	13	274	402	32798	3.85418e-05	0.00085965	3.87092	4.41407
D2_AN vs D2_NN	BP	up	GO:0046686	response to cadmium ion	21	274	935	32798	4.49679e-05	0.00091514	2.68847	4.3471
D2_AN vs D2_NN	BP	up	GO:0009723	response to ethylene	14	274	470	32798	4.75674e-05	0.00091514	3.56555	4.32269
D2_AN vs D2_NN	BP	up	GO:0006862	nucleotide transport	6	274	78	32798	4.99492e-05	0.00091514	9.20775	4.30147
D2_AN vs D2_NN	BP	up	GO:0015802	basic amino acid transport	6	274	78	32798	4.99492e-05	0.00091514	9.20775	4.30147
D2_AN vs D2_NN	BP	up	GO:0043269	regulation of ion transport	6	274	78	32798	4.99492e-05	0.00091514	9.20775	4.30147
D2_AN vs D2_NN	BP	up	GO:0009987	cellular process	99	274	8418	32798	7.72699e-05	0.00136688	1.40774	4.11199
D2_AN vs D2_NN	BP	up	GO:0015696	ammonium transport	6	274	88	32798	9.83018e-05	0.00168096	8.16141	4.00744
D2_AN vs D2_NN	BP	up	GO:0030244	cellulose biosynthetic process	8	274	173	32798	0.000110338	0.00182591	5.53529	3.95728
D2_AN vs D2_NN	BP	up	GO:0009856	pollination	9	274	223	32798	0.000117294	0.00188037	4.83097	3.93073
D2_AN vs D2_NN	BP	up	GO:0007030	Golgi organization	11	274	336	32798	0.000136007	0.00211429	3.91877	3.86644
D2_AN vs D2_NN	BP	up	GO:0015695	organic cation transport	3	274	13	32798	0.000155022	0.00233901	27.6232	3.80961
D2_AN vs D2_NN	BP	up	GO:0006810	transport	48	274	3365	32798	0.000162858	0.00238703	1.70747	3.78819
D2_AN vs D2_NN	BP	up	GO:0010310	regulation of hydrogen peroxide metabolic process	12	274	410	32798	0.00019327	0.0027541	3.50344	3.71383
D2_AN vs D2_NN	BP	up	GO:1901684	arsenate ion transmembrane transport	2	274	3	32798	0.000207465	0.00287648	79.8005	3.68305
D2_AN vs D2_NN	BP	up	GO:0009607	response to biotic stimulus	26	274	1449	32798	0.000226467	0.00305731	2.14784	3.64499
D2_AN vs D2_NN	BP	up	GO:0006612	protein targeting to membrane	17	274	761	32798	0.00025525	0.00332355	2.674	3.59303
D2_AN vs D2_NN	BP	up	GO:0010363	regulation of plant-type hypersensitive response	17	274	762	32798	0.000259146	0.00332355	2.67049	3.58645
D2_AN vs D2_NN	BP	up	GO:0009651	response to salt stress	22	274	1163	32798	0.000341953	0.00427859	2.26433	3.46603
D2_AN vs D2_NN	BP	up	GO:0009862	systemic acquired resistance, salicylic acid mediated signaling pathway	13	274	503	32798	0.000351549	0.00429392	3.09366	3.45401
D2_AN vs D2_NN	BP	up	GO:0048767	root hair elongation	10	274	318	32798	0.000374516	0.00446806	3.76417	3.42653
D2_AN vs D2_NN	BP	up	GO:0006950	response to stress	58	274	4490	32798	0.000428419	0.00499498	1.54625	3.36813
D2_AN vs D2_NN	BP	up	GO:0048364	root development	9	274	273	32798	0.000520988	0.00593926	3.94618	3.28317
D2_AN vs D2_NN	BP	up	GO:0050832	defense response to fungus	16	274	745	32798	0.00059007	0.00658056	2.57075	3.2291
D2_AN vs D2_NN	BP	up	GO:0051553	flavone biosynthetic process	2	274	5	32798	0.000683932	0.00746504	47.8803	3.16499
D2_AN vs D2_NN	BP	up	GO:0016049	cell growth	14	274	630	32798	0.000929803	0.00993727	2.66002	3.03161
D2_AN vs D2_NN	BP	up	GO:0072488	ammonium transmembrane transport	3	274	24	32798	0.00102498	0.0107309	14.9626	2.98928
D2_AN vs D2_NN	BP	up	GO:0002237	response to molecule of bacterial origin	7	274	197	32798	0.00140445	0.0142881	4.25333	2.85249
D2_AN vs D2_NN	BP	up	GO:0006013	mannose metabolic process	2	274	7	32798	0.00142046	0.0142881	34.2002	2.84757
D2_AN vs D2_NN	BP	up	GO:0048193	Golgi vesicle transport	8	274	259	32798	0.00159479	0.0157332	3.69732	2.7973
D2_AN vs D2_NN	BP	up	GO:0003333	amino acid transmembrane transport	6	274	149	32798	0.00163186	0.0157952	4.82016	2.78732
D2_AN vs D2_NN	BP	up	GO:0071705	nitrogen compound transport	2	274	8	32798	0.0018835	0.0178933	29.9252	2.72503
D2_AN vs D2_NN	BP	up	GO:0046777	protein autophosphorylation	9	274	330	32798	0.00195257	0.0182121	3.26457	2.70939
D2_AN vs D2_NN	BP	up	GO:0007154	cell communication	8	274	274	32798	0.00226342	0.0207346	3.49491	2.64523
D2_AN vs D2_NN	BP	up	GO:0061025	membrane fusion	11	274	476	32798	0.0023805	0.0214245	2.76619	2.62333
D2_AN vs D2_NN	BP	up	GO:0006865	amino acid transport	9	274	344	32798	0.00257933	0.0228137	3.13171	2.58849
D2_AN vs D2_NN	BP	up	GO:0043069	negative regulation of programmed cell death	10	274	420	32798	0.00300005	0.0260852	2.85002	2.52287
D2_AN vs D2_NN	BP	up	GO:0009617	response to bacterium	9	274	360	32798	0.00348058	0.029509	2.99252	2.45835
D2_AN vs D2_NN	BP	up	GO:0009813	flavonoid biosynthetic process	11	274	501	32798	0.00350887	0.029509	2.62816	2.45483
D2_AN vs D2_NN	BP	up	GO:0010112	regulation of systemic acquired resistance	2	274	11	32798	0.003639	0.0301098	21.7638	2.43902
D2_AN vs D2_NN	BP	up	GO:0009791	post-embryonic development	23	274	1495	32798	0.00378812	0.0308462	1.84155	2.42158
D2_AN vs D2_NN	BP	up	GO:0009718	anthocyanin-containing compound biosynthetic process	5	274	125	32798	0.00407695	0.0326793	4.78803	2.38966
D2_AN vs D2_NN	BP	up	GO:0009416	response to light stimulus	7	274	242	32798	0.0044169	0.0348595	3.46242	2.35488
D2_AN vs D2_NN	BP	up	GO:0052696	flavonoid glucuronidation	8	274	307	32798	0.00450212	0.0349937	3.11924	2.34658
D2_AN vs D2_NN	BP	up	GO:0080142	regulation of salicylic acid biosynthetic process	2	274	13	32798	0.00510421	0.0387066	18.4155	2.29207
D2_AN vs D2_NN	BP	up	GO:0009615	response to virus	5	274	132	32798	0.0051307	0.0387066	4.53412	2.28982
D2_AN vs D2_NN	BP	up	GO:0043090	amino acid import	6	274	189	32798	0.00527765	0.0392382	3.80002	2.27756
D2_AN vs D2_NN	BP	up	GO:0043091	L-arginine import	2	274	14	32798	0.00592223	0.0434015	17.1001	2.22751
D2_AN vs D2_NN	BP	up	GO:0031348	negative regulation of defense response	12	274	618	32798	0.00616582	0.0445502	2.32429	2.21001
D2_AN vs D2_NN	BP	up	GO:0009581	detection of external stimulus	3	274	45	32798	0.00631679	0.0450071	7.98005	2.1995
D2_AN vs D2_NN	BP	up	GO:0000165	MAPK cascade	10	274	476	32798	0.00710725	0.0499454	2.51472	2.1483
D2_AN vs D2_NN	BP	up	GO:0009753	response to jasmonic acid	11	274	555	32798	0.0074059	0.0513409	2.37245	2.13042
D2_AN vs D2_NN	BP	up	GO:0009624	response to nematode	5	274	146	32798	0.00779219	0.0532986	4.09934	2.10834
D2_AN vs D2_NN	BP	up	GO:0080162	intracellular auxin transport	1	274	1	32798	0.00835417	0.0542492	119.701	2.0781
D2_AN vs D2_NN	BP	up	GO:0045943	positive regulation of transcription from RNA polymerase I promoter	1	274	1	32798	0.00835417	0.0542492	119.701	2.0781
D2_AN vs D2_NN	BP	up	GO:0042255	ribosome assembly	1	274	1	32798	0.00835417	0.0542492	119.701	2.0781
D2_AN vs D2_NN	BP	up	GO:0032025	response to cobalt ion	1	274	1	32798	0.00835417	0.0542492	119.701	2.0781
D2_AN vs D2_NN	BP	up	GO:0009595	detection of biotic stimulus	6	274	213	32798	0.00926128	0.059388	3.37185	2.03333
D2_AN vs D2_NN	BP	up	GO:1903401	L-lysine transmembrane transport	2	274	18	32798	0.00974074	0.0616914	13.3001	2.01141
D2_AN vs D2_NN	BP	up	GO:0042908	xenobiotic transport	3	274	53	32798	0.00993143	0.062132	6.77551	2.00299
D2_AN vs D2_NN	BP	up	GO:0031347	regulation of defense response	7	274	289	32798	0.0111973	0.0692073	2.89933	1.95089
D2_AN vs D2_NN	BP	up	GO:0009739	response to gibberellin	5	274	161	32798	0.0115732	0.070679	3.71741	1.93655
D2_AN vs D2_NN	BP	up	GO:0035435	phosphate ion transmembrane transport	2	274	20	32798	0.0119644	0.0722089	11.9701	1.92211
D2_AN vs D2_NN	BP	up	GO:0071230	cellular response to amino acid stimulus	2	274	21	32798	0.0131516	0.0783544	11.4001	1.88102
D2_AN vs D2_NN	BP	up	GO:0052541	plant-type cell wall cellulose metabolic process	3	274	59	32798	0.0132882	0.0783544	6.08648	1.87653
D2_AN vs D2_NN	BP	up	GO:0009409	response to cold	13	274	772	32798	0.0136594	0.0796284	2.01569	1.86457
D2_AN vs D2_NN	BP	up	GO:0006855	drug transmembrane transport	5	274	173	32798	0.0153761	0.0886285	3.45956	1.81315
D2_AN vs D2_NN	BP	up	GO:0031564	transcription antitermination	1	274	2	32798	0.0166388	0.0937989	59.8504	1.77888
D2_AN vs D2_NN	BP	up	GO:0033353	S-adenosylmethionine cycle	1	274	2	32798	0.0166388	0.0937989	59.8504	1.77888
D2_AN vs D2_NN	BP	up	GO:0080167	response to karrikin	6	274	246	32798	0.0177306	0.0988671	2.91953	1.75128
D2_AN vs D2_NN	BP	up	GO:0090332	stomatal closure	2	274	25	32798	0.0183817	0.100317	9.57606	1.73562
D2_AN vs D2_NN	BP	up	GO:0035235	ionotropic glutamate receptor signaling pathway	2	274	25	32798	0.0183817	0.100317	9.57606	1.73562
D2_AN vs D2_NN	BP	up	GO:0006888	ER to Golgi vesicle-mediated transport	6	274	250	32798	0.0190287	0.102175	2.87282	1.72059
D2_AN vs D2_NN	BP	up	GO:0009636	response to toxic substance	5	274	183	32798	0.0191204	0.102175	3.27051	1.7185
D2_AN vs D2_NN	BP	up	GO:0052542	defense response by callose deposition	3	274	68	32798	0.0193972	0.102585	5.28091	1.71226
D2_AN vs D2_NN	BP	up	GO:0009719	response to endogenous stimulus	24	274	1832	32798	0.0200889	0.105159	1.56813	1.69704
D2_AN vs D2_NN	BP	up	GO:0008643	carbohydrate transport	5	274	190	32798	0.0220699	0.113803	3.15002	1.6562
D2_AN vs D2_NN	BP	up	GO:0009863	salicylic acid mediated signaling pathway	7	274	332	32798	0.0221838	0.113803	2.52381	1.65396
D2_AN vs D2_NN	BP	up	GO:0052546	cell wall pectin metabolic process	3	274	72	32798	0.0225318	0.114444	4.98753	1.6472
D2_AN vs D2_NN	BP	up	GO:0009991	response to extracellular stimulus	5	274	193	32798	0.0234194	0.115912	3.10106	1.63042
D2_AN vs D2_NN	BP	up	GO:0009628	response to abiotic stimulus	30	274	2459	32798	0.0240078	0.115912	1.46036	1.61965
D2_AN vs D2_NN	BP	up	GO:0006857	oligopeptide transport	6	274	264	32798	0.0240803	0.115912	2.72047	1.61834
D2_AN vs D2_NN	BP	up	GO:0006874	cellular calcium ion homeostasis	2	274	29	32798	0.0243399	0.115912	8.25522	1.61368
D2_AN vs D2_NN	BP	up	GO:0080181	lateral root branching	1	274	3	32798	0.0248545	0.115912	39.9002	1.6046
D2_AN vs D2_NN	BP	up	GO:0089722	phosphoenolpyruvate transmembrane transport	1	274	3	32798	0.0248545	0.115912	39.9002	1.6046
D2_AN vs D2_NN	BP	up	GO:0019320	hexose catabolic process	1	274	3	32798	0.0248545	0.115912	39.9002	1.6046
D2_AN vs D2_NN	BP	up	GO:0034757	negative regulation of iron ion transport	1	274	3	32798	0.0248545	0.115912	39.9002	1.6046
D2_AN vs D2_NN	BP	up	GO:0035672	oligopeptide transmembrane transport	1	274	3	32798	0.0248545	0.115912	39.9002	1.6046
D2_AN vs D2_NN	BP	up	GO:0043900	regulation of multi-organism process	5	274	201	32798	0.0272752	0.126056	2.97763	1.56423
D2_AN vs D2_NN	BP	up	GO:0006730	one-carbon metabolic process	3	274	83	32798	0.0324861	0.140045	4.32653	1.4883
D2_AN vs D2_NN	BP	up	GO:0051156	glucose 6-phosphate metabolic process	1	274	4	32798	0.0330017	0.140045	29.9252	1.48146
D2_AN vs D2_NN	BP	up	GO:1903086	negative regulation of sinapate ester biosynthetic process	1	274	4	32798	0.0330017	0.140045	29.9252	1.48146
D2_AN vs D2_NN	BP	up	GO:0018171	peptidyl-cysteine oxidation	1	274	4	32798	0.0330017	0.140045	29.9252	1.48146
D2_AN vs D2_NN	BP	up	GO:0015827	tryptophan transport	1	274	4	32798	0.0330017	0.140045	29.9252	1.48146
D2_AN vs D2_NN	BP	up	GO:0010136	ureide catabolic process	1	274	4	32798	0.0330017	0.140045	29.9252	1.48146
D2_AN vs D2_NN	BP	up	GO:0010271	regulation of chlorophyll catabolic process	1	274	4	32798	0.0330017	0.140045	29.9252	1.48146
D2_AN vs D2_NN	BP	up	GO:0033591	response to L-ascorbic acid	1	274	4	32798	0.0330017	0.140045	29.9252	1.48146
D2_AN vs D2_NN	BP	up	GO:0015810	aspartate transport	1	274	4	32798	0.0330017	0.140045	29.9252	1.48146
D2_AN vs D2_NN	BP	up	GO:0001666	response to hypoxia	4	274	144	32798	0.0330321	0.140045	3.32502	1.48106
D2_AN vs D2_NN	BP	up	GO:0018106	peptidyl-histidine phosphorylation	2	274	35	32798	0.0345267	0.145182	6.84004	1.46185
D2_AN vs D2_NN	BP	up	GO:0006952	defense response	28	274	2339	32798	0.035356	0.14746	1.43293	1.45154
D2_AN vs D2_NN	BP	up	GO:0007623	circadian rhythm	4	274	148	32798	0.0359757	0.148835	3.23515	1.44399
D2_AN vs D2_NN	BP	up	GO:0007165	signal transduction	31	274	2666	32798	0.03862	0.149466	1.39187	1.41319
D2_AN vs D2_NN	BP	up	GO:0071456	cellular response to hypoxia	2	274	38	32798	0.0401364	0.149466	6.30004	1.39646
D2_AN vs D2_NN	BP	up	GO:0010105	negative regulation of ethylene-activated signaling pathway	2	274	38	32798	0.0401364	0.149466	6.30004	1.39646
D2_AN vs D2_NN	BP	up	GO:0008152	metabolic process	106	274	10991	32798	0.0404802	0.149466	1.15442	1.39276
D2_AN vs D2_NN	BP	up	GO:0009867	jasmonic acid mediated signaling pathway	10	274	631	32798	0.0404906	0.149466	1.897	1.39265
D2_AN vs D2_NN	BP	up	GO:0010106	cellular response to iron ion starvation	4	274	154	32798	0.0406667	0.149466	3.10911	1.39076
D2_AN vs D2_NN	BP	up	GO:0070483	detection of hypoxia	1	274	5	32798	0.0410812	0.149466	23.9401	1.38636
D2_AN vs D2_NN	BP	up	GO:0009915	phloem sucrose loading	1	274	5	32798	0.0410812	0.149466	23.9401	1.38636
D2_AN vs D2_NN	BP	up	GO:0097468	programmed cell death in response to reactive oxygen species	1	274	5	32798	0.0410812	0.149466	23.9401	1.38636
D2_AN vs D2_NN	BP	up	GO:0006556	S-adenosylmethionine biosynthetic process	1	274	5	32798	0.0410812	0.149466	23.9401	1.38636
D2_AN vs D2_NN	BP	up	GO:0006555	methionine metabolic process	1	274	5	32798	0.0410812	0.149466	23.9401	1.38636
D2_AN vs D2_NN	BP	up	GO:0007585	respiratory gaseous exchange	1	274	5	32798	0.0410812	0.149466	23.9401	1.38636
D2_AN vs D2_NN	BP	up	GO:0006145	purine nucleobase catabolic process	1	274	5	32798	0.0410812	0.149466	23.9401	1.38636
D2_AN vs D2_NN	BP	up	GO:0010255	glucose mediated signaling pathway	1	274	5	32798	0.0410812	0.149466	23.9401	1.38636
D2_AN vs D2_NN	BP	up	GO:0015714	phosphoenolpyruvate transport	1	274	5	32798	0.0410812	0.149466	23.9401	1.38636
D2_AN vs D2_NN	BP	up	GO:0050982	detection of mechanical stimulus	1	274	5	32798	0.0410812	0.149466	23.9401	1.38636
D2_AN vs D2_NN	BP	up	GO:0000256	allantoin catabolic process	1	274	5	32798	0.0410812	0.149466	23.9401	1.38636
D2_AN vs D2_NN	BP	up	GO:0070838	divalent metal ion transport	4	274	156	32798	0.042304	0.152831	3.06925	1.37362
D2_AN vs D2_NN	BP	up	GO:0006826	iron ion transport	4	274	160	32798	0.0456889	0.163905	2.99252	1.34019
D2_AN vs D2_NN	BP	up	GO:0007169	transmembrane receptor protein tyrosine kinase signaling pathway	6	274	311	32798	0.0473275	0.168604	2.30934	1.32489
D2_AN vs D2_NN	BP	up	GO:0031930	mitochondria-nucleus signaling pathway	1	274	6	32798	0.0490934	0.170168	19.9501	1.30898
D2_AN vs D2_NN	BP	up	GO:0010600	regulation of auxin biosynthetic process	1	274	6	32798	0.0490934	0.170168	19.9501	1.30898
D2_AN vs D2_NN	BP	up	GO:0051938	L-glutamate import	1	274	6	32798	0.0490934	0.170168	19.9501	1.30898
D2_AN vs D2_NN	BP	up	GO:0009298	GDP-mannose biosynthetic process	1	274	6	32798	0.0490934	0.170168	19.9501	1.30898
D2_AN vs D2_NN	BP	up	GO:0019725	cellular homeostasis	5	274	237	32798	0.0494676	0.170315	2.52533	1.30568
D2_AN vs D2_NN	BP	down	GO:0006098	pentose-phosphate shunt	27	387	271	32798	3.0381e-17	1.22468e-14	8.44366	16.5174
D2_AN vs D2_NN	BP	down	GO:0009657	plastid organization	19	387	108	32798	3.77987e-17	1.22468e-14	14.9096	16.4225
D2_AN vs D2_NN	BP	down	GO:0006364	rRNA processing	30	387	367	32798	1.23567e-16	2.66906e-14	6.92774	15.9081
D2_AN vs D2_NN	BP	down	GO:0010027	thylakoid membrane organization	28	387	325	32798	3.43832e-16	5.57008e-14	7.30148	15.4637
D2_AN vs D2_NN	BP	down	GO:0019288	isopentenyl diphosphate biosynthetic process, methylerythritol 4-phosphate pathway	28	387	377	32798	1.49077e-14	1.93204e-12	6.29438	13.8266
D2_AN vs D2_NN	BP	down	GO:0010207	photosystem II assembly	23	387	265	32798	1.36791e-13	1.47734e-11	7.3556	12.8639
D2_AN vs D2_NN	BP	down	GO:0009773	photosynthetic electron transport in photosystem I	13	387	78	32798	7.75925e-12	7.18285e-10	14.1249	11.1102
D2_AN vs D2_NN	BP	down	GO:0009902	chloroplast relocation	16	387	149	32798	3.05207e-11	2.47218e-09	9.1006	10.5154
D2_AN vs D2_NN	BP	down	GO:0042793	transcription from plastid promoter	13	387	103	32798	2.88806e-10	2.0794e-08	10.6965	9.53939
D2_AN vs D2_NN	BP	down	GO:0019684	photosynthesis, light reaction	21	387	346	32798	1.26385e-09	8.18975e-08	5.14375	8.8983
D2_AN vs D2_NN	BP	down	GO:0015995	chlorophyll biosynthetic process	15	387	191	32798	9.9471e-09	5.85974e-07	6.65571	8.0023
D2_AN vs D2_NN	BP	down	GO:0015979	photosynthesis	28	387	675	32798	1.17609e-08	6.35091e-07	3.51553	7.92956
D2_AN vs D2_NN	BP	down	GO:0034660	ncRNA metabolic process	12	387	120	32798	2.06337e-08	1.02851e-06	8.47494	7.68542
D2_AN vs D2_NN	BP	down	GO:0035304	regulation of protein dephosphorylation	16	387	239	32798	3.0905e-08	1.43046e-06	5.6736	7.50997
D2_AN vs D2_NN	BP	down	GO:0009814	defense response, incompatible interaction	11	387	123	32798	2.5362e-07	1.09564e-05	7.57921	6.59582
D2_AN vs D2_NN	BP	down	GO:0070838	divalent metal ion transport	12	387	156	32798	3.76068e-07	1.52308e-05	6.51918	6.42473
D2_AN vs D2_NN	BP	down	GO:0043085	positive regulation of catalytic activity	12	387	162	32798	5.64442e-07	2.15152e-05	6.27773	6.24838
D2_AN vs D2_NN	BP	down	GO:0030003	cellular cation homeostasis	12	387	174	32798	1.20747e-06	4.34689e-05	5.84478	5.91812
D2_AN vs D2_NN	BP	down	GO:0009646	response to absence of light	7	387	51	32798	2.23396e-06	7.43579e-05	11.6323	5.65093
D2_AN vs D2_NN	BP	down	GO:0006552	leucine catabolic process	4	387	9	32798	2.295e-06	7.43579e-05	37.6664	5.63922
D2_AN vs D2_NN	BP	down	GO:0080027	response to herbivore	6	387	39	32798	6.09568e-06	0.000188095	13.0384	5.21498
D2_AN vs D2_NN	BP	down	GO:0043617	cellular response to sucrose starvation	3	387	4	32798	6.46377e-06	0.000190387	63.562	5.18951
D2_AN vs D2_NN	BP	down	GO:0042549	photosystem II stabilization	4	387	13	32798	1.25444e-05	0.000353425	26.0767	4.90155
D2_AN vs D2_NN	BP	down	GO:0000045	autophagic vacuole assembly	5	387	28	32798	1.75182e-05	0.000472991	15.1338	4.75651
D2_AN vs D2_NN	BP	down	GO:0010218	response to far red light	9	387	126	32798	1.97622e-05	0.000502952	6.05353	4.70416
D2_AN vs D2_NN	BP	down	GO:0055114	oxidation-reduction process	60	387	2936	32798	2.01802e-05	0.000502952	1.73194	4.69508
D2_AN vs D2_NN	BP	down	GO:0008152	metabolic process	168	387	10991	32798	2.88915e-05	0.000693395	1.29541	4.53923
D2_AN vs D2_NN	BP	down	GO:0010114	response to red light	9	387	136	32798	3.6232e-05	0.000838512	5.60841	4.44091
D2_AN vs D2_NN	BP	down	GO:0019252	starch biosynthetic process	13	387	290	32798	4.67855e-05	0.00104541	3.79911	4.32989
D2_AN vs D2_NN	BP	down	GO:0016117	carotenoid biosynthetic process	10	387	180	32798	6.01824e-05	0.00129994	4.7083	4.22053
D2_AN vs D2_NN	BP	down	GO:0009817	defense response to fungus, incompatible interaction	8	387	114	32798	6.48104e-05	0.00135475	5.94732	4.18836
D2_AN vs D2_NN	BP	down	GO:0000023	maltose metabolic process	11	387	231	32798	0.000104457	0.00211525	4.03568	3.98106
D2_AN vs D2_NN	BP	down	GO:0009658	chloroplast organization	10	387	194	32798	0.000112156	0.00220233	4.36852	3.95018
D2_AN vs D2_NN	BP	down	GO:0006636	unsaturated fatty acid biosynthetic process	8	387	131	32798	0.000171311	0.00326499	5.17553	3.76621
D2_AN vs D2_NN	BP	down	GO:0032544	plastid translation	3	387	10	32798	0.000183937	0.00340546	25.4248	3.73533
D2_AN vs D2_NN	BP	down	GO:0009628	response to abiotic stimulus	49	387	2459	32798	0.000228737	0.00411727	1.68878	3.64066
D2_AN vs D2_NN	BP	down	GO:0009637	response to blue light	8	387	144	32798	0.00032644	0.00565032	4.7083	3.4862
D2_AN vs D2_NN	BP	down	GO:0080187	floral organ senescence	3	387	12	32798	0.000331346	0.00565032	21.1873	3.47972
D2_AN vs D2_NN	BP	down	GO:0009853	photorespiration	10	387	232	32798	0.000470952	0.00780991	3.65299	3.32702
D2_AN vs D2_NN	BP	down	GO:0019344	cysteine biosynthetic process	11	387	276	32798	0.000482093	0.00780991	3.37769	3.31687
D2_AN vs D2_NN	BP	down	GO:0032940	secretion by cell	3	387	14	32798	0.000538692	0.00831125	18.1606	3.26866
D2_AN vs D2_NN	BP	down	GO:0010205	photoinhibition	3	387	14	32798	0.000538692	0.00831125	18.1606	3.26866
D2_AN vs D2_NN	BP	down	GO:0000413	protein peptidyl-prolyl isomerization	6	387	89	32798	0.000661965	0.00997566	5.71344	3.17916
D2_AN vs D2_NN	BP	down	GO:0044804	nucleophagy	3	387	16	32798	0.00081436	0.0119933	15.8905	3.08918
D2_AN vs D2_NN	BP	down	GO:0016226	iron-sulfur cluster assembly	9	387	207	32798	0.000841736	0.012121	3.68475	3.07482
D2_AN vs D2_NN	BP	down	GO:0015996	chlorophyll catabolic process	6	387	94	32798	0.000882997	0.0124387	5.40953	3.05404
D2_AN vs D2_NN	BP	down	GO:0019243	methylglyoxal catabolic process to D-lactate	7	387	130	32798	0.000920409	0.0126899	4.56343	3.03602
D2_AN vs D2_NN	BP	down	GO:0009409	response to cold	20	387	772	32798	0.000965359	0.0128725	2.19558	3.01531
D2_AN vs D2_NN	BP	down	GO:0042744	hydrogen peroxide catabolic process	10	387	255	32798	0.000973383	0.0128725	3.3235	3.01172
D2_AN vs D2_NN	BP	down	GO:0006914	autophagy	6	387	98	32798	0.00109754	0.0142241	5.18874	2.95958
D2_AN vs D2_NN	BP	down	GO:0009607	response to biotic stimulus	31	387	1449	32798	0.00113051	0.0142819	1.81313	2.94673
D2_AN vs D2_NN	BP	down	GO:0000422	mitochondrion degradation	3	387	18	32798	0.00116605	0.0142819	14.1249	2.93328
D2_AN vs D2_NN	BP	down	GO:0006091	generation of precursor metabolites and energy	17	387	616	32798	0.00116812	0.0142819	2.33886	2.93251
D2_AN vs D2_NN	BP	down	GO:0055129	L-proline biosynthetic process	2	387	5	32798	0.00135641	0.0162769	33.8997	2.86761
D2_AN vs D2_NN	BP	down	GO:0009744	response to sucrose	12	387	375	32798	0.00182225	0.0214695	2.71198	2.73939
D2_AN vs D2_NN	BP	down	GO:0061077	chaperone-mediated protein folding	4	387	46	32798	0.00210656	0.0243759	7.36951	2.67643
D2_AN vs D2_NN	BP	down	GO:0008652	cellular amino acid biosynthetic process	10	387	287	32798	0.00233101	0.0264999	2.95294	2.63246
D2_AN vs D2_NN	BP	down	GO:0009416	response to light stimulus	9	387	242	32798	0.00246543	0.0275448	3.15184	2.60811
D2_AN vs D2_NN	BP	down	GO:0016114	terpenoid biosynthetic process	5	387	80	32798	0.00259752	0.0285287	5.29683	2.58544
D2_AN vs D2_NN	BP	down	GO:0043900	regulation of multi-organism process	8	387	201	32798	0.00279717	0.0297888	3.37311	2.55328
D2_AN vs D2_NN	BP	down	GO:0080143	regulation of amino acid export	2	387	7	32798	0.00280419	0.0297888	24.2141	2.55219
D2_AN vs D2_NN	BP	down	GO:0007568	aging	5	387	83	32798	0.00304858	0.0314176	5.10538	2.5159
D2_AN vs D2_NN	BP	down	GO:0006662	glycerol ether metabolic process	4	387	51	32798	0.00308051	0.0314176	6.64701	2.51138
D2_AN vs D2_NN	BP	down	GO:0009737	response to abscisic acid	19	387	794	32798	0.00310297	0.0314176	2.02801	2.50822
D2_AN vs D2_NN	BP	down	GO:0045893	positive regulation of transcription, DNA-templated	17	387	681	32798	0.00330362	0.0329346	2.11562	2.48101
D2_AN vs D2_NN	BP	down	GO:0010623	developmental programmed cell death	3	387	26	32798	0.00346483	0.0340184	9.77877	2.46032
D2_AN vs D2_NN	BP	down	GO:0009595	detection of biotic stimulus	8	387	213	32798	0.0039741	0.0384361	3.18307	2.40076
D2_AN vs D2_NN	BP	down	GO:0009056	catabolic process	33	387	1711	32798	0.00408052	0.0388849	1.63456	2.38928
D2_AN vs D2_NN	BP	down	GO:0000165	MAPK cascade	13	387	476	32798	0.0046608	0.0425937	2.31458	2.33154
D2_AN vs D2_NN	BP	down	GO:0042742	defense response to bacterium	19	387	826	32798	0.00472317	0.0425937	1.94944	2.32577
D2_AN vs D2_NN	BP	down	GO:0045038	protein import into chloroplast thylakoid membrane	2	387	9	32798	0.00473264	0.0425937	18.8332	2.3249
D2_AN vs D2_NN	BP	down	GO:0035524	proline transmembrane transport	2	387	9	32798	0.00473264	0.0425937	18.8332	2.3249
D2_AN vs D2_NN	BP	down	GO:0019761	glucosinolate biosynthetic process	9	387	273	32798	0.00541693	0.0480846	2.79393	2.26625
D2_AN vs D2_NN	BP	down	GO:0009805	coumarin biosynthetic process	7	387	180	32798	0.00571885	0.0500786	3.29581	2.24269
D2_AN vs D2_NN	BP	down	GO:0042631	cellular response to water deprivation	6	387	137	32798	0.00585257	0.0505662	3.71165	2.23265
D2_AN vs D2_NN	BP	down	GO:0009651	response to salt stress	24	387	1163	32798	0.00617109	0.052123	1.74891	2.20964
D2_AN vs D2_NN	BP	down	GO:0009636	response to toxic substance	7	387	183	32798	0.00624475	0.052123	3.24178	2.20449
D2_AN vs D2_NN	BP	down	GO:0006012	galactose metabolic process	3	387	32	32798	0.00627406	0.052123	7.94525	2.20245
D2_AN vs D2_NN	BP	down	GO:0010150	leaf senescence	6	387	142	32798	0.00693996	0.0569253	3.58096	2.15864
D2_AN vs D2_NN	BP	down	GO:1990169	stress response to copper ion	2	387	11	32798	0.0071185	0.0576017	15.409	2.14761
D2_AN vs D2_NN	BP	down	GO:0045454	cell redox homeostasis	7	387	188	32798	0.00720022	0.0576017	3.15556	2.14265
D2_AN vs D2_NN	BP	down	GO:0045226	extracellular polysaccharide biosynthetic process	3	387	34	32798	0.00743926	0.0587883	7.47788	2.12847
D2_AN vs D2_NN	BP	down	GO:0006655	phosphatidylglycerol biosynthetic process	5	387	104	32798	0.00790749	0.0616803	4.07449	2.10196
D2_AN vs D2_NN	BP	down	GO:0009750	response to fructose	8	387	240	32798	0.00799559	0.0616803	2.82498	2.09715
D2_AN vs D2_NN	BP	down	GO:0042398	cellular modified amino acid biosynthetic process	5	387	105	32798	0.00822454	0.0627	4.03568	2.08489
D2_AN vs D2_NN	BP	down	GO:0009231	riboflavin biosynthetic process	2	387	12	32798	0.00847593	0.0631311	14.1249	2.07181
D2_AN vs D2_NN	BP	down	GO:0030042	actin filament depolymerization	2	387	12	32798	0.00847593	0.0631311	14.1249	2.07181
D2_AN vs D2_NN	BP	down	GO:0006631	fatty acid metabolic process	8	387	245	32798	0.00899137	0.0662091	2.76733	2.04617
D2_AN vs D2_NN	BP	down	GO:0009970	cellular response to sulfate starvation	2	387	13	32798	0.00993938	0.0715214	13.0384	2.00264
D2_AN vs D2_NN	BP	down	GO:0043562	cellular response to nitrogen levels	2	387	13	32798	0.00993938	0.0715214	13.0384	2.00264
D2_AN vs D2_NN	BP	down	GO:0010310	regulation of hydrogen peroxide metabolic process	11	387	410	32798	0.0100439	0.0715214	2.27376	1.9981
D2_AN vs D2_NN	BP	down	GO:0018208	peptidyl-proline modification	3	387	40	32798	0.0116618	0.0749615	6.3562	1.93324
D2_AN vs D2_NN	BP	down	GO:0043903	regulation of symbiosis, encompassing mutualism through parasitism	1	387	1	32798	0.0117995	0.0749615	84.7494	1.92814
D2_AN vs D2_NN	BP	down	GO:0005996	monosaccharide metabolic process	1	387	1	32798	0.0117995	0.0749615	84.7494	1.92814
D2_AN vs D2_NN	BP	down	GO:0005997	xylulose metabolic process	1	387	1	32798	0.0117995	0.0749615	84.7494	1.92814
D2_AN vs D2_NN	BP	down	GO:0097339	glycolate transmembrane transport	1	387	1	32798	0.0117995	0.0749615	84.7494	1.92814
D2_AN vs D2_NN	BP	down	GO:0006218	uridine catabolic process	1	387	1	32798	0.0117995	0.0749615	84.7494	1.92814
D2_AN vs D2_NN	BP	down	GO:0009661	chromoplast organization	1	387	1	32798	0.0117995	0.0749615	84.7494	1.92814
D2_AN vs D2_NN	BP	down	GO:0010478	chlororespiration	1	387	1	32798	0.0117995	0.0749615	84.7494	1.92814
D2_AN vs D2_NN	BP	down	GO:0044238	primary metabolic process	1	387	1	32798	0.0117995	0.0749615	84.7494	1.92814
D2_AN vs D2_NN	BP	down	GO:0046443	FAD metabolic process	1	387	1	32798	0.0117995	0.0749615	84.7494	1.92814
D2_AN vs D2_NN	BP	down	GO:1901975	glycerate transmembrane transport	1	387	1	32798	0.0117995	0.0749615	84.7494	1.92814
D2_AN vs D2_NN	BP	down	GO:0009269	response to desiccation	4	387	77	32798	0.0131443	0.0826945	4.40256	1.88126
D2_AN vs D2_NN	BP	down	GO:0006457	protein folding	15	387	672	32798	0.0145521	0.0898289	1.89173	1.83707
D2_AN vs D2_NN	BP	down	GO:0009073	aromatic amino acid family biosynthetic process	5	387	121	32798	0.0145556	0.0898289	3.50204	1.83697
D2_AN vs D2_NN	BP	down	GO:0009611	response to wounding	18	387	864	32798	0.015089	0.0922421	1.76561	1.82134
D2_AN vs D2_NN	BP	down	GO:0006629	lipid metabolic process	26	387	1400	32798	0.015908	0.09634	1.57392	1.79838
D2_AN vs D2_NN	BP	down	GO:0015031	protein transport	15	387	683	32798	0.0165974	0.0995845	1.86126	1.77996
D2_AN vs D2_NN	BP	down	GO:0006535	cysteine biosynthetic process from serine	2	387	17	32798	0.0168005	0.099878	9.97051	1.77468
D2_AN vs D2_NN	BP	down	GO:0019216	regulation of lipid metabolic process	3	387	46	32798	0.017015	0.100234	5.52713	1.76917
D2_AN vs D2_NN	BP	down	GO:0009987	cellular process	118	387	8418	32798	0.0179579	0.104001	1.18798	1.74574
D2_AN vs D2_NN	BP	down	GO:0007031	peroxisome organization	3	387	47	32798	0.0180196	0.104001	5.40953	1.74426
D2_AN vs D2_NN	BP	down	GO:0031408	oxylipin biosynthetic process	5	387	128	32798	0.018136	0.104001	3.31052	1.74146
D2_AN vs D2_NN	BP	down	GO:0010189	vitamin E biosynthetic process	2	387	18	32798	0.0187548	0.106606	9.41659	1.72689
D2_AN vs D2_NN	BP	down	GO:0009072	aromatic amino acid family metabolic process	4	387	89	32798	0.0212647	0.118048	3.80896	1.67234
D2_AN vs D2_NN	BP	down	GO:0010077	maintenance of inflorescence meristem identity	2	387	20	32798	0.0229329	0.118048	8.47494	1.63954
D2_AN vs D2_NN	BP	down	GO:0019725	cellular homeostasis	7	387	237	32798	0.023041	0.118048	2.50315	1.6375
D2_AN vs D2_NN	BP	down	GO:0070143	mitochondrial alanyl-tRNA aminoacylation	1	387	2	32798	0.0234601	0.118048	42.3747	1.62967
D2_AN vs D2_NN	BP	down	GO:1902475	L-alpha-amino acid transmembrane transport	1	387	2	32798	0.0234601	0.118048	42.3747	1.62967
D2_AN vs D2_NN	BP	down	GO:0032973	amino acid export	1	387	2	32798	0.0234601	0.118048	42.3747	1.62967
D2_AN vs D2_NN	BP	down	GO:0019458	methionine catabolic process via 2-oxobutanoate	1	387	2	32798	0.0234601	0.118048	42.3747	1.62967
D2_AN vs D2_NN	BP	down	GO:0046949	fatty-acyl-CoA biosynthetic process	1	387	2	32798	0.0234601	0.118048	42.3747	1.62967
D2_AN vs D2_NN	BP	down	GO:0042371	vitamin K biosynthetic process	1	387	2	32798	0.0234601	0.118048	42.3747	1.62967
D2_AN vs D2_NN	BP	down	GO:0046473	phosphatidic acid metabolic process	1	387	2	32798	0.0234601	0.118048	42.3747	1.62967
D2_AN vs D2_NN	BP	down	GO:0015807	L-amino acid transport	1	387	2	32798	0.0234601	0.118048	42.3747	1.62967
D2_AN vs D2_NN	BP	down	GO:0071435	potassium ion export	1	387	2	32798	0.0234601	0.118048	42.3747	1.62967
D2_AN vs D2_NN	BP	down	GO:0046369	galactose biosynthetic process	1	387	2	32798	0.0234601	0.118048	42.3747	1.62967
D2_AN vs D2_NN	BP	down	GO:0009963	positive regulation of flavonoid biosynthetic process	7	387	238	32798	0.0235083	0.118048	2.49263	1.62878
D2_AN vs D2_NN	BP	down	GO:0015994	chlorophyll metabolic process	3	387	52	32798	0.0235284	0.118048	4.88939	1.62841
D2_AN vs D2_NN	BP	down	GO:0000096	sulfur amino acid metabolic process	4	387	92	32798	0.0236825	0.118048	3.68475	1.62557
D2_AN vs D2_NN	BP	down	GO:0051555	flavonol biosynthetic process	3	387	53	32798	0.0247275	0.122117	4.79713	1.60682
D2_AN vs D2_NN	BP	down	GO:0006979	response to oxidative stress	11	387	470	32798	0.0248757	0.122117	1.9835	1.60422
D2_AN vs D2_NN	BP	down	GO:0019048	modulation by virus of host morphology or physiology	2	387	21	32798	0.0251521	0.122545	8.07137	1.59943
D2_AN vs D2_NN	BP	down	GO:0016106	sesquiterpenoid biosynthetic process	2	387	22	32798	0.0274547	0.131106	7.70449	1.56138
D2_AN vs D2_NN	BP	down	GO:0044265	cellular macromolecule catabolic process	2	387	22	32798	0.0274547	0.131106	7.70449	1.56138
D2_AN vs D2_NN	BP	down	GO:0009991	response to extracellular stimulus	6	387	193	32798	0.027516	0.131106	2.63469	1.56041
D2_AN vs D2_NN	BP	down	GO:0006508	proteolysis	25	387	1416	32798	0.0304572	0.144061	1.49628	1.51631
D2_AN vs D2_NN	BP	down	GO:0006561	proline biosynthetic process	2	387	24	32798	0.0323019	0.144391	7.06245	1.49077
D2_AN vs D2_NN	BP	down	GO:0046470	phosphatidylcholine metabolic process	2	387	24	32798	0.0323019	0.144391	7.06245	1.49077
D2_AN vs D2_NN	BP	down	GO:0050832	defense response to fungus	15	387	745	32798	0.0325121	0.144391	1.70636	1.48796
D2_AN vs D2_NN	BP	down	GO:0016036	cellular response to phosphate starvation	6	387	203	32798	0.0339898	0.144391	2.50491	1.46865
D2_AN vs D2_NN	BP	down	GO:0006950	response to stress	66	387	4490	32798	0.0340797	0.144391	1.24576	1.4675
D2_AN vs D2_NN	BP	down	GO:1900490	positive regulation of hydroxymethylglutaryl-CoA reductase (NADPH) activity	1	387	3	32798	0.0349835	0.144391	28.2498	1.45614
D2_AN vs D2_NN	BP	down	GO:0080058	protein deglutathionylation	1	387	3	32798	0.0349835	0.144391	28.2498	1.45614
D2_AN vs D2_NN	BP	down	GO:0080037	negative regulation of cytokinin-activated signaling pathway	1	387	3	32798	0.0349835	0.144391	28.2498	1.45614
D2_AN vs D2_NN	BP	down	GO:0042306	regulation of protein import into nucleus	1	387	3	32798	0.0349835	0.144391	28.2498	1.45614
D2_AN vs D2_NN	BP	down	GO:0010731	protein glutathionylation	1	387	3	32798	0.0349835	0.144391	28.2498	1.45614
D2_AN vs D2_NN	BP	down	GO:0019433	triglyceride catabolic process	1	387	3	32798	0.0349835	0.144391	28.2498	1.45614
D2_AN vs D2_NN	BP	down	GO:0017186	peptidyl-pyroglutamic acid biosynthetic process, using glutaminyl-peptide cyclotransferase	1	387	3	32798	0.0349835	0.144391	28.2498	1.45614
D2_AN vs D2_NN	BP	down	GO:0033528	S-methylmethionine cycle	1	387	3	32798	0.0349835	0.144391	28.2498	1.45614
D2_AN vs D2_NN	BP	down	GO:0009115	xanthine catabolic process	1	387	3	32798	0.0349835	0.144391	28.2498	1.45614
D2_AN vs D2_NN	BP	down	GO:0051171	regulation of nitrogen compound metabolic process	1	387	3	32798	0.0349835	0.144391	28.2498	1.45614
D2_AN vs D2_NN	BP	down	GO:0009234	menaquinone biosynthetic process	1	387	3	32798	0.0349835	0.144391	28.2498	1.45614
D2_AN vs D2_NN	BP	down	GO:0080144	amino acid homeostasis	1	387	3	32798	0.0349835	0.144391	28.2498	1.45614
D2_AN vs D2_NN	BP	down	GO:0055070	copper ion homeostasis	1	387	3	32798	0.0349835	0.144391	28.2498	1.45614
D2_AN vs D2_NN	BP	down	GO:0070455	positive regulation of heme biosynthetic process	1	387	3	32798	0.0349835	0.144391	28.2498	1.45614
D2_AN vs D2_NN	BP	down	GO:0034484	raffinose catabolic process	1	387	3	32798	0.0349835	0.144391	28.2498	1.45614
D2_AN vs D2_NN	BP	down	GO:0009862	systemic acquired resistance, salicylic acid mediated signaling pathway	11	387	503	32798	0.0378293	0.154433	1.85337	1.42217
D2_AN vs D2_NN	BP	down	GO:0006612	protein targeting to membrane	15	387	761	32798	0.0380056	0.154433	1.67049	1.42015
D2_AN vs D2_NN	BP	down	GO:0009117	nucleotide metabolic process	4	387	107	32798	0.0382043	0.154433	3.1682	1.41789
D2_AN vs D2_NN	BP	down	GO:0010363	regulation of plant-type hypersensitive response	15	387	762	32798	0.0383699	0.154433	1.66829	1.41601
D2_AN vs D2_NN	BP	down	GO:0019375	galactolipid biosynthetic process	5	387	158	32798	0.039855	0.15942	2.68194	1.39952
D2_AN vs D2_NN	BP	down	GO:0044262	cellular carbohydrate metabolic process	2	387	28	32798	0.042902	0.170555	6.05353	1.36752
D2_AN vs D2_NN	BP	down	GO:0015824	proline transport	5	387	164	32798	0.0455225	0.175723	2.58382	1.34177
D2_AN vs D2_NN	BP	down	GO:0009116	nucleoside metabolic process	2	387	29	32798	0.0457285	0.175723	5.84478	1.33981
D2_AN vs D2_NN	BP	down	GO:0034765	regulation of ion transmembrane transport	2	387	29	32798	0.0457285	0.175723	5.84478	1.33981
D2_AN vs D2_NN	BP	down	GO:0006741	NADP biosynthetic process	1	387	4	32798	0.0463713	0.175723	21.1873	1.33375
D2_AN vs D2_NN	BP	down	GO:1902395	regulation of 1-deoxy-D-xylulose-5-phosphate synthase activity	1	387	4	32798	0.0463713	0.175723	21.1873	1.33375
D2_AN vs D2_NN	BP	down	GO:0070981	L-asparagine biosynthetic process	1	387	4	32798	0.0463713	0.175723	21.1873	1.33375
D2_AN vs D2_NN	BP	down	GO:0033358	UDP-L-arabinose biosynthetic process	1	387	4	32798	0.0463713	0.175723	21.1873	1.33375
D2_AN vs D2_NN	BP	down	GO:0045227	capsule polysaccharide biosynthetic process	1	387	4	32798	0.0463713	0.175723	21.1873	1.33375
D2_AN vs D2_NN	BP	down	GO:0009965	leaf morphogenesis	7	387	279	32798	0.0486341	0.183226	2.12633	1.31306
D2_AN vs D2_NN	CC	up	GO:0005886	plasma membrane	102	273	6376	32039	1.53546e-11	7.21184e-10	1.87745	10.8138
D2_AN vs D2_NN	CC	up	GO:0043680	filiform apparatus	8	273	24	32039	1.63906e-11	7.21184e-10	39.1197	10.7854
D2_AN vs D2_NN	CC	up	GO:0016021	integral component of membrane	79	273	5622	32039	2.23863e-06	6.56664e-05	1.64912	5.65002
D2_AN vs D2_NN	CC	up	GO:0016020	membrane	108	273	8838	32039	1.14999e-05	0.000252997	1.43412	4.93931
D2_AN vs D2_NN	CC	up	GO:0009506	plasmodesma	27	273	1581	32039	0.000502928	0.00885153	2.00423	3.29849
D2_AN vs D2_NN	CC	up	GO:0005774	vacuolar membrane	20	273	1077	32039	0.0010084	0.0147898	2.17937	2.99637
D2_AN vs D2_NN	CC	up	GO:0005576	extracellular region	47	273	3723	32039	0.00381796	0.0479972	1.48157	2.41817
D2_AN vs D2_NN	CC	up	GO:0034455	t-UTP complex	1	273	1	32039	0.00852087	0.0884105	117.359	2.06952
D2_AN vs D2_NN	CC	up	GO:0030915	Smc5-Smc6 complex	2	273	17	32039	0.00904198	0.0884105	13.8069	2.04374
D2_AN vs D2_NN	CC	up	GO:0016602	CCAAT-binding factor complex	2	273	18	32039	0.0101155	0.089016	13.0399	1.99501
D2_AN vs D2_NN	CC	up	GO:0005773	vacuole	27	273	2014	32039	0.0135303	0.108243	1.57333	1.86869
D2_AN vs D2_NN	CC	up	GO:0005740	mitochondrial envelope	2	273	22	32039	0.0149349	0.109522	10.669	1.8258
D2_AN vs D2_NN	CC	up	GO:0043231	intracellular membrane-bounded organelle	8	273	392	32039	0.0198324	0.13425	2.39508	1.70263
D2_AN vs D2_NN	CC	up	GO:0005618	cell wall	24	273	1827	32039	0.0239742	0.14933	1.54166	1.62026
D2_AN vs D2_NN	CC	up	GO:0005643	nuclear pore	3	273	74	32039	0.0254541	0.14933	4.7578	1.59424
D2_AN vs D2_NN	CC	up	GO:0005575	cellular_component	65	273	6095	32039	0.0282479	0.155363	1.25157	1.54901
D2_AN vs D2_NN	CC	up	GO:0043190	ATP-binding cassette (ABC) transporter complex	1	273	4	32039	0.0336519	0.174198	29.3397	1.47299
D2_AN vs D2_NN	CC	up	GO:0009360	DNA polymerase III complex	1	273	5	32039	0.041887	0.204781	23.4718	1.37792
D2_AN vs D2_NN	CC	up	GO:0005794	Golgi apparatus	24	273	1948	32039	0.0452126	0.209406	1.4459	1.34474
D2_AN vs D2_NN	CC	down	GO:0016602	CCAAT-binding factor complex	2	382	18	32039	0.0191239	0.0740281	9.31908	1.71842
D2_AN vs D2_NN	CC	down	GO:0005811	lipid particle	2	382	19	32039	0.0212075	0.079528	8.8286	1.67351
D2_AN vs D2_NN	CC	down	GO:0009508	plastid chromosome	2	382	20	32039	0.0233806	0.0850205	8.38717	1.63114
D2_AN vs D2_NN	CC	down	GO:0005856	cytoskeleton	9	382	359	32039	0.0292793	0.103339	2.10263	1.53344
D2_AN vs D2_NN	CC	down	GO:0031410	cytoplasmic vesicle	5	382	150	32039	0.0342687	0.115161	2.79572	1.4651
D2_AN vs D2_NN	CC	down	GO:0005739	mitochondrion	63	382	4219	32039	0.0346052	0.115161	1.25241	1.46086
D2_AN vs D2_NN	CC	down	GO:0009514	glyoxysome	2	382	25	32039	0.0355081	0.115161	6.70974	1.44967
D2_AN vs D2_NN	CC	down	GO:0009706	chloroplast inner membrane	5	382	154	32039	0.0377099	0.119084	2.72311	1.42354
D2_AN vs D2_NN	CC	down	GO:0030093	chloroplast photosystem I	1	382	4	32039	0.0468478	0.140544	20.9679	1.32931
D2_AN vs D2_NN	CC	down	GO:0005775	vacuolar lumen	1	382	4	32039	0.0468478	0.140544	20.9679	1.32931
D2_AN vs D2_NN	MF	up	GO:0005524	ATP binding	80	268	5544	33014	7.72824e-08	1.85478e-05	1.77758	7.11192
D2_AN vs D2_NN	MF	up	GO:0016772	transferase activity, transferring phosphorus-containing groups	44	268	2398	33014	3.13581e-07	2.28279e-05	2.2603	6.50365
D2_AN vs D2_NN	MF	up	GO:0015293	symporter activity	11	268	186	33014	4.01369e-07	2.28279e-05	7.28523	6.39646
D2_AN vs D2_NN	MF	up	GO:0016301	kinase activity	48	268	2768	33014	4.35488e-07	2.28279e-05	2.13618	6.36102
D2_AN vs D2_NN	MF	up	GO:0005215	transporter activity	37	268	1862	33014	4.75581e-07	2.28279e-05	2.44785	6.32278
D2_AN vs D2_NN	MF	up	GO:0015114	phosphate ion transmembrane transporter activity	5	268	29	33014	3.43849e-06	0.00013754	21.2391	5.46363
D2_AN vs D2_NN	MF	up	GO:0004672	protein kinase activity	40	268	2293	33014	4.01653e-06	0.000137709	2.14892	5.39615
D2_AN vs D2_NN	MF	up	GO:0000166	nucleotide binding	83	268	6462	33014	5.53988e-06	0.000166196	1.58225	5.2565
D2_AN vs D2_NN	MF	up	GO:0016740	transferase activity	66	268	4766	33014	6.72967e-06	0.000179458	1.7059	5.17201
D2_AN vs D2_NN	MF	up	GO:0004674	protein serine/threonine kinase activity	38	268	2207	33014	9.70189e-06	0.000232845	2.12102	5.01314
D2_AN vs D2_NN	MF	up	GO:0005351	sugar:proton symporter activity	8	268	154	33014	3.9906e-05	0.000870676	6.3993	4.39896
D2_AN vs D2_NN	MF	up	GO:0043531	ADP binding	24	268	1193	33014	4.63972e-05	0.000927943	2.47819	4.33351
D2_AN vs D2_NN	MF	up	GO:0004572	mannosyl-oligosaccharide 1,3-1,6-alpha-mannosidase activity	2	268	2	33014	6.56543e-05	0.00121208	123.187	4.18274
D2_AN vs D2_NN	MF	up	GO:0015144	carbohydrate transmembrane transporter activity	7	268	142	33014	0.000168186	0.00288319	6.07258	3.77421
D2_AN vs D2_NN	MF	up	GO:0004713	protein tyrosine kinase activity	21	268	1104	33014	0.000296391	0.00474225	2.34322	3.52814
D2_AN vs D2_NN	MF	up	GO:0033759	flavone synthase activity	2	268	5	33014	0.000646026	0.00969039	49.2746	3.18975
D2_AN vs D2_NN	MF	up	GO:0008519	ammonium transmembrane transporter activity	3	268	22	33014	0.000726666	0.0102588	16.7982	3.13866
D2_AN vs D2_NN	MF	up	GO:0015398	high-affinity secondary active ammonium transmembrane transporter activity	2	268	6	33014	0.000963843	0.0128512	41.0622	3.01599
D2_AN vs D2_NN	MF	up	GO:0005315	inorganic phosphate transmembrane transporter activity	3	268	25	33014	0.00106595	0.0134646	14.7824	2.97227
D2_AN vs D2_NN	MF	up	GO:0015171	amino acid transmembrane transporter activity	6	268	145	33014	0.00122797	0.0147356	5.09738	2.91081
D2_AN vs D2_NN	MF	up	GO:0015923	mannosidase activity	2	268	7	33014	0.00134215	0.0153389	35.1962	2.8722
D2_AN vs D2_NN	MF	up	GO:0005034	osmosensor activity	2	268	8	33014	0.00177995	0.0188976	30.7966	2.74959
D2_AN vs D2_NN	MF	up	GO:0008194	UDP-glycosyltransferase activity	8	268	272	33014	0.00181102	0.0188976	3.62313	2.74208
D2_AN vs D2_NN	MF	up	GO:0080043	quercetin 3-O-glucosyltransferase activity	8	268	305	33014	0.00364929	0.0364929	3.23112	2.43779
D2_AN vs D2_NN	MF	up	GO:0080044	quercetin 7-O-glucosyltransferase activity	8	268	308	33014	0.00386967	0.0371488	3.19965	2.41233
D2_AN vs D2_NN	MF	up	GO:0004559	alpha-mannosidase activity	2	268	13	33014	0.00482737	0.0431619	18.9518	2.31629
D2_AN vs D2_NN	MF	up	GO:0022857	transmembrane transporter activity	8	268	320	33014	0.00485572	0.0431619	3.07966	2.31375
D2_AN vs D2_NN	MF	up	GO:0017111	nucleoside-triphosphatase activity	15	268	896	33014	0.00688365	0.0573019	2.06228	2.16218
D2_AN vs D2_NN	MF	up	GO:0005516	calmodulin binding	11	268	568	33014	0.00711477	0.0573019	2.38566	2.14784
D2_AN vs D2_NN	MF	up	GO:0044318	L-aspartate:fumarate oxidoreductase activity	1	268	1	33014	0.00811777	0.0573019	123.187	2.09056
D2_AN vs D2_NN	MF	up	GO:0015415	phosphate ion transmembrane-transporting ATPase activity	1	268	1	33014	0.00811777	0.0573019	123.187	2.09056
D2_AN vs D2_NN	MF	up	GO:0050589	leucocyanidin oxygenase activity	1	268	1	33014	0.00811777	0.0573019	123.187	2.09056
D2_AN vs D2_NN	MF	up	GO:0080161	auxin transmembrane transporter activity	1	268	1	33014	0.00811777	0.0573019	123.187	2.09056
D2_AN vs D2_NN	MF	up	GO:0008734	L-aspartate oxidase activity	1	268	1	33014	0.00811777	0.0573019	123.187	2.09056
D2_AN vs D2_NN	MF	up	GO:0008559	xenobiotic-transporting ATPase activity	3	268	53	33014	0.00918949	0.0587597	6.97282	2.03671
D2_AN vs D2_NN	MF	up	GO:0015189	L-lysine transmembrane transporter activity	2	268	18	33014	0.00921959	0.0587597	13.6874	2.03529
D2_AN vs D2_NN	MF	up	GO:0015181	arginine transmembrane transporter activity	2	268	18	33014	0.00921959	0.0587597	13.6874	2.03529
D2_AN vs D2_NN	MF	up	GO:0016757	transferase activity, transferring glycosyl groups	16	268	1016	33014	0.00930362	0.0587597	1.93995	2.03135
D2_AN vs D2_NN	MF	up	GO:0002020	protease binding	2	268	20	33014	0.0113278	0.0697096	12.3187	1.94585
D2_AN vs D2_NN	MF	up	GO:0005507	copper ion binding	8	268	377	33014	0.0123762	0.0711643	2.61404	1.90741
D2_AN vs D2_NN	MF	up	GO:0008066	glutamate receptor activity	2	268	21	33014	0.0124538	0.0711643	11.7321	1.9047
D2_AN vs D2_NN	MF	up	GO:0005217	intracellular ligand-gated ion channel activity	2	268	21	33014	0.0124538	0.0711643	11.7321	1.9047
D2_AN vs D2_NN	MF	up	GO:0004675	transmembrane receptor protein serine/threonine kinase activity	3	268	65	33014	0.0159624	0.0746302	5.68553	1.7969
D2_AN vs D2_NN	MF	up	GO:0019900	kinase binding	2	268	24	33014	0.0161089	0.0746302	10.2655	1.79293
D2_AN vs D2_NN	MF	up	GO:0036361	racemase activity, acting on amino acids and derivatives	1	268	2	33014	0.0161699	0.0746302	61.5933	1.79129
D2_AN vs D2_NN	MF	up	GO:0016855	racemase and epimerase activity, acting on amino acids and derivatives	1	268	2	33014	0.0161699	0.0746302	61.5933	1.79129
D2_AN vs D2_NN	MF	up	GO:0001072	RNA binding transcription antitermination factor activity	1	268	2	33014	0.0161699	0.0746302	61.5933	1.79129
D2_AN vs D2_NN	MF	up	GO:0004476	mannose-6-phosphate isomerase activity	1	268	2	33014	0.0161699	0.0746302	61.5933	1.79129
D2_AN vs D2_NN	MF	up	GO:1901683	arsenate ion transmembrane transporter activity	1	268	2	33014	0.0161699	0.0746302	61.5933	1.79129
D2_AN vs D2_NN	MF	up	GO:0004013	adenosylhomocysteinase activity	1	268	2	33014	0.0161699	0.0746302	61.5933	1.79129
D2_AN vs D2_NN	MF	up	GO:0047652	allantoate deiminase activity	1	268	2	33014	0.0161699	0.0746302	61.5933	1.79129
D2_AN vs D2_NN	MF	up	GO:0033947	mannosylglycoprotein endo-beta-mannosidase activity	1	268	2	33014	0.0161699	0.0746302	61.5933	1.79129
D2_AN vs D2_NN	MF	up	GO:0005234	extracellular-glutamate-gated ion channel activity	2	268	25	33014	0.017417	0.0774087	9.85493	1.75903
D2_AN vs D2_NN	MF	up	GO:0004970	ionotropic glutamate receptor activity	2	268	25	33014	0.017417	0.0774087	9.85493	1.75903
D2_AN vs D2_NN	MF	up	GO:0005515	protein binding	107	268	11215	33014	0.0236251	0.0982652	1.1753	1.62663
D2_AN vs D2_NN	MF	up	GO:0009670	triose-phosphate:phosphate antiporter activity	1	268	3	33014	0.0241569	0.0982652	41.0622	1.61696
D2_AN vs D2_NN	MF	up	GO:0015421	oligopeptide-transporting ATPase activity	1	268	3	33014	0.0241569	0.0982652	41.0622	1.61696
D2_AN vs D2_NN	MF	up	GO:0015121	phosphoenolpyruvate:phosphate antiporter activity	1	268	3	33014	0.0241569	0.0982652	41.0622	1.61696
D2_AN vs D2_NN	MF	up	GO:0004044	amidophosphoribosyltransferase activity	1	268	3	33014	0.0241569	0.0982652	41.0622	1.61696
D2_AN vs D2_NN	MF	up	GO:0015035	protein disulfide oxidoreductase activity	4	268	135	33014	0.0245898	0.098359	3.64997	1.60925
D2_AN vs D2_NN	MF	up	GO:0009927	histidine phosphotransfer kinase activity	2	268	31	33014	0.0261521	0.101234	7.94752	1.58249
D2_AN vs D2_NN	MF	up	GO:0005262	calcium channel activity	2	268	31	33014	0.0261521	0.101234	7.94752	1.58249
D2_AN vs D2_NN	MF	up	GO:0045552	dihydrokaempferol 4-reductase activity	1	268	4	33014	0.0320793	0.118446	30.7966	1.49378
D2_AN vs D2_NN	MF	up	GO:0004715	non-membrane spanning protein tyrosine kinase activity	1	268	4	33014	0.0320793	0.118446	30.7966	1.49378
D2_AN vs D2_NN	MF	up	GO:0010174	nucleoside transmembrane transporter activity, against a concentration gradient	1	268	4	33014	0.0320793	0.118446	30.7966	1.49378
D2_AN vs D2_NN	MF	up	GO:0004673	protein histidine kinase activity	2	268	35	33014	0.0327645	0.119144	7.03923	1.4846
D2_AN vs D2_NN	MF	up	GO:0042626	ATPase activity, coupled to transmembrane movement of substances	5	268	220	33014	0.0342355	0.122635	2.79969	1.46552
D2_AN vs D2_NN	MF	up	GO:0016817	hydrolase activity, acting on acid anhydrides	2	268	38	33014	0.0381051	0.1278	6.4835	1.41902
D2_AN vs D2_NN	MF	up	GO:0004478	methionine adenosyltransferase activity	1	268	5	33014	0.0399376	0.1278	24.6373	1.39862
D2_AN vs D2_NN	MF	up	GO:0009916	alternative oxidase activity	1	268	5	33014	0.0399376	0.1278	24.6373	1.39862
D2_AN vs D2_NN	MF	up	GO:0004567	beta-mannosidase activity	1	268	5	33014	0.0399376	0.1278	24.6373	1.39862
D2_AN vs D2_NN	MF	up	GO:0030527	structural constituent of chromatin	1	268	5	33014	0.0399376	0.1278	24.6373	1.39862
D2_AN vs D2_NN	MF	up	GO:0019206	nucleoside kinase activity	1	268	5	33014	0.0399376	0.1278	24.6373	1.39862
D2_AN vs D2_NN	MF	up	GO:0015172	acidic amino acid transmembrane transporter activity	1	268	5	33014	0.0399376	0.1278	24.6373	1.39862
D2_AN vs D2_NN	MF	up	GO:0016813	hydrolase activity, acting on carbon-nitrogen (but not peptide) bonds, in linear amidines	1	268	5	33014	0.0399376	0.1278	24.6373	1.39862
D2_AN vs D2_NN	MF	up	GO:0008381	mechanically-gated ion channel activity	1	268	6	33014	0.0477323	0.14501	20.5311	1.32119
D2_AN vs D2_NN	MF	up	GO:0004396	hexokinase activity	1	268	6	33014	0.0477323	0.14501	20.5311	1.32119
D2_AN vs D2_NN	MF	up	GO:0035885	exochitinase activity	1	268	6	33014	0.0477323	0.14501	20.5311	1.32119
D2_AN vs D2_NN	MF	up	GO:0009884	cytokinin receptor activity	1	268	6	33014	0.0477323	0.14501	20.5311	1.32119
D2_AN vs D2_NN	MF	down	GO:0003824	catalytic activity	109	383	5201	33014	1.8277e-10	7.14631e-08	1.8065	9.7381
D2_AN vs D2_NN	MF	down	GO:0003863	3-methyl-2-oxobutanoate dehydrogenase (2-methylpropanoyl-transferring) activity	3	383	4	33014	6.14365e-06	0.00120108	64.6488	5.21157
D2_AN vs D2_NN	MF	down	GO:0016853	isomerase activity	14	383	363	33014	0.000101187	0.0120772	3.32446	3.99487
D2_AN vs D2_NN	MF	down	GO:0008661	1-deoxy-D-xylulose-5-phosphate synthase activity	3	383	9	33014	0.000123552	0.0120772	28.7328	3.90815
D2_AN vs D2_NN	MF	down	GO:0019843	rRNA binding	8	383	138	33014	0.000218369	0.0170765	4.99701	3.66081
D2_AN vs D2_NN	MF	down	GO:0005504	fatty acid binding	2	383	3	33014	0.000399619	0.0260418	57.4656	3.39835
D2_AN vs D2_NN	MF	down	GO:0016624	oxidoreductase activity, acting on the aldehyde or oxo group of donors, disulfide as acceptor	3	383	14	33014	0.000512775	0.0277774	18.4711	3.29007
D2_AN vs D2_NN	MF	down	GO:0003755	peptidyl-prolyl cis-trans isomerase activity	6	383	89	33014	0.000606076	0.0277774	5.81113	3.21747
D2_AN vs D2_NN	MF	down	GO:0031072	heat shock protein binding	8	383	162	33014	0.000639378	0.0277774	4.25671	3.19424
D2_AN vs D2_NN	MF	down	GO:0004350	glutamate-5-semialdehyde dehydrogenase activity	2	383	4	33014	0.000793094	0.03101	43.0992	3.10068
D2_AN vs D2_NN	MF	down	GO:0016491	oxidoreductase activity	45	383	2420	33014	0.00121756	0.0425949	1.60286	2.91451
D2_AN vs D2_NN	MF	down	GO:0004349	glutamate 5-kinase activity	2	383	5	33014	0.00131167	0.0425949	34.4794	2.88217
D2_AN vs D2_NN	MF	down	GO:0016620	oxidoreductase activity, acting on the aldehyde or oxo group of donors, NAD or NADP as acceptor	5	383	71	33014	0.00142352	0.0425949	6.07031	2.84664
D2_AN vs D2_NN	MF	down	GO:0008266	poly(U) RNA binding	3	383	20	33014	0.00152514	0.0425949	12.9298	2.81669
D2_AN vs D2_NN	MF	down	GO:0051537	2 iron, 2 sulfur cluster binding	5	383	75	33014	0.0018173	0.0449231	5.74656	2.74057
D2_AN vs D2_NN	MF	down	GO:0051536	iron-sulfur cluster binding	8	383	191	33014	0.00183828	0.0449231	3.61041	2.73559
D2_AN vs D2_NN	MF	down	GO:0004029	aldehyde dehydrogenase (NAD) activity	3	383	26	33014	0.00330395	0.0759909	9.94597	2.48097
D2_AN vs D2_NN	MF	down	GO:0003978	UDP-glucose 4-epimerase activity	2	383	8	33014	0.00358887	0.0779583	21.5496	2.44504
D2_AN vs D2_NN	MF	down	GO:0046912	transferase activity, transferring acyl groups, acyl groups converted into alkyl on transfer	2	383	9	33014	0.00457897	0.0785718	19.1552	2.33923
D2_AN vs D2_NN	MF	down	GO:0015193	L-proline transmembrane transporter activity	2	383	9	33014	0.00457897	0.0785718	19.1552	2.33923
D2_AN vs D2_NN	MF	down	GO:0004097	catechol oxidase activity	2	383	9	33014	0.00457897	0.0785718	19.1552	2.33923
D2_AN vs D2_NN	MF	down	GO:0004619	phosphoglycerate mutase activity	2	383	9	33014	0.00457897	0.0785718	19.1552	2.33923
D2_AN vs D2_NN	MF	down	GO:0050661	NADP binding	5	383	93	33014	0.00462187	0.0785718	4.63432	2.33518
D2_AN vs D2_NN	MF	down	GO:0015035	protein disulfide oxidoreductase activity	6	383	135	33014	0.00503147	0.081971	3.83104	2.29831
D2_AN vs D2_NN	MF	down	GO:0004028	3-chloroallyl aldehyde dehydrogenase activity	3	383	31	33014	0.00547307	0.0840008	8.34178	2.26177
D2_AN vs D2_NN	MF	down	GO:0010242	oxygen evolving activity	2	383	10	33014	0.00567996	0.0840008	17.2397	2.24565
D2_AN vs D2_NN	MF	down	GO:0016829	lyase activity	14	383	556	33014	0.0059025	0.0840008	2.17046	2.22896
D2_AN vs D2_NN	MF	down	GO:0008831	dTDP-4-dehydrorhamnose reductase activity	3	383	34	33014	0.00710206	0.0840008	7.60574	2.14862
D2_AN vs D2_NN	MF	down	GO:0050897	cobalt ion binding	4	383	66	33014	0.00730189	0.0840008	5.22415	2.13656
D2_AN vs D2_NN	MF	down	GO:0047701	beta-L-arabinosidase activity	2	383	12	33014	0.00820394	0.0840008	14.3664	2.08598
D2_AN vs D2_NN	MF	down	GO:0045430	chalcone isomerase activity	2	383	12	33014	0.00820394	0.0840008	14.3664	2.08598
D2_AN vs D2_NN	MF	down	GO:0016671	oxidoreductase activity, acting on a sulfur group of donors, disulfide as acceptor	3	383	36	33014	0.00833098	0.0840008	7.1832	2.0793
D2_AN vs D2_NN	MF	down	GO:0016872	intramolecular lyase activity	2	383	13	33014	0.00962168	0.0840008	13.2613	2.01675
D2_AN vs D2_NN	MF	down	GO:0004124	cysteine synthase activity	2	383	13	33014	0.00962168	0.0840008	13.2613	2.01675
D2_AN vs D2_NN	MF	down	GO:0030755	quercetin 3-O-methyltransferase activity	3	383	38	33014	0.00967718	0.0840008	6.80514	2.01425
D2_AN vs D2_NN	MF	down	GO:0033799	myricetin 3'-O-methyltransferase activity	3	383	38	33014	0.00967718	0.0840008	6.80514	2.01425
D2_AN vs D2_NN	MF	down	GO:0047763	caffeate O-methyltransferase activity	3	383	38	33014	0.00967718	0.0840008	6.80514	2.01425
D2_AN vs D2_NN	MF	down	GO:0004338	glucan exo-1,3-beta-glucosidase activity	2	383	14	33014	0.0111398	0.0840008	12.3141	1.95312
D2_AN vs D2_NN	MF	down	GO:0030744	luteolin O-methyltransferase activity	3	383	40	33014	0.0111428	0.0840008	6.46488	1.95301
D2_AN vs D2_NN	MF	down	GO:0005528	FK506 binding	3	383	40	33014	0.0111428	0.0840008	6.46488	1.95301
D2_AN vs D2_NN	MF	down	GO:0072585	xanthosine nucleotidase activity	1	383	1	33014	0.0116011	0.0840008	86.1984	1.9355
D2_AN vs D2_NN	MF	down	GO:0008703	5-amino-6-(5-phosphoribosylamino)uracil reductase activity	1	383	1	33014	0.0116011	0.0840008	86.1984	1.9355
D2_AN vs D2_NN	MF	down	GO:0050421	nitrite reductase (NO-forming) activity	1	383	1	33014	0.0116011	0.0840008	86.1984	1.9355
D2_AN vs D2_NN	MF	down	GO:0004147	dihydrolipoamide branched chain acyltransferase activity	1	383	1	33014	0.0116011	0.0840008	86.1984	1.9355
D2_AN vs D2_NN	MF	down	GO:0043879	glycolate transmembrane transporter activity	1	383	1	33014	0.0116011	0.0840008	86.1984	1.9355
D2_AN vs D2_NN	MF	down	GO:0043754	dihydrolipoyllysine-residue (2-methylpropanoyl)transferase activity	1	383	1	33014	0.0116011	0.0840008	86.1984	1.9355
D2_AN vs D2_NN	MF	down	GO:0008974	phosphoribulokinase activity	1	383	1	33014	0.0116011	0.0840008	86.1984	1.9355
D2_AN vs D2_NN	MF	down	GO:0004043	L-aminoadipate-semialdehyde dehydrogenase activity	1	383	1	33014	0.0116011	0.0840008	86.1984	1.9355
D2_AN vs D2_NN	MF	down	GO:0004174	electron-transferring-flavoprotein dehydrogenase activity	1	383	1	33014	0.0116011	0.0840008	86.1984	1.9355
D2_AN vs D2_NN	MF	down	GO:0017113	dihydropyrimidine dehydrogenase (NADP+) activity	1	383	1	33014	0.0116011	0.0840008	86.1984	1.9355
D2_AN vs D2_NN	MF	down	GO:0003826	alpha-ketoacid dehydrogenase activity	1	383	1	33014	0.0116011	0.0840008	86.1984	1.9355
D2_AN vs D2_NN	MF	down	GO:0048307	ferredoxin-nitrite reductase activity	1	383	1	33014	0.0116011	0.0840008	86.1984	1.9355
D2_AN vs D2_NN	MF	down	GO:0047889	ferredoxin-nitrate reductase activity	1	383	1	33014	0.0116011	0.0840008	86.1984	1.9355
D2_AN vs D2_NN	MF	down	GO:1901974	glycerate transmembrane transporter activity	1	383	1	33014	0.0116011	0.0840008	86.1984	1.9355
D2_AN vs D2_NN	MF	down	GO:0033907	beta-D-fucosidase activity	2	383	15	33014	0.0127559	0.0890634	11.4931	1.89429
D2_AN vs D2_NN	MF	down	GO:0008794	arsenate reductase (glutaredoxin) activity	2	383	15	33014	0.0127559	0.0890634	11.4931	1.89429
D2_AN vs D2_NN	MF	down	GO:0004601	peroxidase activity	7	383	216	33014	0.0134722	0.0924143	2.79347	1.87056
D2_AN vs D2_NN	MF	down	GO:0003993	acid phosphatase activity	4	383	80	33014	0.0141305	0.0952593	4.30992	1.84984
D2_AN vs D2_NN	MF	down	GO:0030554	adenyl nucleotide binding	3	383	46	33014	0.0162717	0.106039	5.62164	1.78857
D2_AN vs D2_NN	MF	down	GO:0016857	racemase and epimerase activity, acting on carbohydrates and derivatives	2	383	17	33014	0.0162719	0.106039	10.141	1.78856
D2_AN vs D2_NN	MF	down	GO:0080083	beta-gentiobiose beta-glucosidase activity	2	383	18	33014	0.0181671	0.10867	9.5776	1.74072
D2_AN vs D2_NN	MF	down	GO:0004185	serine-type carboxypeptidase activity	4	383	87	33014	0.0186809	0.10867	3.96315	1.7286
D2_AN vs D2_NN	MF	down	GO:0016627	oxidoreductase activity, acting on the CH-CH group of donors	3	383	49	33014	0.0192547	0.10867	5.27746	1.71546
D2_AN vs D2_NN	MF	down	GO:0003995	acyl-CoA dehydrogenase activity	2	383	20	33014	0.02222	0.10867	8.61984	1.65326
D2_AN vs D2_NN	MF	down	GO:0018826	methionine gamma-lyase activity	1	383	2	33014	0.023068	0.10867	43.0992	1.63699
D2_AN vs D2_NN	MF	down	GO:0004764	shikimate 3-dehydrogenase (NADP+) activity	1	383	2	33014	0.023068	0.10867	43.0992	1.63699
D2_AN vs D2_NN	MF	down	GO:0008937	ferredoxin-NAD(P) reductase activity	1	383	2	33014	0.023068	0.10867	43.0992	1.63699
D2_AN vs D2_NN	MF	down	GO:0045174	glutathione dehydrogenase (ascorbate) activity	1	383	2	33014	0.023068	0.10867	43.0992	1.63699
D2_AN vs D2_NN	MF	down	GO:0008935	1,4-dihydroxy-2-naphthoyl-CoA synthase activity	1	383	2	33014	0.023068	0.10867	43.0992	1.63699
D2_AN vs D2_NN	MF	down	GO:0030604	1-deoxy-D-xylulose-5-phosphate reductoisomerase activity	1	383	2	33014	0.023068	0.10867	43.0992	1.63699
D2_AN vs D2_NN	MF	down	GO:0050302	indole-3-acetaldehyde oxidase activity	1	383	2	33014	0.023068	0.10867	43.0992	1.63699
D2_AN vs D2_NN	MF	down	GO:0004031	aldehyde oxidase activity	1	383	2	33014	0.023068	0.10867	43.0992	1.63699
D2_AN vs D2_NN	MF	down	GO:0004152	dihydroorotate dehydrogenase activity	1	383	2	33014	0.023068	0.10867	43.0992	1.63699
D2_AN vs D2_NN	MF	down	GO:0004158	dihydroorotate oxidase activity	1	383	2	33014	0.023068	0.10867	43.0992	1.63699
D2_AN vs D2_NN	MF	down	GO:0008835	diaminohydroxyphosphoribosylaminopyrimidine deaminase activity	1	383	2	33014	0.023068	0.10867	43.0992	1.63699
D2_AN vs D2_NN	MF	down	GO:0018478	malonate-semialdehyde dehydrogenase (acetylating) activity	1	383	2	33014	0.023068	0.10867	43.0992	1.63699
D2_AN vs D2_NN	MF	down	GO:0019786	Atg8-specific protease activity	1	383	2	33014	0.023068	0.10867	43.0992	1.63699
D2_AN vs D2_NN	MF	down	GO:0030385	ferredoxin:thioredoxin reductase activity	1	383	2	33014	0.023068	0.10867	43.0992	1.63699
D2_AN vs D2_NN	MF	down	GO:0008124	4-alpha-hydroxytetrahydrobiopterin dehydratase activity	1	383	2	33014	0.023068	0.10867	43.0992	1.63699
D2_AN vs D2_NN	MF	down	GO:0034639	L-amino acid efflux transmembrane transporter activity	1	383	2	33014	0.023068	0.10867	43.0992	1.63699
D2_AN vs D2_NN	MF	down	GO:0003855	3-dehydroquinate dehydratase activity	1	383	2	33014	0.023068	0.10867	43.0992	1.63699
D2_AN vs D2_NN	MF	down	GO:0009496	plastoquinol--plastocyanin reductase activity	1	383	2	33014	0.023068	0.10867	43.0992	1.63699
D2_AN vs D2_NN	MF	down	GO:0004856	xylulokinase activity	1	383	2	33014	0.023068	0.10867	43.0992	1.63699
D2_AN vs D2_NN	MF	down	GO:0035091	phosphatidylinositol binding	3	383	54	33014	0.0248529	0.115684	4.7888	1.60462
D2_AN vs D2_NN	MF	down	GO:0005198	structural molecule activity	12	383	543	33014	0.0258555	0.118248	1.90494	1.58745
D2_AN vs D2_NN	MF	down	GO:0046983	protein dimerization activity	16	383	802	33014	0.0261833	0.118248	1.71967	1.58198
D2_AN vs D2_NN	MF	down	GO:0052692	raffinose alpha-galactosidase activity	2	383	22	33014	0.0266081	0.118248	7.83622	1.57499
D2_AN vs D2_NN	MF	down	GO:0008233	peptidase activity	19	383	1005	33014	0.0266134	0.118248	1.62962	1.5749
D2_AN vs D2_NN	MF	down	GO:0003756	protein disulfide isomerase activity	2	383	25	33014	0.0337803	0.126899	6.89587	1.47134
D2_AN vs D2_NN	MF	down	GO:0004561	alpha-N-acetylglucosaminidase activity	1	383	3	33014	0.0344022	0.126899	28.7328	1.46341
D2_AN vs D2_NN	MF	down	GO:0016312	inositol bisphosphate phosphatase activity	1	383	3	33014	0.0344022	0.126899	28.7328	1.46341
D2_AN vs D2_NN	MF	down	GO:0016656	monodehydroascorbate reductase (NADH) activity	1	383	3	33014	0.0344022	0.126899	28.7328	1.46341
D2_AN vs D2_NN	MF	down	GO:0004142	diacylglycerol cholinephosphotransferase activity	1	383	3	33014	0.0344022	0.126899	28.7328	1.46341
D2_AN vs D2_NN	MF	down	GO:0004071	aspartate-ammonia ligase activity	1	383	3	33014	0.0344022	0.126899	28.7328	1.46341
D2_AN vs D2_NN	MF	down	GO:0008898	S-adenosylmethionine-homocysteine S-methyltransferase activity	1	383	3	33014	0.0344022	0.126899	28.7328	1.46341
D2_AN vs D2_NN	MF	down	GO:0019779	Atg8 activating enzyme activity	1	383	3	33014	0.0344022	0.126899	28.7328	1.46341
D2_AN vs D2_NN	MF	down	GO:0008470	isovaleryl-CoA dehydrogenase activity	1	383	3	33014	0.0344022	0.126899	28.7328	1.46341
D2_AN vs D2_NN	MF	down	GO:0046863	ribulose-1,5-bisphosphate carboxylase/oxygenase activator activity	1	383	3	33014	0.0344022	0.126899	28.7328	1.46341
D2_AN vs D2_NN	MF	down	GO:0008686	3,4-dihydroxy-2-butanone-4-phosphate synthase activity	1	383	3	33014	0.0344022	0.126899	28.7328	1.46341
D2_AN vs D2_NN	MF	down	GO:0045437	uridine nucleosidase activity	1	383	3	33014	0.0344022	0.126899	28.7328	1.46341
D2_AN vs D2_NN	MF	down	GO:0003935	GTP cyclohydrolase II activity	1	383	3	33014	0.0344022	0.126899	28.7328	1.46341
D2_AN vs D2_NN	MF	down	GO:0016603	glutaminyl-peptide cyclotransferase activity	1	383	3	33014	0.0344022	0.126899	28.7328	1.46341
D2_AN vs D2_NN	MF	down	GO:0004854	xanthine dehydrogenase activity	1	383	3	33014	0.0344022	0.126899	28.7328	1.46341
D2_AN vs D2_NN	MF	down	GO:0004855	xanthine oxidase activity	1	383	3	33014	0.0344022	0.126899	28.7328	1.46341
D2_AN vs D2_NN	MF	down	GO:0010297	heteropolysaccharide binding	1	383	3	33014	0.0344022	0.126899	28.7328	1.46341
D2_AN vs D2_NN	MF	down	GO:0004848	ureidoglycolate hydrolase activity	1	383	3	33014	0.0344022	0.126899	28.7328	1.46341
D2_AN vs D2_NN	MF	down	GO:0051082	unfolded protein binding	7	383	264	33014	0.0352305	0.128739	2.28556	1.45308
D2_AN vs D2_NN	MF	down	GO:0004629	phospholipase C activity	2	383	26	33014	0.03632	0.131492	6.63065	1.43985
D2_AN vs D2_NN	MF	down	GO:0030170	pyridoxal phosphate binding	6	383	213	33014	0.0386349	0.138589	2.42812	1.41302
D2_AN vs D2_NN	MF	down	GO:0008017	microtubule binding	5	383	161	33014	0.0401341	0.142658	2.67697	1.39649
D2_AN vs D2_NN	MF	down	GO:0048038	quinone binding	3	383	66	33014	0.0414633	0.144973	3.91811	1.38234
D2_AN vs D2_NN	MF	down	GO:0005244	voltage-gated ion channel activity	2	383	28	33014	0.0416107	0.144973	6.15703	1.3808
D2_AN vs D2_NN	MF	down	GO:0016508	long-chain-enoyl-CoA hydratase activity	1	383	4	33014	0.0456053	0.144973	21.5496	1.34098
D2_AN vs D2_NN	MF	down	GO:0016992	lipoate synthase activity	1	383	4	33014	0.0456053	0.144973	21.5496	1.34098
D2_AN vs D2_NN	MF	down	GO:0016742	hydroxymethyl-, formyl- and related transferase activity	1	383	4	33014	0.0456053	0.144973	21.5496	1.34098
D2_AN vs D2_NN	MF	down	GO:0004108	citrate (Si)-synthase activity	1	383	4	33014	0.0456053	0.144973	21.5496	1.34098
D2_AN vs D2_NN	MF	down	GO:0008864	formyltetrahydrofolate deformylase activity	1	383	4	33014	0.0456053	0.144973	21.5496	1.34098
D2_AN vs D2_NN	MF	down	GO:0004485	methylcrotonoyl-CoA carboxylase activity	1	383	4	33014	0.0456053	0.144973	21.5496	1.34098
D2_AN vs D2_NN	MF	down	GO:0050373	UDP-arabinose 4-epimerase activity	1	383	4	33014	0.0456053	0.144973	21.5496	1.34098
D2_AN vs D2_NN	MF	down	GO:0050017	L-3-cyanoalanine synthase activity	1	383	4	33014	0.0456053	0.144973	21.5496	1.34098
D2_AN vs D2_NN	MF	down	GO:0003868	4-hydroxyphenylpyruvate dioxygenase activity	1	383	4	33014	0.0456053	0.144973	21.5496	1.34098
D2_AN vs D2_NN	MF	down	GO:0004838	L-tyrosine:2-oxoglutarate aminotransferase activity	1	383	4	33014	0.0456053	0.144973	21.5496	1.34098
D2_AN vs D2_NN	MF	down	GO:0034480	phosphatidylcholine phospholipase C activity	1	383	4	33014	0.0456053	0.144973	21.5496	1.34098
D2_AN vs D2_IN	BP	up	GO:0006952	defense response	167	996	2339	32798	1.62779e-25	1.55617e-22	2.35112	24.7884
D2_AN vs D2_IN	BP	up	GO:0007165	signal transduction	164	996	2666	32798	1.7747e-18	8.48308e-16	2.02568	17.7509
D2_AN vs D2_IN	BP	up	GO:0009627	systemic acquired resistance	74	996	774	32798	3.66111e-18	1.16667e-15	3.14832	17.4364
D2_AN vs D2_IN	BP	up	GO:0009697	salicylic acid biosynthetic process	60	996	644	32798	1.91702e-14	4.58167e-12	3.06799	13.7174
D2_AN vs D2_IN	BP	up	GO:0006468	protein phosphorylation	135	996	2316	32798	1.82409e-13	3.48766e-11	1.91948	12.739
D2_AN vs D2_IN	BP	up	GO:0016310	phosphorylation	144	996	2582	32798	7.47572e-13	1.19113e-10	1.83651	12.1263
D2_AN vs D2_IN	BP	up	GO:0006464	cellular protein modification process	167	996	3392	32798	2.04875e-10	2.798e-08	1.62125	9.68851
D2_AN vs D2_IN	BP	up	GO:0030308	negative regulation of cell growth	11	996	28	32798	2.56584e-10	2.9906e-08	12.9367	9.59077
D2_AN vs D2_IN	BP	up	GO:0006950	response to stress	207	996	4490	32798	2.81541e-10	2.9906e-08	1.51814	9.55046
D2_AN vs D2_IN	BP	up	GO:0010483	pollen tube reception	10	996	24	32798	8.49699e-10	8.12313e-08	13.7207	9.07073
D2_AN vs D2_IN	BP	up	GO:0010310	regulation of hydrogen peroxide metabolic process	35	996	410	32798	5.02738e-08	4.36925e-06	2.81107	7.29866
D2_AN vs D2_IN	BP	up	GO:0031348	negative regulation of defense response	45	996	618	32798	7.80338e-08	6.21669e-06	2.3978	7.10772
D2_AN vs D2_IN	BP	up	GO:0007338	single fertilization	10	996	39	32798	1.82085e-07	1.33903e-05	8.44352	6.73973
D2_AN vs D2_IN	BP	up	GO:0009862	systemic acquired resistance, salicylic acid mediated signaling pathway	38	996	503	32798	3.1987e-07	2.18425e-05	2.48773	6.49503
D2_AN vs D2_IN	BP	up	GO:0009788	negative regulation of abscisic acid-activated signaling pathway	11	996	62	32798	2.36398e-06	0.000150664	5.84237	5.62636
D2_AN vs D2_IN	BP	up	GO:0010193	response to ozone	13	996	94	32798	5.36015e-06	0.000320269	4.55411	5.27082
D2_AN vs D2_IN	BP	up	GO:0001666	response to hypoxia	16	996	144	32798	8.46112e-06	0.000475813	3.65886	5.07257
D2_AN vs D2_IN	BP	up	GO:0048544	recognition of pollen	21	996	234	32798	1.07829e-05	0.00057269	2.95523	4.96727
D2_AN vs D2_IN	BP	up	GO:0009742	brassinosteroid mediated signaling pathway	12	996	94	32798	2.79227e-05	0.00140495	4.20379	4.55404
D2_AN vs D2_IN	BP	up	GO:0002237	response to molecule of bacterial origin	18	996	197	32798	3.5422e-05	0.00169317	3.00881	4.45073
D2_AN vs D2_IN	BP	up	GO:0031347	regulation of defense response	22	996	289	32798	8.35989e-05	0.00364604	2.50676	4.0778
D2_AN vs D2_IN	BP	up	GO:0006612	protein targeting to membrane	43	996	761	32798	8.51941e-05	0.00364604	1.86068	4.06959
D2_AN vs D2_IN	BP	up	GO:0010363	regulation of plant-type hypersensitive response	43	996	762	32798	8.77186e-05	0.00364604	1.85824	4.05691
D2_AN vs D2_IN	BP	up	GO:0050832	defense response to fungus	42	996	745	32798	0.000107744	0.00429179	1.85644	3.96761
D2_AN vs D2_IN	BP	up	GO:0009875	pollen-pistil interaction	16	996	179	32798	0.000122308	0.00467706	2.94344	3.91254
D2_AN vs D2_IN	BP	up	GO:1900057	positive regulation of leaf senescence	4	996	10	32798	0.000153341	0.00555298	13.1719	3.81434
D2_AN vs D2_IN	BP	up	GO:0000165	MAPK cascade	30	996	476	32798	0.000156831	0.00555298	2.0754	3.80457
D2_AN vs D2_IN	BP	up	GO:0046777	protein autophosphorylation	23	996	330	32798	0.000215833	0.00736915	2.2951	3.66588
D2_AN vs D2_IN	BP	up	GO:0007169	transmembrane receptor protein tyrosine kinase signaling pathway	22	996	311	32798	0.000238477	0.00786153	2.32943	3.62255
D2_AN vs D2_IN	BP	up	GO:0009595	detection of biotic stimulus	17	996	213	32798	0.000297827	0.00949075	2.62819	3.52604
D2_AN vs D2_IN	BP	up	GO:0009266	response to temperature stimulus	19	996	259	32798	0.000394365	0.0121617	2.41569	3.4041
D2_AN vs D2_IN	BP	up	GO:0043900	regulation of multi-organism process	16	996	201	32798	0.000456054	0.0136246	2.62127	3.34098
D2_AN vs D2_IN	BP	up	GO:0010942	positive regulation of cell death	4	996	13	32798	0.000485355	0.013647	10.1322	3.31394
D2_AN vs D2_IN	BP	up	GO:0080142	regulation of salicylic acid biosynthetic process	4	996	13	32798	0.000485355	0.013647	10.1322	3.31394
D2_AN vs D2_IN	BP	up	GO:0009220	pyrimidine ribonucleotide biosynthetic process	16	996	203	32798	0.00050842	0.0138871	2.59545	3.29378
D2_AN vs D2_IN	BP	up	GO:0009863	salicylic acid mediated signaling pathway	22	996	332	32798	0.000581366	0.0154385	2.18209	3.23555
D2_AN vs D2_IN	BP	up	GO:1900426	positive regulation of defense response to bacterium	4	996	14	32798	0.000663205	0.0171358	9.40849	3.17835
D2_AN vs D2_IN	BP	up	GO:0009873	ethylene-activated signaling pathway	24	996	386	32798	0.000824741	0.0207487	2.04744	3.08368
D2_AN vs D2_IN	BP	up	GO:0030244	cellulose biosynthetic process	14	996	173	32798	0.000860018	0.0210815	2.66483	3.06549
D2_AN vs D2_IN	BP	up	GO:0045087	innate immune response	19	996	277	32798	0.000890578	0.0212848	2.25872	3.05033
D2_AN vs D2_IN	BP	up	GO:0002230	positive regulation of defense response to virus by host	3	996	8	32798	0.00139453	0.029626	12.3486	2.85557
D2_AN vs D2_IN	BP	up	GO:0006182	cGMP biosynthetic process	3	996	8	32798	0.00139453	0.029626	12.3486	2.85557
D2_AN vs D2_IN	BP	up	GO:0015713	phosphoglycerate transport	3	996	8	32798	0.00139453	0.029626	12.3486	2.85557
D2_AN vs D2_IN	BP	up	GO:1902290	positive regulation of defense response to oomycetes	3	996	8	32798	0.00139453	0.029626	12.3486	2.85557
D2_AN vs D2_IN	BP	up	GO:0035436	triose phosphate transmembrane transport	3	996	8	32798	0.00139453	0.029626	12.3486	2.85557
D2_AN vs D2_IN	BP	up	GO:0009741	response to brassinosteroid	13	996	165	32798	0.00165108	0.0336447	2.59446	2.78223
D2_AN vs D2_IN	BP	up	GO:0009617	response to bacterium	22	996	360	32798	0.00165408	0.0336447	2.01237	2.78144
D2_AN vs D2_IN	BP	up	GO:0006820	anion transport	10	996	109	32798	0.00180826	0.0352889	3.02108	2.74274
D2_AN vs D2_IN	BP	up	GO:0080055	low-affinity nitrate transport	4	996	18	32798	0.00184032	0.0352889	7.31772	2.73511
D2_AN vs D2_IN	BP	up	GO:0009738	abscisic acid-activated signaling pathway	28	996	506	32798	0.00187039	0.0352889	1.8222	2.72807
D2_AN vs D2_IN	BP	up	GO:0009607	response to biotic stimulus	64	996	1449	32798	0.00188257	0.0352889	1.45445	2.72525
D2_AN vs D2_IN	BP	up	GO:0006972	hyperosmotic response	14	996	191	32798	0.00220182	0.0404795	2.4137	2.65722
D2_AN vs D2_IN	BP	up	GO:0006862	nucleotide transport	8	996	78	32798	0.00252594	0.0439054	3.37741	2.59758
D2_AN vs D2_IN	BP	up	GO:0015802	basic amino acid transport	8	996	78	32798	0.00252594	0.0439054	3.37741	2.59758
D2_AN vs D2_IN	BP	up	GO:0043269	regulation of ion transport	8	996	78	32798	0.00252594	0.0439054	3.37741	2.59758
D2_AN vs D2_IN	BP	up	GO:0034053	modulation by symbiont of host defense-related programmed cell death	2	996	3	32798	0.00270805	0.0451724	21.9531	2.56734
D2_AN vs D2_IN	BP	up	GO:0015712	hexose phosphate transport	2	996	3	32798	0.00270805	0.0451724	21.9531	2.56734
D2_AN vs D2_IN	BP	up	GO:0006833	water transport	18	996	284	32798	0.00285081	0.0451724	2.08709	2.54503
D2_AN vs D2_IN	BP	up	GO:0019256	acrylonitrile catabolic process	3	996	10	32798	0.00285522	0.0451724	9.87892	2.54436
D2_AN vs D2_IN	BP	up	GO:0019330	aldoxime metabolic process	3	996	10	32798	0.00285522	0.0451724	9.87892	2.54436
D2_AN vs D2_IN	BP	up	GO:0052696	flavonoid glucuronidation	19	996	307	32798	0.00288234	0.0451724	2.038	2.54025
D2_AN vs D2_IN	BP	up	GO:0006355	regulation of transcription, DNA-templated	147	996	3901	32798	0.00331864	0.0511713	1.24088	2.47904
D2_AN vs D2_IN	BP	up	GO:0051707	response to other organism	16	996	244	32798	0.00341755	0.0518599	2.15933	2.46629
D2_AN vs D2_IN	BP	up	GO:0009867	jasmonic acid mediated signaling pathway	32	996	631	32798	0.00360125	0.0537937	1.66997	2.44355
D2_AN vs D2_IN	BP	up	GO:0010112	regulation of systemic acquired resistance	3	996	11	32798	0.00383774	0.0564444	8.98083	2.41592
D2_AN vs D2_IN	BP	up	GO:0010541	acropetal auxin transport	6	996	51	32798	0.00434237	0.0628986	3.87408	2.36227
D2_AN vs D2_IN	BP	up	GO:0052542	defense response by callose deposition	7	996	68	32798	0.00452477	0.0645623	3.38982	2.3444
D2_AN vs D2_IN	BP	up	GO:0042991	transcription factor import into nucleus	6	996	52	32798	0.00478513	0.0672733	3.79958	2.32011
D2_AN vs D2_IN	BP	up	GO:0045088	regulation of innate immune response	7	996	69	32798	0.00490655	0.0679806	3.3407	2.30922
D2_AN vs D2_IN	BP	up	GO:0010629	negative regulation of gene expression	3	996	12	32798	0.00500223	0.0683162	8.23243	2.30084
D2_AN vs D2_IN	BP	up	GO:0043069	negative regulation of programmed cell death	23	996	420	32798	0.00513577	0.0689716	1.80329	2.28939
D2_AN vs D2_IN	BP	up	GO:0031120	snRNA pseudouridine synthesis	2	996	4	32798	0.00530695	0.0689716	16.4649	2.27516
D2_AN vs D2_IN	BP	up	GO:0015696	ammonium transport	8	996	88	32798	0.00531962	0.0689716	2.99361	2.27412
D2_AN vs D2_IN	BP	up	GO:0006007	glucose catabolic process	12	996	168	32798	0.00540755	0.0689716	2.35212	2.267
D2_AN vs D2_IN	BP	up	GO:0001510	RNA methylation	16	996	256	32798	0.00541095	0.0689716	2.05811	2.26673
D2_AN vs D2_IN	BP	up	GO:0008643	carbohydrate transport	13	996	190	32798	0.00555649	0.0693241	2.25309	2.2552
D2_AN vs D2_IN	BP	up	GO:0034976	response to endoplasmic reticulum stress	23	996	423	32798	0.00558364	0.0693241	1.7905	2.25308
D2_AN vs D2_IN	BP	up	GO:0000902	cell morphogenesis	10	996	130	32798	0.0064225	0.0787168	2.53306	2.1923
D2_AN vs D2_IN	BP	up	GO:0010200	response to chitin	33	996	684	32798	0.00657683	0.079588	1.58871	2.18198
D2_AN vs D2_IN	BP	up	GO:0035304	regulation of protein dephosphorylation	15	996	239	32798	0.00668397	0.0798735	2.06672	2.17497
D2_AN vs D2_IN	BP	up	GO:0006955	immune response	4	996	26	32798	0.0074181	0.0875519	5.06611	2.12971
D2_AN vs D2_IN	BP	up	GO:0015714	phosphoenolpyruvate transport	2	996	5	32798	0.00866711	0.101046	13.1719	2.06213
D2_AN vs D2_IN	BP	up	GO:0009560	embryo sac egg cell differentiation	13	996	203	32798	0.00946814	0.108727	2.1088	2.02374
D2_AN vs D2_IN	BP	up	GO:0010315	auxin efflux	6	996	60	32798	0.00960108	0.108727	3.29297	2.01768
D2_AN vs D2_IN	BP	up	GO:1900056	negative regulation of leaf senescence	3	996	15	32798	0.00966711	0.108727	6.58594	2.0147
D2_AN vs D2_IN	BP	up	GO:0009723	response to ethylene	24	996	470	32798	0.00987941	0.109822	1.68152	2.00527
D2_AN vs D2_IN	BP	up	GO:0006626	protein targeting to mitochondrion	11	996	162	32798	0.010829	0.118994	2.23597	1.96541
D2_AN vs D2_IN	BP	up	GO:0009626	plant-type hypersensitive response	16	996	279	32798	0.0118198	0.128406	1.88844	1.92739
D2_AN vs D2_IN	BP	up	GO:0055085	transmembrane transport	51	996	1214	32798	0.0128414	0.137937	1.38337	1.89139
D2_AN vs D2_IN	BP	up	GO:0043090	amino acid import	12	996	189	32798	0.0131627	0.139817	2.09078	1.88065
D2_AN vs D2_IN	BP	up	GO:0048193	Golgi vesicle transport	15	996	259	32798	0.0133378	0.14012	1.90713	1.87492
D2_AN vs D2_IN	BP	up	GO:0008219	cell death	22	996	435	32798	0.0144773	0.150438	1.66541	1.83931
D2_AN vs D2_IN	BP	up	GO:0010540	basipetal auxin transport	6	996	68	32798	0.0171468	0.176262	2.90556	1.76582
D2_AN vs D2_IN	BP	up	GO:0006013	mannose metabolic process	2	996	7	32798	0.0174793	0.177768	9.40849	1.75748
D2_AN vs D2_IN	BP	up	GO:0046686	response to cadmium ion	40	996	935	32798	0.0196687	0.197929	1.40876	1.70622
D2_AN vs D2_IN	BP	up	GO:0009813	flavonoid biosynthetic process	24	996	501	32798	0.0198939	0.19811	1.57747	1.70128
D2_AN vs D2_IN	BP	up	GO:0048364	root development	15	996	273	32798	0.0204605	0.201652	1.80933	1.68908
D2_AN vs D2_IN	BP	up	GO:0042908	xenobiotic transport	5	996	53	32798	0.022068	0.211999	3.10658	1.65624
D2_AN vs D2_IN	BP	up	GO:0034051	negative regulation of plant-type hypersensitive response	2	996	8	32798	0.0228409	0.211999	8.23243	1.64129
D2_AN vs D2_IN	BP	up	GO:0010618	aerenchyma formation	2	996	8	32798	0.0228409	0.211999	8.23243	1.64129
D2_AN vs D2_IN	BP	up	GO:0071705	nitrogen compound transport	2	996	8	32798	0.0228409	0.211999	8.23243	1.64129
D2_AN vs D2_IN	BP	up	GO:0009113	purine nucleobase biosynthetic process	2	996	8	32798	0.0228409	0.211999	8.23243	1.64129
D2_AN vs D2_IN	BP	up	GO:0055081	anion homeostasis	2	996	8	32798	0.0228409	0.211999	8.23243	1.64129
D2_AN vs D2_IN	BP	up	GO:0031425	chloroplast RNA processing	3	996	21	32798	0.0246983	0.227034	4.70425	1.60733
D2_AN vs D2_IN	BP	up	GO:0071456	cellular response to hypoxia	4	996	38	32798	0.0275413	0.232252	3.46629	1.56002
D2_AN vs D2_IN	BP	up	GO:0048366	leaf development	11	996	187	32798	0.0281859	0.232252	1.93704	1.54997
D2_AN vs D2_IN	BP	up	GO:0022622	root system development	2	996	9	32798	0.0287827	0.232252	7.31772	1.54087
D2_AN vs D2_IN	BP	up	GO:0060321	acceptance of pollen	1	996	1	32798	0.0303677	0.232252	32.9297	1.51759
D2_AN vs D2_IN	BP	up	GO:0080162	intracellular auxin transport	1	996	1	32798	0.0303677	0.232252	32.9297	1.51759
D2_AN vs D2_IN	BP	up	GO:0019988	charged-tRNA amino acid modification	1	996	1	32798	0.0303677	0.232252	32.9297	1.51759
D2_AN vs D2_IN	BP	up	GO:0031426	polycistronic mRNA processing	1	996	1	32798	0.0303677	0.232252	32.9297	1.51759
D2_AN vs D2_IN	BP	up	GO:0042255	ribosome assembly	1	996	1	32798	0.0303677	0.232252	32.9297	1.51759
D2_AN vs D2_IN	BP	up	GO:0045792	negative regulation of cell size	1	996	1	32798	0.0303677	0.232252	32.9297	1.51759
D2_AN vs D2_IN	BP	up	GO:0019450	L-cysteine catabolic process to pyruvate	1	996	1	32798	0.0303677	0.232252	32.9297	1.51759
D2_AN vs D2_IN	BP	up	GO:0031129	inductive cell-cell signaling	1	996	1	32798	0.0303677	0.232252	32.9297	1.51759
D2_AN vs D2_IN	BP	up	GO:0010482	regulation of epidermal cell division	1	996	1	32798	0.0303677	0.232252	32.9297	1.51759
D2_AN vs D2_IN	BP	up	GO:0051315	attachment of mitotic spindle microtubules to kinetochore	1	996	1	32798	0.0303677	0.232252	32.9297	1.51759
D2_AN vs D2_IN	BP	up	GO:2000039	regulation of trichome morphogenesis	1	996	1	32798	0.0303677	0.232252	32.9297	1.51759
D2_AN vs D2_IN	BP	up	GO:0045943	positive regulation of transcription from RNA polymerase I promoter	1	996	1	32798	0.0303677	0.232252	32.9297	1.51759
D2_AN vs D2_IN	BP	up	GO:1902478	negative regulation of defense response to bacterium, incompatible interaction	1	996	1	32798	0.0303677	0.232252	32.9297	1.51759
D2_AN vs D2_IN	BP	up	GO:0000957	mitochondrial RNA catabolic process	1	996	1	32798	0.0303677	0.232252	32.9297	1.51759
D2_AN vs D2_IN	BP	up	GO:0009304	tRNA transcription	1	996	1	32798	0.0303677	0.232252	32.9297	1.51759
D2_AN vs D2_IN	BP	up	GO:0001682	tRNA 5'-leader removal	1	996	1	32798	0.0303677	0.232252	32.9297	1.51759
D2_AN vs D2_IN	BP	up	GO:0060416	response to growth hormone	1	996	1	32798	0.0303677	0.232252	32.9297	1.51759
D2_AN vs D2_IN	BP	up	GO:0000132	establishment of mitotic spindle orientation	1	996	1	32798	0.0303677	0.232252	32.9297	1.51759
D2_AN vs D2_IN	BP	up	GO:0009725	response to hormone	5	996	58	32798	0.0311811	0.235554	2.83877	1.50611
D2_AN vs D2_IN	BP	up	GO:0010431	seed maturation	7	996	99	32798	0.0312922	0.235554	2.32836	1.50456
D2_AN vs D2_IN	BP	up	GO:0035556	intracellular signal transduction	20	996	419	32798	0.0324475	0.242342	1.57182	1.48882
D2_AN vs D2_IN	BP	up	GO:0009814	defense response, incompatible interaction	8	996	123	32798	0.0342271	0.253481	2.14177	1.46563
D2_AN vs D2_IN	BP	up	GO:0000188	inactivation of MAPK activity	2	996	10	32798	0.0352646	0.253481	6.58594	1.45266
D2_AN vs D2_IN	BP	up	GO:0016131	brassinosteroid metabolic process	2	996	10	32798	0.0352646	0.253481	6.58594	1.45266
D2_AN vs D2_IN	BP	up	GO:0009786	regulation of asymmetric cell division	2	996	10	32798	0.0352646	0.253481	6.58594	1.45266
D2_AN vs D2_IN	BP	up	GO:0010158	abaxial cell fate specification	2	996	10	32798	0.0352646	0.253481	6.58594	1.45266
D2_AN vs D2_IN	BP	up	GO:0007623	circadian rhythm	9	996	148	32798	0.0371747	0.265216	2.00248	1.42975
D2_AN vs D2_IN	BP	up	GO:0000162	tryptophan biosynthetic process	5	996	62	32798	0.0399487	0.282896	2.65562	1.3985
D2_AN vs D2_IN	BP	up	GO:0042254	ribosome biogenesis	12	996	223	32798	0.0406148	0.283414	1.772	1.39132
D2_AN vs D2_IN	BP	up	GO:0009856	pollination	12	996	223	32798	0.0406148	0.283414	1.772	1.39132
D2_AN vs D2_IN	BP	up	GO:0034599	cellular response to oxidative stress	2	996	11	32798	0.0422483	0.292677	5.98722	1.37419
D2_AN vs D2_IN	BP	up	GO:0009736	cytokinin-activated signaling pathway	8	996	129	32798	0.0433991	0.298486	2.04215	1.36252
D2_AN vs D2_IN	BP	up	GO:0006487	protein N-linked glycosylation	10	996	178	32798	0.0458709	0.313137	1.84998	1.33846
D2_AN vs D2_IN	BP	up	GO:0042742	defense response to bacterium	34	996	826	32798	0.0467575	0.313137	1.35546	1.33015
D2_AN vs D2_IN	BP	up	GO:0042177	negative regulation of protein catabolic process	6	996	86	32798	0.046939	0.313137	2.29742	1.32847
D2_AN vs D2_IN	BP	up	GO:0007178	transmembrane receptor protein serine/threonine kinase signaling pathway	4	996	45	32798	0.047167	0.313137	2.92709	1.32636
D2_AN vs D2_IN	BP	up	GO:0009581	detection of external stimulus	4	996	45	32798	0.047167	0.313137	2.92709	1.32636
D2_AN vs D2_IN	BP	up	GO:0009615	response to virus	8	996	132	32798	0.0485395	0.320026	1.99574	1.31391
D2_AN vs D2_IN	BP	up	GO:0032876	negative regulation of DNA endoreduplication	2	996	12	32798	0.0496975	0.325417	5.48829	1.30367
D2_AN vs D2_IN	BP	down	GO:0006098	pentose-phosphate shunt	45	998	271	32798	1.61808e-20	1.2671e-17	5.45708	19.791
D2_AN vs D2_IN	BP	down	GO:0010027	thylakoid membrane organization	49	998	325	32798	2.27486e-20	1.2671e-17	4.95484	19.643
D2_AN vs D2_IN	BP	down	GO:0009657	plastid organization	27	998	108	32798	1.59141e-17	5.90942e-15	8.21593	16.7982
D2_AN vs D2_IN	BP	down	GO:0009902	chloroplast relocation	30	998	149	32798	1.68004e-16	4.6789e-14	6.61686	15.7747
D2_AN vs D2_IN	BP	down	GO:0010207	photosystem II assembly	38	998	265	32798	2.29076e-15	5.10382e-13	4.71253	14.64
D2_AN vs D2_IN	BP	down	GO:0006364	rRNA processing	44	998	367	32798	1.12681e-14	2.09211e-12	3.94007	13.9482
D2_AN vs D2_IN	BP	down	GO:0034660	ncRNA metabolic process	25	998	120	32798	2.40502e-14	3.82742e-12	6.84661	13.6189
D2_AN vs D2_IN	BP	down	GO:0019288	isopentenyl diphosphate biosynthetic process, methylerythritol 4-phosphate pathway	42	998	377	32798	5.52084e-13	7.68777e-11	3.66121	12.258
D2_AN vs D2_IN	BP	down	GO:0042793	transcription from plastid promoter	21	998	103	32798	4.40211e-12	5.44883e-10	6.70037	11.3563
D2_AN vs D2_IN	BP	down	GO:0008152	metabolic process	434	998	10991	32798	1.80145e-11	2.00682e-09	1.29769	10.7444
D2_AN vs D2_IN	BP	down	GO:0015995	chlorophyll biosynthetic process	27	998	191	32798	3.54678e-11	3.59192e-09	4.64566	10.4502
D2_AN vs D2_IN	BP	down	GO:0007568	aging	18	998	83	32798	4.98903e-11	4.63149e-09	7.12707	10.302
D2_AN vs D2_IN	BP	down	GO:0009773	photosynthetic electron transport in photosystem I	17	998	78	32798	1.57596e-10	1.35048e-08	7.16261	9.80246
D2_AN vs D2_IN	BP	down	GO:0019684	photosynthesis, light reaction	35	998	346	32798	6.66648e-10	5.30462e-08	3.32437	9.1761
D2_AN vs D2_IN	BP	down	GO:0015979	photosynthesis	52	998	675	32798	1.20909e-09	8.97949e-08	2.53172	8.91754
D2_AN vs D2_IN	BP	down	GO:0009814	defense response, incompatible interaction	19	998	123	32798	6.306e-09	4.39055e-07	5.07651	8.20025
D2_AN vs D2_IN	BP	down	GO:0016117	carotenoid biosynthetic process	23	998	180	32798	7.26943e-09	4.76362e-07	4.19925	8.1385
D2_AN vs D2_IN	BP	down	GO:0015996	chlorophyll catabolic process	16	998	94	32798	2.38582e-08	1.47656e-06	5.59383	7.62236
D2_AN vs D2_IN	BP	down	GO:0009750	response to fructose	26	998	240	32798	2.56407e-08	1.50335e-06	3.56024	7.59107
D2_AN vs D2_IN	BP	down	GO:0009409	response to cold	53	998	772	32798	4.12346e-08	2.29677e-06	2.25619	7.38474
D2_AN vs D2_IN	BP	down	GO:0009744	response to sucrose	33	998	375	32798	6.1831e-08	3.27999e-06	2.89201	7.20879
D2_AN vs D2_IN	BP	down	GO:0009637	response to blue light	19	998	144	32798	8.64687e-08	4.37846e-06	4.33619	7.06314
D2_AN vs D2_IN	BP	down	GO:0035304	regulation of protein dephosphorylation	25	998	239	32798	9.40978e-08	4.5576e-06	3.43763	7.02642
D2_AN vs D2_IN	BP	down	GO:0019344	cysteine biosynthetic process	27	998	276	32798	1.16763e-07	5.30732e-06	3.21493	6.93269
D2_AN vs D2_IN	BP	down	GO:0010155	regulation of proton transport	16	998	105	32798	1.19105e-07	5.30732e-06	5.00781	6.92407
D2_AN vs D2_IN	BP	down	GO:0009056	catabolic process	91	998	1711	32798	1.78651e-07	7.20441e-06	1.74787	6.74799
D2_AN vs D2_IN	BP	down	GO:0010114	response to red light	18	998	136	32798	1.79267e-07	7.20441e-06	4.34961	6.7465
D2_AN vs D2_IN	BP	down	GO:0055114	oxidation-reduction process	138	998	2936	32798	1.8108e-07	7.20441e-06	1.54468	6.74213
D2_AN vs D2_IN	BP	down	GO:0009646	response to absence of light	11	998	51	32798	3.06404e-07	1.17701e-05	7.08825	6.51371
D2_AN vs D2_IN	BP	down	GO:0042744	hydrogen peroxide catabolic process	24	998	255	32798	1.16389e-06	4.32193e-05	3.09306	5.93409
D2_AN vs D2_IN	BP	down	GO:0000045	autophagic vacuole assembly	8	998	28	32798	1.29231e-06	4.644e-05	9.38964	5.88863
D2_AN vs D2_IN	BP	down	GO:0019676	ammonia assimilation cycle	5	998	8	32798	1.34e-06	4.66486e-05	20.5398	5.8729
D2_AN vs D2_IN	BP	down	GO:0070838	divalent metal ion transport	18	998	156	32798	1.4024e-06	4.73415e-05	3.79197	5.85313
D2_AN vs D2_IN	BP	down	GO:0010218	response to far red light	16	998	126	32798	1.49753e-06	4.9066e-05	4.17317	5.82463
D2_AN vs D2_IN	BP	down	GO:0006914	autophagy	14	998	98	32798	1.61934e-06	5.15414e-05	4.69482	5.79066
D2_AN vs D2_IN	BP	down	GO:0009987	cellular process	321	998	8418	32798	1.82257e-06	5.63983e-05	1.25318	5.73932
D2_AN vs D2_IN	BP	down	GO:0006552	leucine catabolic process	5	998	9	32798	2.93907e-06	8.84899e-05	18.2576	5.53179
D2_AN vs D2_IN	BP	down	GO:0019252	starch biosynthetic process	25	998	290	32798	3.45812e-06	0.000101377	2.83308	5.46116
D2_AN vs D2_IN	BP	down	GO:0009628	response to abiotic stimulus	114	998	2459	32798	4.56123e-06	0.000130287	1.52357	5.34092
D2_AN vs D2_IN	BP	down	GO:0009416	response to light stimulus	22	998	242	32798	5.6298e-06	0.00015679	2.98761	5.24951
D2_AN vs D2_IN	BP	down	GO:0030003	cellular cation homeostasis	18	998	174	32798	6.6952e-06	0.000181913	3.3997	5.17424
D2_AN vs D2_IN	BP	down	GO:0043085	positive regulation of catalytic activity	17	998	162	32798	9.90013e-06	0.000262589	3.44866	5.00436
D2_AN vs D2_IN	BP	down	GO:0016036	cellular response to phosphate starvation	19	998	203	32798	1.59193e-05	0.000412422	3.07592	4.79808
D2_AN vs D2_IN	BP	down	GO:0042549	photosystem II stabilization	5	998	13	32798	2.71143e-05	0.000686485	12.6399	4.5668
D2_AN vs D2_IN	BP	down	GO:0000023	maltose metabolic process	20	998	231	32798	2.99394e-05	0.000741166	2.84534	4.52376
D2_AN vs D2_IN	BP	down	GO:0010205	photoinhibition	5	998	14	32798	4.11197e-05	0.000995812	11.737	4.38595
D2_AN vs D2_IN	BP	down	GO:0045038	protein import into chloroplast thylakoid membrane	4	998	9	32798	9.50112e-05	0.00225197	14.6061	4.02223
D2_AN vs D2_IN	BP	down	GO:0009651	response to salt stress	59	998	1163	32798	0.000101199	0.00234866	1.66721	3.99482
D2_AN vs D2_IN	BP	down	GO:0019761	glucosinolate biosynthetic process	21	998	273	32798	0.00010663	0.0024242	2.52798	3.97212
D2_AN vs D2_IN	BP	down	GO:0006635	fatty acid beta-oxidation	21	998	278	32798	0.000137395	0.00306117	2.48251	3.86203
D2_AN vs D2_IN	BP	down	GO:0006833	water transport	21	998	284	32798	0.000184474	0.0040295	2.43006	3.73406
D2_AN vs D2_IN	BP	down	GO:0006636	unsaturated fatty acid biosynthetic process	13	998	131	32798	0.000188267	0.00403326	3.26129	3.72523
D2_AN vs D2_IN	BP	down	GO:0006308	DNA catabolic process	4	998	11	32798	0.000236984	0.00498113	11.9504	3.62528
D2_AN vs D2_IN	BP	down	GO:0090305	nucleic acid phosphodiester bond hydrolysis	18	998	229	32798	0.000247799	0.005112	2.58318	3.6059
D2_AN vs D2_IN	BP	down	GO:0080187	floral organ senescence	4	998	12	32798	0.000346918	0.00702666	10.9546	3.45977
D2_AN vs D2_IN	BP	down	GO:0006012	galactose metabolic process	6	998	32	32798	0.000359747	0.00715639	6.16195	3.444
D2_AN vs D2_IN	BP	down	GO:0005975	carbohydrate metabolic process	67	998	1450	32798	0.000495224	0.0096786	1.51853	3.3052
D2_AN vs D2_IN	BP	down	GO:0032527	protein exit from endoplasmic reticulum	3	998	6	32798	0.000524408	0.00973651	16.4319	3.28033
D2_AN vs D2_IN	BP	down	GO:0051205	protein insertion into membrane	3	998	6	32798	0.000524408	0.00973651	16.4319	3.28033
D2_AN vs D2_IN	BP	down	GO:0006537	glutamate biosynthetic process	3	998	6	32798	0.000524408	0.00973651	16.4319	3.28033
D2_AN vs D2_IN	BP	down	GO:0031408	oxylipin biosynthetic process	12	998	128	32798	0.000552455	0.00998771	3.08097	3.2577
D2_AN vs D2_IN	BP	down	GO:0008652	cellular amino acid biosynthetic process	20	998	287	32798	0.000555869	0.00998771	2.29016	3.25503
D2_AN vs D2_IN	BP	down	GO:0046686	response to cadmium ion	47	998	935	32798	0.000607504	0.0106299	1.65197	3.21645
D2_AN vs D2_IN	BP	down	GO:0009735	response to cytokinin	24	998	377	32798	0.000610696	0.0106299	2.09212	3.21417
D2_AN vs D2_IN	BP	down	GO:0032940	secretion by cell	4	998	14	32798	0.000668226	0.0114524	9.38964	3.17508
D2_AN vs D2_IN	BP	down	GO:0034220	ion transmembrane transport	11	998	114	32798	0.000728635	0.0119928	3.17106	3.13749
D2_AN vs D2_IN	BP	down	GO:0009817	defense response to fungus, incompatible interaction	11	998	114	32798	0.000728635	0.0119928	3.17106	3.13749
D2_AN vs D2_IN	BP	down	GO:0009414	response to water deprivation	31	998	545	32798	0.000732058	0.0119928	1.86931	3.13545
D2_AN vs D2_IN	BP	down	GO:0009737	response to abscisic acid	41	998	794	32798	0.000793414	0.0128096	1.69699	3.1005
D2_AN vs D2_IN	BP	down	GO:0016311	dephosphorylation	20	998	297	32798	0.000850757	0.0135392	2.21305	3.07019
D2_AN vs D2_IN	BP	down	GO:0006878	cellular copper ion homeostasis	3	998	7	32798	0.000896928	0.0140729	14.0845	3.04724
D2_AN vs D2_IN	BP	down	GO:0097054	L-glutamate biosynthetic process	2	998	2	32798	0.000925005	0.0143119	32.8637	3.03386
D2_AN vs D2_IN	BP	down	GO:0009965	leaf morphogenesis	19	998	279	32798	0.000992543	0.0151465	2.23803	3.00325
D2_AN vs D2_IN	BP	down	GO:0006099	tricarboxylic acid cycle	8	998	68	32798	0.00105128	0.015826	3.86632	2.97828
D2_AN vs D2_IN	BP	down	GO:0006807	nitrogen compound metabolic process	7	998	53	32798	0.00107635	0.0158446	4.34049	2.96805
D2_AN vs D2_IN	BP	down	GO:0080027	response to herbivore	6	998	39	32798	0.00108096	0.0158446	5.05596	2.96619
D2_AN vs D2_IN	BP	down	GO:0006527	arginine catabolic process	3	998	8	32798	0.00140263	0.0202926	12.3239	2.85306
D2_AN vs D2_IN	BP	down	GO:0006631	fatty acid metabolic process	17	998	245	32798	0.00146318	0.0208972	2.28034	2.8347
D2_AN vs D2_IN	BP	down	GO:0000422	mitochondrion degradation	4	998	18	32798	0.00185389	0.0261422	7.30305	2.73192
D2_AN vs D2_IN	BP	down	GO:0006598	polyamine catabolic process	9	998	92	32798	0.00196389	0.0273472	3.21493	2.70688
D2_AN vs D2_IN	BP	down	GO:0009853	photorespiration	16	998	232	32798	0.00211453	0.0290813	2.26646	2.67479
D2_AN vs D2_IN	BP	down	GO:0006972	hyperosmotic response	14	998	191	32798	0.00224226	0.030462	2.40886	2.64931
D2_AN vs D2_IN	BP	down	GO:0006091	generation of precursor metabolites and energy	32	998	616	32798	0.00258638	0.0339722	1.70721	2.58731
D2_AN vs D2_IN	BP	down	GO:0009658	chloroplast organization	14	998	194	32798	0.00258688	0.0339722	2.37161	2.58722
D2_AN vs D2_IN	BP	down	GO:0019216	regulation of lipid metabolic process	6	998	46	32798	0.00259213	0.0339722	4.28657	2.58634
D2_AN vs D2_IN	BP	down	GO:0080169	cellular response to boron-containing substance deprivation	2	998	3	32798	0.00271883	0.0344179	21.9092	2.56562
D2_AN vs D2_IN	BP	down	GO:0010731	protein glutathionylation	2	998	3	32798	0.00271883	0.0344179	21.9092	2.56562
D2_AN vs D2_IN	BP	down	GO:0035493	SNARE complex assembly	2	998	3	32798	0.00271883	0.0344179	21.9092	2.56562
D2_AN vs D2_IN	BP	down	GO:0032544	plastid translation	3	998	10	32798	0.00287154	0.0359427	9.85912	2.54188
D2_AN vs D2_IN	BP	down	GO:0005992	trehalose biosynthetic process	5	998	33	32798	0.00301956	0.0373754	4.97935	2.52006
D2_AN vs D2_IN	BP	down	GO:0006970	response to osmotic stress	15	998	220	32798	0.00319259	0.0390829	2.24071	2.49586
D2_AN vs D2_IN	BP	down	GO:0006629	lipid metabolic process	61	998	1400	32798	0.00336236	0.0403181	1.43192	2.47336
D2_AN vs D2_IN	BP	down	GO:0019375	galactolipid biosynthetic process	12	998	158	32798	0.00336588	0.0403181	2.49598	2.4729
D2_AN vs D2_IN	BP	down	GO:0045226	extracellular polysaccharide biosynthetic process	5	998	34	32798	0.00345276	0.0409189	4.8329	2.46183
D2_AN vs D2_IN	BP	down	GO:0045893	positive regulation of transcription, DNA-templated	34	998	681	32798	0.00361653	0.0424085	1.64077	2.44171
D2_AN vs D2_IN	BP	down	GO:0010206	photosystem II repair	3	998	11	32798	0.0038595	0.0443246	8.96283	2.41347
D2_AN vs D2_IN	BP	down	GO:1990169	stress response to copper ion	3	998	11	32798	0.0038595	0.0443246	8.96283	2.41347
D2_AN vs D2_IN	BP	down	GO:0010150	leaf senescence	11	998	142	32798	0.00420905	0.0478457	2.54578	2.37582
D2_AN vs D2_IN	BP	down	GO:0042398	cellular modified amino acid biosynthetic process	9	998	105	32798	0.00479857	0.0538241	2.81689	2.31889
D2_AN vs D2_IN	BP	down	GO:0015994	chlorophyll metabolic process	6	998	52	32798	0.00483161	0.0538241	3.79197	2.31591
D2_AN vs D2_IN	BP	down	GO:0009695	jasmonic acid biosynthetic process	18	998	300	32798	0.00514333	0.0567294	1.97182	2.28876
D2_AN vs D2_IN	BP	down	GO:0043617	cellular response to sucrose starvation	2	998	4	32798	0.00532785	0.0570695	16.4319	2.27345
D2_AN vs D2_IN	BP	down	GO:0051781	positive regulation of cell division	2	998	4	32798	0.00532785	0.0570695	16.4319	2.27345
D2_AN vs D2_IN	BP	down	GO:0060627	regulation of vesicle-mediated transport	2	998	4	32798	0.00532785	0.0570695	16.4319	2.27345
D2_AN vs D2_IN	BP	down	GO:0009072	aromatic amino acid family metabolic process	8	998	89	32798	0.00576054	0.0611166	2.95404	2.23954
D2_AN vs D2_IN	BP	down	GO:0009611	response to wounding	40	998	864	32798	0.00612603	0.0641144	1.52147	2.21282
D2_AN vs D2_IN	BP	down	GO:0010264	myo-inositol hexakisphosphate biosynthetic process	8	998	90	32798	0.0061582	0.0641144	2.92122	2.21055
D2_AN vs D2_IN	BP	down	GO:0006541	glutamine metabolic process	5	998	39	32798	0.00630685	0.0644572	4.2133	2.20019
D2_AN vs D2_IN	BP	down	GO:0006915	apoptotic process	5	998	39	32798	0.00630685	0.0644572	4.2133	2.20019
D2_AN vs D2_IN	BP	down	GO:0009991	response to extracellular stimulus	13	998	193	32798	0.00641997	0.0650168	2.21362	2.19247
D2_AN vs D2_IN	BP	down	GO:0000096	sulfur amino acid metabolic process	8	998	92	32798	0.00701563	0.0699311	2.85772	2.15393
D2_AN vs D2_IN	BP	down	GO:0034440	lipid oxidation	5	998	40	32798	0.00703078	0.0699311	4.10797	2.153
D2_AN vs D2_IN	BP	down	GO:0010623	developmental programmed cell death	4	998	26	32798	0.00746993	0.0736416	5.05596	2.12668
D2_AN vs D2_IN	BP	down	GO:0007030	Golgi organization	19	998	336	32798	0.00763793	0.0746374	1.85837	2.11702
D2_AN vs D2_IN	BP	down	GO:0032880	regulation of protein localization	6	998	58	32798	0.00824318	0.0794491	3.3997	2.08391
D2_AN vs D2_IN	BP	down	GO:0006401	RNA catabolic process	2	998	5	32798	0.00870089	0.0794491	13.1455	2.06044
D2_AN vs D2_IN	BP	down	GO:0071423	malate transmembrane transport	2	998	5	32798	0.00870089	0.0794491	13.1455	2.06044
D2_AN vs D2_IN	BP	down	GO:0055129	L-proline biosynthetic process	2	998	5	32798	0.00870089	0.0794491	13.1455	2.06044
D2_AN vs D2_IN	BP	down	GO:0006531	aspartate metabolic process	2	998	5	32798	0.00870089	0.0794491	13.1455	2.06044
D2_AN vs D2_IN	BP	down	GO:0006573	valine metabolic process	2	998	5	32798	0.00870089	0.0794491	13.1455	2.06044
D2_AN vs D2_IN	BP	down	GO:0006103	2-oxoglutarate metabolic process	2	998	5	32798	0.00870089	0.0794491	13.1455	2.06044
D2_AN vs D2_IN	BP	down	GO:0006090	pyruvate metabolic process	2	998	5	32798	0.00870089	0.0794491	13.1455	2.06044
D2_AN vs D2_IN	BP	down	GO:0043900	regulation of multi-organism process	13	998	201	32798	0.0088945	0.0805567	2.12551	2.05088
D2_AN vs D2_IN	BP	down	GO:0009269	response to desiccation	7	998	77	32798	0.00898263	0.0806988	2.98761	2.0466
D2_AN vs D2_IN	BP	down	GO:0042631	cellular response to water deprivation	10	998	137	32798	0.00928767	0.0827717	2.39881	2.03209
D2_AN vs D2_IN	BP	down	GO:0006546	glycine catabolic process	8	998	97	32798	0.00955184	0.0841629	2.71041	2.01991
D2_AN vs D2_IN	BP	down	GO:0006508	proteolysis	59	998	1416	32798	0.00959487	0.0841629	1.36932	2.01796
D2_AN vs D2_IN	BP	down	GO:0044262	cellular carbohydrate metabolic process	4	998	28	32798	0.0097521	0.0848737	4.69482	2.0109
D2_AN vs D2_IN	BP	down	GO:0009607	response to biotic stimulus	60	998	1449	32798	0.0102228	0.0882803	1.36082	1.99043
D2_AN vs D2_IN	BP	down	GO:0009642	response to light intensity	5	998	44	32798	0.0105074	0.0900407	3.73451	1.9785
D2_AN vs D2_IN	BP	down	GO:0034765	regulation of ion transmembrane transport	4	998	29	32798	0.0110452	0.0938215	4.53293	1.95683
D2_AN vs D2_IN	BP	down	GO:0010200	response to chitin	32	998	684	32798	0.0114992	0.0938215	1.53748	1.93933
D2_AN vs D2_IN	BP	down	GO:0010304	PSII associated light-harvesting complex II catabolic process	5	998	45	32798	0.0115318	0.0938215	3.65153	1.9381
D2_AN vs D2_IN	BP	down	GO:0044804	nucleophagy	3	998	16	32798	0.0116962	0.0938215	6.16195	1.93196
D2_AN vs D2_IN	BP	down	GO:0044272	sulfur compound biosynthetic process	7	998	81	32798	0.0117121	0.0938215	2.84008	1.93136
D2_AN vs D2_IN	BP	down	GO:0006733	oxidoreduction coenzyme metabolic process	7	998	81	32798	0.0117121	0.0938215	2.84008	1.93136
D2_AN vs D2_IN	BP	down	GO:0006766	vitamin metabolic process	7	998	81	32798	0.0117121	0.0938215	2.84008	1.93136
D2_AN vs D2_IN	BP	down	GO:0009108	coenzyme biosynthetic process	7	998	81	32798	0.0117121	0.0938215	2.84008	1.93136
D2_AN vs D2_IN	BP	down	GO:0009106	lipoate metabolic process	7	998	81	32798	0.0117121	0.0938215	2.84008	1.93136
D2_AN vs D2_IN	BP	down	GO:0009073	aromatic amino acid family biosynthetic process	9	998	121	32798	0.0117909	0.0938215	2.44441	1.92845
D2_AN vs D2_IN	BP	down	GO:0005986	sucrose biosynthetic process	4	998	30	32798	0.0124438	0.0981555	4.38183	1.90505
D2_AN vs D2_IN	BP	down	GO:0044237	cellular metabolic process	13	998	210	32798	0.0125117	0.0981555	2.03442	1.90268
D2_AN vs D2_IN	BP	down	GO:0061077	chaperone-mediated protein folding	5	998	46	32798	0.012622	0.0982559	3.57214	1.89887
D2_AN vs D2_IN	BP	down	GO:0010506	regulation of autophagy	2	998	6	32798	0.0127891	0.0982559	10.9546	1.89316
D2_AN vs D2_IN	BP	down	GO:0006572	tyrosine catabolic process	2	998	6	32798	0.0127891	0.0982559	10.9546	1.89316
D2_AN vs D2_IN	BP	down	GO:0009749	response to glucose	9	998	123	32798	0.0130267	0.0993954	2.40466	1.88517
D2_AN vs D2_IN	BP	down	GO:0042742	defense response to bacterium	37	998	826	32798	0.013209	0.1001	1.4721	1.87913
D2_AN vs D2_IN	BP	down	GO:0007031	peroxisome organization	5	998	47	32798	0.0137798	0.103533	3.49614	1.86076
D2_AN vs D2_IN	BP	down	GO:0015798	myo-inositol transport	3	998	17	32798	0.013886	0.103533	5.79948	1.85742
D2_AN vs D2_IN	BP	down	GO:0009595	detection of biotic stimulus	13	998	213	32798	0.0139407	0.103533	2.00577	1.85572
D2_AN vs D2_IN	BP	down	GO:0006655	phosphatidylglycerol biosynthetic process	8	998	104	32798	0.0141724	0.104556	2.52798	1.84856
D2_AN vs D2_IN	BP	down	GO:0009407	toxin catabolic process	18	998	336	32798	0.0153664	0.11262	1.76056	1.81343
D2_AN vs D2_IN	BP	down	GO:0019760	glucosinolate metabolic process	4	998	32	32798	0.0155683	0.113353	4.10797	1.80776
D2_AN vs D2_IN	BP	down	GO:0010260	organ senescence	6	998	67	32798	0.0161768	0.117019	2.94302	1.79111
D2_AN vs D2_IN	BP	down	GO:0010189	vitamin E biosynthetic process	3	998	18	32798	0.0162924	0.117095	5.47729	1.78802
D2_AN vs D2_IN	BP	down	GO:0009117	nucleotide metabolic process	8	998	107	32798	0.0165827	0.118417	2.4571	1.78035
D2_AN vs D2_IN	BP	down	GO:0045927	positive regulation of growth	2	998	7	32798	0.017546	0.124499	9.38964	1.75582
D2_AN vs D2_IN	BP	down	GO:0007033	vacuole organization	7	998	88	32798	0.0178534	0.125878	2.61416	1.74828
D2_AN vs D2_IN	BP	down	GO:0019243	methylglyoxal catabolic process to D-lactate	9	998	130	32798	0.018115	0.126919	2.27518	1.74196
D2_AN vs D2_IN	BP	down	GO:0006777	Mo-molybdopterin cofactor biosynthetic process	3	998	19	32798	0.0189174	0.131713	5.18901	1.72314
D2_AN vs D2_IN	BP	down	GO:0006662	glycerol ether metabolic process	5	998	51	32798	0.0191205	0.132299	3.22193	1.7185
D2_AN vs D2_IN	BP	down	GO:0048316	seed development	8	998	110	32798	0.0192751	0.132546	2.39009	1.715
D2_AN vs D2_IN	BP	down	GO:0016558	protein import into peroxisome matrix	10	998	156	32798	0.0213785	0.146108	2.10665	1.67002
D2_AN vs D2_IN	BP	down	GO:0006950	response to stress	159	998	4490	32798	0.0219783	0.149291	1.16377	1.65801
D2_AN vs D2_IN	BP	down	GO:0006096	glycolytic process	20	998	402	32798	0.0226739	0.152939	1.63501	1.64447
D2_AN vs D2_IN	BP	down	GO:0090342	regulation of cell aging	2	998	8	32798	0.0229272	0.152939	8.21593	1.63965
D2_AN vs D2_IN	BP	down	GO:0009446	putrescine biosynthetic process	2	998	8	32798	0.0229272	0.152939	8.21593	1.63965
D2_AN vs D2_IN	BP	down	GO:0080129	proteasome core complex assembly	11	998	182	32798	0.02401	0.159209	1.98627	1.61961
D2_AN vs D2_IN	BP	down	GO:0071577	zinc ion transmembrane transport	3	998	21	32798	0.0248272	0.163654	4.69482	1.60507
D2_AN vs D2_IN	BP	down	GO:0019538	protein metabolic process	55	998	1377	32798	0.0251132	0.164566	1.31264	1.6001
D2_AN vs D2_IN	BP	down	GO:0010311	lateral root formation	7	998	95	32798	0.0259677	0.16917	2.42154	1.58557
D2_AN vs D2_IN	BP	down	GO:0010236	plastoquinone biosynthetic process	2	998	9	32798	0.0288902	0.169488	7.30305	1.53925
D2_AN vs D2_IN	BP	down	GO:0035524	proline transmembrane transport	2	998	9	32798	0.0288902	0.169488	7.30305	1.53925
D2_AN vs D2_IN	BP	down	GO:0009395	phospholipid catabolic process	2	998	9	32798	0.0288902	0.169488	7.30305	1.53925
D2_AN vs D2_IN	BP	down	GO:0015824	proline transport	10	998	164	32798	0.0289311	0.169488	2.00389	1.53863
D2_AN vs D2_IN	BP	down	GO:0019725	cellular homeostasis	13	998	237	32798	0.0302754	0.169488	1.80265	1.51891
D2_AN vs D2_IN	BP	down	GO:0005996	monosaccharide metabolic process	1	998	1	32798	0.0304287	0.169488	32.8637	1.51672
D2_AN vs D2_IN	BP	down	GO:0005997	xylulose metabolic process	1	998	1	32798	0.0304287	0.169488	32.8637	1.51672
D2_AN vs D2_IN	BP	down	GO:1901485	positive regulation of transcription factor catabolic process	1	998	1	32798	0.0304287	0.169488	32.8637	1.51672
D2_AN vs D2_IN	BP	down	GO:0006827	high-affinity iron ion transmembrane transport	1	998	1	32798	0.0304287	0.169488	32.8637	1.51672
D2_AN vs D2_IN	BP	down	GO:0019566	arabinose metabolic process	1	998	1	32798	0.0304287	0.169488	32.8637	1.51672
D2_AN vs D2_IN	BP	down	GO:1990064	ground tissue pattern formation	1	998	1	32798	0.0304287	0.169488	32.8637	1.51672
D2_AN vs D2_IN	BP	down	GO:0006218	uridine catabolic process	1	998	1	32798	0.0304287	0.169488	32.8637	1.51672
D2_AN vs D2_IN	BP	down	GO:0010729	positive regulation of hydrogen peroxide biosynthetic process	1	998	1	32798	0.0304287	0.169488	32.8637	1.51672
D2_AN vs D2_IN	BP	down	GO:0034620	cellular response to unfolded protein	1	998	1	32798	0.0304287	0.169488	32.8637	1.51672
D2_AN vs D2_IN	BP	down	GO:0019477	L-lysine catabolic process	1	998	1	32798	0.0304287	0.169488	32.8637	1.51672
D2_AN vs D2_IN	BP	down	GO:0009661	chromoplast organization	1	998	1	32798	0.0304287	0.169488	32.8637	1.51672
D2_AN vs D2_IN	BP	down	GO:0001934	positive regulation of protein phosphorylation	1	998	1	32798	0.0304287	0.169488	32.8637	1.51672
D2_AN vs D2_IN	BP	down	GO:0080114	positive regulation of glycine hydroxymethyltransferase activity	1	998	1	32798	0.0304287	0.169488	32.8637	1.51672
D2_AN vs D2_IN	BP	down	GO:0046487	glyoxylate metabolic process	1	998	1	32798	0.0304287	0.169488	32.8637	1.51672
D2_AN vs D2_IN	BP	down	GO:0044238	primary metabolic process	1	998	1	32798	0.0304287	0.169488	32.8637	1.51672
D2_AN vs D2_IN	BP	down	GO:0046443	FAD metabolic process	1	998	1	32798	0.0304287	0.169488	32.8637	1.51672
D2_AN vs D2_IN	BP	down	GO:0043903	regulation of symbiosis, encompassing mutualism through parasitism	1	998	1	32798	0.0304287	0.169488	32.8637	1.51672
D2_AN vs D2_IN	BP	down	GO:0052889	9,9'-di-cis-zeta-carotene desaturation to 7,9,7',9'-tetra-cis-lycopene	1	998	1	32798	0.0304287	0.169488	32.8637	1.51672
D2_AN vs D2_IN	BP	down	GO:0006522	alanine metabolic process	1	998	1	32798	0.0304287	0.169488	32.8637	1.51672
D2_AN vs D2_IN	BP	down	GO:0097339	glycolate transmembrane transport	1	998	1	32798	0.0304287	0.169488	32.8637	1.51672
D2_AN vs D2_IN	BP	down	GO:0030149	sphingolipid catabolic process	1	998	1	32798	0.0304287	0.169488	32.8637	1.51672
D2_AN vs D2_IN	BP	down	GO:0090042	tubulin deacetylation	1	998	1	32798	0.0304287	0.169488	32.8637	1.51672
D2_AN vs D2_IN	BP	down	GO:0015813	L-glutamate transport	1	998	1	32798	0.0304287	0.169488	32.8637	1.51672
D2_AN vs D2_IN	BP	down	GO:1901975	glycerate transmembrane transport	1	998	1	32798	0.0304287	0.169488	32.8637	1.51672
D2_AN vs D2_IN	BP	down	GO:0042538	hyperosmotic salinity response	15	998	288	32798	0.0314184	0.17413	1.71165	1.50282
D2_AN vs D2_IN	BP	down	GO:0010154	fruit development	5	998	59	32798	0.0334933	0.18471	2.78506	1.47504
D2_AN vs D2_IN	BP	down	GO:0009753	response to jasmonic acid	25	998	555	32798	0.0345647	0.187761	1.48035	1.46137
D2_AN vs D2_IN	BP	down	GO:0006470	protein dephosphorylation	8	998	123	32798	0.0345719	0.187761	2.13748	1.46128
D2_AN vs D2_IN	BP	down	GO:0016114	terpenoid biosynthetic process	6	998	80	32798	0.0351272	0.187761	2.46478	1.45436
D2_AN vs D2_IN	BP	down	GO:0006561	proline biosynthetic process	3	998	24	32798	0.0353362	0.187761	4.10797	1.45178
D2_AN vs D2_IN	BP	down	GO:0006624	vacuolar protein processing	2	998	10	32798	0.0353949	0.187761	6.57275	1.45106
D2_AN vs D2_IN	BP	down	GO:0045836	positive regulation of meiosis	2	998	10	32798	0.0353949	0.187761	6.57275	1.45106
D2_AN vs D2_IN	BP	down	GO:0048280	vesicle fusion with Golgi apparatus	2	998	10	32798	0.0353949	0.187761	6.57275	1.45106
D2_AN vs D2_IN	BP	down	GO:0022603	regulation of anatomical structure morphogenesis	2	998	10	32798	0.0353949	0.187761	6.57275	1.45106
D2_AN vs D2_IN	BP	down	GO:0009851	auxin biosynthetic process	5	998	60	32798	0.0356571	0.188256	2.73864	1.44785
D2_AN vs D2_IN	BP	down	GO:0009698	phenylpropanoid metabolic process	8	998	125	32798	0.0374936	0.196516	2.10328	1.42604
D2_AN vs D2_IN	BP	down	GO:0007623	circadian rhythm	9	998	148	32798	0.0375744	0.196516	1.99847	1.42511
D2_AN vs D2_IN	BP	down	GO:0006520	cellular amino acid metabolic process	8	998	126	32798	0.0390147	0.203095	2.08659	1.40877
D2_AN vs D2_IN	BP	down	GO:0009228	thiamine biosynthetic process	3	998	25	32798	0.0392719	0.203483	3.94365	1.40592
D2_AN vs D2_IN	BP	down	GO:0009816	defense response to bacterium, incompatible interaction	7	998	104	32798	0.0396775	0.204633	2.21198	1.40146
D2_AN vs D2_IN	BP	down	GO:0055085	transmembrane transport	48	998	1214	32798	0.0400471	0.205587	1.29939	1.39743
D2_AN vs D2_IN	BP	down	GO:0046482	para-aminobenzoic acid metabolic process	6	998	83	32798	0.0409354	0.209184	2.37569	1.3879
D2_AN vs D2_IN	BP	down	GO:0009768	photosynthesis, light harvesting in photosystem I	2	998	11	32798	0.0424027	0.214712	5.97522	1.37261
D2_AN vs D2_IN	BP	down	GO:0006144	purine nucleobase metabolic process	2	998	11	32798	0.0424027	0.214712	5.97522	1.37261
D2_AN vs D2_IN	BP	down	GO:0010310	regulation of hydrogen peroxide metabolic process	19	998	410	32798	0.047289	0.238371	1.52295	1.32524
D2_AN vs D2_IN	BP	down	GO:0009805	coumarin biosynthetic process	10	998	180	32798	0.0493519	0.243667	1.82576	1.3067
D2_AN vs D2_IN	BP	down	GO:0009231	riboflavin biosynthetic process	2	998	12	32798	0.0498772	0.243667	5.47729	1.3021
D2_AN vs D2_IN	BP	down	GO:0030042	actin filament depolymerization	2	998	12	32798	0.0498772	0.243667	5.47729	1.3021
D2_AN vs D2_IN	BP	down	GO:0006536	glutamate metabolic process	2	998	12	32798	0.0498772	0.243667	5.47729	1.3021
D2_AN vs D2_IN	BP	down	GO:1902476	chloride transmembrane transport	2	998	12	32798	0.0498772	0.243667	5.47729	1.3021
D2_AN vs D2_IN	BP	down	GO:0000738	DNA catabolic process, exonucleolytic	2	998	12	32798	0.0498772	0.243667	5.47729	1.3021
D2_AN vs D2_IN	CC	up	GO:0043680	filiform apparatus	10	992	24	32039	1.02347e-09	1.66826e-07	13.4572	8.98992
D2_AN vs D2_IN	CC	up	GO:0005886	plasma membrane	271	992	6376	32039	6.52449e-09	5.31746e-07	1.37274	8.18545
D2_AN vs D2_IN	CC	up	GO:0016021	integral component of membrane	222	992	5622	32039	4.69062e-05	0.00254857	1.27535	4.32877
D2_AN vs D2_IN	CC	up	GO:0098588	bounding membrane of organelle	6	992	26	32039	0.000117431	0.00478531	7.45324	3.93022
D2_AN vs D2_IN	CC	up	GO:0016023	cytoplasmic membrane-bounded vesicle	65	992	1462	32039	0.00234566	0.0764684	1.43593	2.62974
D2_AN vs D2_IN	CC	up	GO:0070062	extracellular vesicular exosome	4	992	22	32039	0.00428037	0.116283	5.87225	2.36852
D2_AN vs D2_IN	CC	up	GO:0045335	phagocytic vesicle	4	992	23	32039	0.00505614	0.117736	5.61694	2.29618
D2_AN vs D2_IN	CC	up	GO:0005575	cellular_component	219	992	6095	32039	0.00795755	0.162135	1.16048	2.09922
D2_AN vs D2_IN	CC	up	GO:0016020	membrane	305	992	8838	32039	0.0136243	0.229402	1.11458	1.86569
D2_AN vs D2_IN	CC	up	GO:0005622	intracellular	100	992	2607	32039	0.0153339	0.229402	1.23887	1.81435
D2_AN vs D2_IN	CC	up	GO:0005773	vacuole	79	992	2014	32039	0.0184476	0.229402	1.26688	1.73406
D2_AN vs D2_IN	CC	up	GO:0043231	intracellular membrane-bounded organelle	20	992	392	32039	0.0210427	0.229402	1.64783	1.6769
D2_AN vs D2_IN	CC	up	GO:0005730	nucleolus	34	992	771	32039	0.0258789	0.229402	1.42427	1.58705
D2_AN vs D2_IN	CC	up	GO:0005740	mitochondrial envelope	3	992	22	32039	0.0293944	0.229402	4.40419	1.53173
D2_AN vs D2_IN	CC	up	GO:0032585	multivesicular body membrane	2	992	9	32039	0.0298376	0.229402	7.1772	1.52524
D2_AN vs D2_IN	CC	up	GO:0071819	DUBm complex	1	992	1	32039	0.0309623	0.229402	32.2974	1.50917
D2_AN vs D2_IN	CC	up	GO:0034455	t-UTP complex	1	992	1	32039	0.0309623	0.229402	32.2974	1.50917
D2_AN vs D2_IN	CC	up	GO:0000778	condensed nuclear chromosome kinetochore	1	992	1	32039	0.0309623	0.229402	32.2974	1.50917
D2_AN vs D2_IN	CC	up	GO:0045211	postsynaptic membrane	1	992	1	32039	0.0309623	0.229402	32.2974	1.50917
D2_AN vs D2_IN	CC	up	GO:0031429	box H/ACA snoRNP complex	1	992	1	32039	0.0309623	0.229402	32.2974	1.50917
D2_AN vs D2_IN	CC	up	GO:0031262	Ndc80 complex	1	992	1	32039	0.0309623	0.229402	32.2974	1.50917
D2_AN vs D2_IN	CC	up	GO:0070390	transcription export complex 2	1	992	1	32039	0.0309623	0.229402	32.2974	1.50917
D2_AN vs D2_IN	CC	up	GO:0030139	endocytic vesicle	2	992	11	32039	0.0437628	0.310145	5.87225	1.35889
D2_AN vs D2_IN	CC	down	GO:0009536	plastid	292	991	4501	32039	2.36211e-37	4.46438e-35	2.09739	36.6267
D2_AN vs D2_IN	CC	down	GO:0009507	chloroplast	318	991	5519	32039	3.49828e-31	3.30588e-29	1.86282	30.4561
D2_AN vs D2_IN	CC	down	GO:0009570	chloroplast stroma	108	991	996	32039	4.3089e-30	2.7146e-28	3.50566	29.3656
D2_AN vs D2_IN	CC	down	GO:0009579	thylakoid	90	991	827	32039	2.84167e-25	1.34269e-23	3.51838	24.5464
D2_AN vs D2_IN	CC	down	GO:0009535	chloroplast thylakoid membrane	71	991	649	32039	2.95661e-20	1.1176e-18	3.53687	19.5292
D2_AN vs D2_IN	CC	down	GO:0009534	chloroplast thylakoid	55	991	430	32039	5.38142e-19	1.69515e-17	4.13523	18.2691
D2_AN vs D2_IN	CC	down	GO:0009941	chloroplast envelope	80	991	858	32039	1.89334e-18	5.11201e-17	3.01445	17.7228
D2_AN vs D2_IN	CC	down	GO:0009543	chloroplast thylakoid lumen	19	991	88	32039	2.08414e-11	4.92377e-10	6.98033	10.6811
D2_AN vs D2_IN	CC	down	GO:0005777	peroxisome	32	991	350	32039	5.82373e-08	1.22298e-06	2.95588	7.2348
D2_AN vs D2_IN	CC	down	GO:0031977	thylakoid lumen	15	991	93	32039	1.68091e-07	3.17692e-06	5.21451	6.77446
D2_AN vs D2_IN	CC	down	GO:0010319	stromule	14	991	84	32039	2.84147e-07	4.88216e-06	5.38833	6.54646
D2_AN vs D2_IN	CC	down	GO:0019898	extrinsic component of membrane	11	991	56	32039	9.77469e-07	1.53951e-05	6.35053	6.0099
D2_AN vs D2_IN	CC	down	GO:0033110	Cvt vesicle membrane	5	991	8	32039	1.45237e-06	1.9607e-05	20.2062	5.83792
D2_AN vs D2_IN	CC	down	GO:0000421	autophagic vacuole membrane	5	991	8	32039	1.45237e-06	1.9607e-05	20.2062	5.83792
D2_AN vs D2_IN	CC	down	GO:0010287	plastoglobule	17	991	159	32039	9.51873e-06	0.00011412	3.45666	5.02142
D2_AN vs D2_IN	CC	down	GO:0005759	mitochondrial matrix	14	991	112	32039	9.66096e-06	0.00011412	4.04125	5.01498
D2_AN vs D2_IN	CC	down	GO:0000407	pre-autophagosomal structure	6	991	24	32039	7.19795e-05	0.000800243	8.08249	4.14279
D2_AN vs D2_IN	CC	down	GO:0000323	lytic vacuole	4	991	9	32039	0.000101232	0.00106294	14.3689	3.99468
D2_AN vs D2_IN	CC	down	GO:0005773	vacuole	92	991	2014	32039	0.000121529	0.0012089	1.47684	3.91532
D2_AN vs D2_IN	CC	down	GO:0016020	membrane	319	991	8838	32039	0.000654226	0.00618244	1.16692	3.18427
D2_AN vs D2_IN	CC	down	GO:0009706	chloroplast inner membrane	13	991	154	32039	0.00103829	0.00934459	2.72915	2.98368
D2_AN vs D2_IN	CC	down	GO:0009528	plastid inner membrane	10	991	108	32039	0.00192916	0.0165732	2.99352	2.71463
D2_AN vs D2_IN	CC	down	GO:0009654	photosystem II oxygen evolving complex	5	991	30	32039	0.00209907	0.0172489	5.38833	2.67797
D2_AN vs D2_IN	CC	down	GO:0009523	photosystem II	11	991	132	32039	0.00271718	0.0213978	2.69416	2.56588
D2_AN vs D2_IN	CC	down	GO:0010282	senescence-associated vacuole	3	991	11	32039	0.00404146	0.0305534	8.81726	2.39346
D2_AN vs D2_IN	CC	down	GO:0048046	apoplast	43	991	912	32039	0.00444171	0.0322878	1.52433	2.35245
D2_AN vs D2_IN	CC	down	GO:0030095	chloroplast photosystem II	4	991	23	32039	0.00503816	0.0346591	5.6226	2.29773
D2_AN vs D2_IN	CC	down	GO:0031969	chloroplast membrane	13	991	186	32039	0.00541045	0.0346591	2.25962	2.26677
D2_AN vs D2_IN	CC	down	GO:0009279	cell outer membrane	2	991	4	32039	0.00550145	0.0346591	16.165	2.25952
D2_AN vs D2_IN	CC	down	GO:0005775	vacuolar lumen	2	991	4	32039	0.00550145	0.0346591	16.165	2.25952
D2_AN vs D2_IN	CC	down	GO:0005739	mitochondrion	158	991	4219	32039	0.00586217	0.0357403	1.21075	2.23194
D2_AN vs D2_IN	CC	down	GO:0009526	plastid envelope	3	991	14	32039	0.00831968	0.0491381	6.92785	2.07989
D2_AN vs D2_IN	CC	down	GO:0009522	photosystem I	7	991	76	32039	0.00912065	0.0522364	2.97776	2.03997
D2_AN vs D2_IN	CC	down	GO:0034045	pre-autophagosomal structure membrane	3	991	15	32039	0.0101633	0.0564959	6.46599	1.99297
D2_AN vs D2_IN	CC	down	GO:0005774	vacuolar membrane	47	991	1077	32039	0.0119095	0.0643113	1.41087	1.92411
D2_AN vs D2_IN	CC	down	GO:0034273	ATG1/UKL1 signaling complex	2	991	7	32039	0.0180995	0.0924542	9.23713	1.74233
D2_AN vs D2_IN	CC	down	GO:0055035	plastid thylakoid membrane	2	991	7	32039	0.0180995	0.0924542	9.23713	1.74233
D2_AN vs D2_IN	CC	down	GO:0005764	lysosome	4	991	35	32039	0.0222618	0.110723	3.69485	1.65244
D2_AN vs D2_IN	CC	down	GO:0000781	chromosome, telomeric region	2	991	8	32039	0.0236425	0.114575	8.08249	1.62631
D2_AN vs D2_IN	CC	down	GO:0009501	amyloplast	3	991	21	32039	0.0259021	0.122387	4.61857	1.58666
D2_AN vs D2_IN	CC	down	GO:0000783	nuclear telomere cap complex	2	991	9	32039	0.0297818	0.137287	7.18444	1.52605
D2_AN vs D2_IN	CC	down	GO:0070969	ULK1-ATG13-FIP200 complex	1	991	1	32039	0.0309311	0.13919	32.33	1.50961
D2_AN vs D2_IN	CC	down	GO:0005765	lysosomal membrane	3	991	23	32039	0.0329605	0.144873	4.21695	1.48201
D2_AN vs D2_IN	CC	down	GO:0012507	ER to Golgi transport vesicle membrane	2	991	10	32039	0.0364752	0.156581	6.46599	1.438
D2_AN vs D2_IN	CC	down	GO:0016459	myosin complex	4	991	41	32039	0.0372812	0.156581	3.15414	1.42851
D2_AN vs D2_IN	CC	down	GO:0009514	glyoxysome	3	991	25	32039	0.0409135	0.168101	3.8796	1.38813
D2_AN vs D2_IN	CC	down	GO:0034707	chloride channel complex	2	991	11	32039	0.0436827	0.172001	5.87818	1.35969
D2_AN vs D2_IN	CC	down	GO:0005776	autophagic vacuole	2	991	11	32039	0.0436827	0.172001	5.87818	1.35969
D2_AN vs D2_IN	CC	down	GO:0009341	beta-galactosidase complex	3	991	27	32039	0.0497391	0.191851	3.59222	1.3033
D2_AN vs D2_IN	MF	up	GO:0043531	ADP binding	116	980	1193	33014	1.38049e-29	6.32265e-27	3.27559	28.86
D2_AN vs D2_IN	MF	up	GO:0005524	ATP binding	276	980	5544	33014	1.26649e-19	2.90026e-17	1.6771	18.8974
D2_AN vs D2_IN	MF	up	GO:0016772	transferase activity, transferring phosphorus-containing groups	140	980	2398	33014	8.94598e-15	1.11591e-12	1.96676	14.0484
D2_AN vs D2_IN	MF	up	GO:0004674	protein serine/threonine kinase activity	132	980	2207	33014	9.74594e-15	1.11591e-12	2.01485	14.0112
D2_AN vs D2_IN	MF	up	GO:0004672	protein kinase activity	135	980	2293	33014	1.54182e-14	1.4123e-12	1.98336	13.812
D2_AN vs D2_IN	MF	up	GO:0016301	kinase activity	154	980	2768	33014	1.86921e-14	1.42683e-12	1.87425	13.7283
D2_AN vs D2_IN	MF	up	GO:0000166	nucleotide binding	289	980	6462	33014	2.84737e-14	1.86299e-12	1.50662	13.5456
D2_AN vs D2_IN	MF	up	GO:0005515	protein binding	433	980	11215	33014	1.09117e-11	6.24695e-10	1.30065	10.9621
D2_AN vs D2_IN	MF	up	GO:0017111	nucleoside-triphosphatase activity	64	980	896	33014	1.20347e-10	6.12434e-09	2.40627	9.91956
D2_AN vs D2_IN	MF	up	GO:0004713	protein tyrosine kinase activity	72	980	1104	33014	4.69669e-10	2.15108e-08	2.19703	9.32821
D2_AN vs D2_IN	MF	up	GO:0016740	transferase activity	198	980	4766	33014	3.82138e-07	1.59108e-05	1.39953	6.41778
D2_AN vs D2_IN	MF	up	GO:0005516	calmodulin binding	40	980	568	33014	5.40333e-07	2.06227e-05	2.37238	6.26734
D2_AN vs D2_IN	MF	up	GO:0030246	carbohydrate binding	37	980	545	33014	3.34081e-06	0.000117699	2.28706	5.47615
D2_AN vs D2_IN	MF	up	GO:0004871	signal transducer activity	31	980	497	33014	9.8765e-05	0.00323103	2.10125	4.0054
D2_AN vs D2_IN	MF	up	GO:0030247	polysaccharide binding	17	980	202	33014	0.000121302	0.00370374	2.83511	3.91613
D2_AN vs D2_IN	MF	up	GO:0004872	receptor activity	20	980	273	33014	0.000213214	0.00610325	2.46797	3.67118
D2_AN vs D2_IN	MF	up	GO:0004040	amidase activity	4	980	15	33014	0.000810745	0.0206289	8.9834	3.09112
D2_AN vs D2_IN	MF	up	GO:0004048	anthranilate phosphoribosyltransferase activity	4	980	15	33014	0.000810745	0.0206289	8.9834	3.09112
D2_AN vs D2_IN	MF	up	GO:0004572	mannosyl-oligosaccharide 1,3-1,6-alpha-mannosidase activity	2	980	2	33014	0.00088029	0.0212196	33.6878	3.05537
D2_AN vs D2_IN	MF	up	GO:0015120	phosphoglycerate transmembrane transporter activity	3	980	8	33014	0.00130582	0.0284794	12.6329	2.88412
D2_AN vs D2_IN	MF	up	GO:0004383	guanylate cyclase activity	3	980	8	33014	0.00130582	0.0284794	12.6329	2.88412
D2_AN vs D2_IN	MF	up	GO:0080054	low-affinity nitrate transmembrane transporter activity	4	980	18	33014	0.00169305	0.0337137	7.48617	2.77133
D2_AN vs D2_IN	MF	up	GO:0030515	snoRNA binding	4	980	18	33014	0.00169305	0.0337137	7.48617	2.77133
D2_AN vs D2_IN	MF	up	GO:0080043	quercetin 3-O-glucosyltransferase activity	19	980	305	33014	0.00208825	0.0398507	2.09858	2.68022
D2_AN vs D2_IN	MF	up	GO:0080044	quercetin 7-O-glucosyltransferase activity	19	980	308	33014	0.00232981	0.042682	2.07814	2.63268
D2_AN vs D2_IN	MF	up	GO:0016884	carbon-nitrogen ligase activity, with glutamine as amido-N-donor	4	980	20	33014	0.00255718	0.0450456	6.73755	2.59224
D2_AN vs D2_IN	MF	up	GO:0001653	peptide receptor activity	3	980	11	33014	0.00359917	0.0610526	9.18757	2.4438
D2_AN vs D2_IN	MF	up	GO:0010329	auxin efflux transmembrane transporter activity	6	980	53	33014	0.00471514	0.0771262	3.81371	2.32651
D2_AN vs D2_IN	MF	up	GO:0010174	nucleoside transmembrane transporter activity, against a concentration gradient	2	980	4	33014	0.00507542	0.0801566	16.8439	2.29453
D2_AN vs D2_IN	MF	up	GO:0004806	triglyceride lipase activity	7	980	72	33014	0.00549106	0.0838302	3.2752	2.26034
D2_AN vs D2_IN	MF	up	GO:0003700	sequence-specific DNA binding transcription factor activity	91	980	2352	33014	0.00585349	0.0864807	1.3034	2.23258
D2_AN vs D2_IN	MF	up	GO:0008194	UDP-glycosyltransferase activity	16	980	272	33014	0.00770111	0.108517	1.98163	2.11345
D2_AN vs D2_IN	MF	up	GO:0004000	adenosine deaminase activity	2	980	5	33014	0.0082928	0.108517	13.4751	2.0813
D2_AN vs D2_IN	MF	up	GO:0030527	structural constituent of chromatin	2	980	5	33014	0.0082928	0.108517	13.4751	2.0813
D2_AN vs D2_IN	MF	up	GO:0071917	triose-phosphate transmembrane transporter activity	2	980	5	33014	0.0082928	0.108517	13.4751	2.0813
D2_AN vs D2_IN	MF	up	GO:0044212	transcription regulatory region DNA binding	10	980	147	33014	0.0125791	0.160034	2.29168	1.90035
D2_AN vs D2_IN	MF	up	GO:0015923	mannosidase activity	2	980	7	33014	0.0167397	0.204176	9.62507	1.77625
D2_AN vs D2_IN	MF	up	GO:0005351	sugar:proton symporter activity	10	980	154	33014	0.0169403	0.204176	2.18752	1.77108
D2_AN vs D2_IN	MF	up	GO:0008559	xenobiotic-transporting ATPase activity	5	980	53	33014	0.0202282	0.232932	3.17809	1.69404
D2_AN vs D2_IN	MF	up	GO:0016757	transferase activity, transferring glycosyl groups	42	980	1016	33014	0.0203434	0.232932	1.3926	1.69158
D2_AN vs D2_IN	MF	up	GO:0005034	osmosensor activity	2	980	8	33014	0.0218843	0.244464	8.42194	1.65987
D2_AN vs D2_IN	MF	up	GO:0043565	sequence-specific DNA binding	29	980	656	33014	0.022728	0.247844	1.48925	1.64344
D2_AN vs D2_IN	MF	up	GO:0016758	transferase activity, transferring hexosyl groups	23	980	496	33014	0.024616	0.256518	1.56213	1.60878
D2_AN vs D2_IN	MF	up	GO:0008375	acetylglucosaminyltransferase activity	5	980	57	33014	0.02682	0.256518	2.95507	1.57154
D2_AN vs D2_IN	MF	up	GO:0047893	flavonol 3-O-glucosyltransferase activity	5	980	57	33014	0.02682	0.256518	2.95507	1.57154
D2_AN vs D2_IN	MF	up	GO:0004532	exoribonuclease activity	1	980	1	33014	0.0296844	0.256518	33.6878	1.52747
D2_AN vs D2_IN	MF	up	GO:0080161	auxin transmembrane transporter activity	1	980	1	33014	0.0296844	0.256518	33.6878	1.52747
D2_AN vs D2_IN	MF	up	GO:0005230	extracellular ligand-gated ion channel activity	1	980	1	33014	0.0296844	0.256518	33.6878	1.52747
D2_AN vs D2_IN	MF	up	GO:0051499	D-aminoacyl-tRNA deacylase activity	1	980	1	33014	0.0296844	0.256518	33.6878	1.52747
D2_AN vs D2_IN	MF	up	GO:0030797	24-methylenesterol C-methyltransferase activity	1	980	1	33014	0.0296844	0.256518	33.6878	1.52747
D2_AN vs D2_IN	MF	up	GO:0003922	GMP synthase (glutamine-hydrolyzing) activity	1	980	1	33014	0.0296844	0.256518	33.6878	1.52747
D2_AN vs D2_IN	MF	up	GO:0043399	tRNA A64-2'-O-ribosylphosphate transferase activity	1	980	1	33014	0.0296844	0.256518	33.6878	1.52747
D2_AN vs D2_IN	MF	up	GO:0010293	abscisic aldehyde oxidase activity	1	980	1	33014	0.0296844	0.256518	33.6878	1.52747
D2_AN vs D2_IN	MF	up	GO:0042626	ATPase activity, coupled to transmembrane movement of substances	12	980	220	33014	0.0321747	0.272889	1.83751	1.49249
D2_AN vs D2_IN	MF	up	GO:0031625	ubiquitin protein ligase binding	11	980	196	33014	0.0328529	0.273575	1.89064	1.48343
D2_AN vs D2_IN	MF	up	GO:0033549	MAP kinase phosphatase activity	2	980	10	33014	0.033818	0.276583	6.73755	1.47085
D2_AN vs D2_IN	MF	up	GO:0019199	transmembrane receptor protein kinase activity	4	980	42	33014	0.0354152	0.284564	3.20836	1.45081
D2_AN vs D2_IN	MF	up	GO:0005315	inorganic phosphate transmembrane transporter activity	3	980	25	33014	0.0369026	0.291404	4.04253	1.43294
D2_AN vs D2_IN	MF	up	GO:0019789	SUMO transferase activity	2	980	11	33014	0.0405333	0.304406	6.12505	1.39219
D2_AN vs D2_IN	MF	up	GO:0004675	transmembrane receptor protein serine/threonine kinase activity	5	980	65	33014	0.0437359	0.304406	2.59137	1.35916
D2_AN vs D2_IN	MF	up	GO:0008138	protein tyrosine/serine/threonine phosphatase activity	3	980	27	33014	0.0449423	0.304406	3.74308	1.34734
D2_AN vs D2_IN	MF	up	GO:0005102	receptor binding	4	980	46	33014	0.0471141	0.304406	2.92937	1.32685
D2_AN vs D2_IN	MF	up	GO:0016298	lipase activity	7	980	111	33014	0.047665	0.304406	2.12445	1.3218
D2_AN vs D2_IN	MF	down	GO:0003824	catalytic activity	260	985	5201	33014	2.82631e-18	2.04908e-15	1.67552	17.5488
D2_AN vs D2_IN	MF	down	GO:0016491	oxidoreductase activity	116	985	2420	33014	2.82144e-07	0.000102277	1.60659	6.54953
D2_AN vs D2_IN	MF	down	GO:0008266	poly(U) RNA binding	7	985	20	33014	1.13667e-06	0.000274695	11.7309	5.94437
D2_AN vs D2_IN	MF	down	GO:0050897	cobalt ion binding	11	985	66	33014	3.78162e-06	0.000674661	5.58613	5.42232
D2_AN vs D2_IN	MF	down	GO:0016787	hydrolase activity	185	985	4536	33014	4.65284e-06	0.000674661	1.36698	5.33228
D2_AN vs D2_IN	MF	down	GO:0016639	oxidoreductase activity, acting on the CH-NH2 group of donors, NAD or NADP as acceptor	4	985	6	33014	1.12612e-05	0.00136073	22.3445	4.94842
D2_AN vs D2_IN	MF	down	GO:0051536	iron-sulfur cluster binding	17	985	191	33014	6.47132e-05	0.00670244	2.98317	4.18901
D2_AN vs D2_IN	MF	down	GO:0004629	phospholipase C activity	6	985	26	33014	9.58602e-05	0.00834231	7.73463	4.01836
D2_AN vs D2_IN	MF	down	GO:0003863	3-methyl-2-oxobutanoate dehydrogenase (2-methylpropanoyl-transferring) activity	3	985	4	33014	0.00010356	0.00834231	25.1376	3.98481
D2_AN vs D2_IN	MF	down	GO:0004805	trehalose-phosphatase activity	5	985	20	33014	0.000249735	0.0166837	8.37919	3.60252
D2_AN vs D2_IN	MF	down	GO:0004353	glutamate dehydrogenase [NAD(P)+] activity	3	985	5	33014	0.000253132	0.0166837	20.1101	3.59665
D2_AN vs D2_IN	MF	down	GO:0051537	2 iron, 2 sulfur cluster binding	9	985	75	33014	0.000389042	0.0235046	4.02201	3.41
D2_AN vs D2_IN	MF	down	GO:0016752	sinapoyltransferase activity	3	985	6	33014	0.000495002	0.025634	16.7584	3.30539
D2_AN vs D2_IN	MF	down	GO:0047202	sinapoylglucose-choline O-sinapoyltransferase activity	3	985	6	33014	0.000495002	0.025634	16.7584	3.30539
D2_AN vs D2_IN	MF	down	GO:0005216	ion channel activity	8	985	63	33014	0.000553263	0.0267411	4.2561	3.25707
D2_AN vs D2_IN	MF	down	GO:0003825	alpha,alpha-trehalose-phosphate synthase (UDP-forming) activity	4	985	14	33014	0.000620577	0.0274694	9.57621	3.2072
D2_AN vs D2_IN	MF	down	GO:0004519	endonuclease activity	13	985	154	33014	0.000748938	0.0274694	2.82934	3.12555
D2_AN vs D2_IN	MF	down	GO:0051920	peroxiredoxin activity	3	985	7	33014	0.000847014	0.0274694	14.3643	3.07211
D2_AN vs D2_IN	MF	down	GO:0004518	nuclease activity	17	985	238	33014	0.00086423	0.0274694	2.39405	3.06337
D2_AN vs D2_IN	MF	down	GO:0009702	L-arabinokinase activity	2	985	2	33014	0.0008893	0.0274694	33.5168	3.05095
D2_AN vs D2_IN	MF	down	GO:0050242	pyruvate, phosphate dikinase activity	2	985	2	33014	0.0008893	0.0274694	33.5168	3.05095
D2_AN vs D2_IN	MF	down	GO:0009496	plastoquinol--plastocyanin reductase activity	2	985	2	33014	0.0008893	0.0274694	33.5168	3.05095
D2_AN vs D2_IN	MF	down	GO:0015930	glutamate synthase activity	2	985	2	33014	0.0008893	0.0274694	33.5168	3.05095
D2_AN vs D2_IN	MF	down	GO:0050662	coenzyme binding	16	985	218	33014	0.000909333	0.0274694	2.45995	3.04128
D2_AN vs D2_IN	MF	down	GO:0004521	endoribonuclease activity	6	985	40	33014	0.00112042	0.0324922	5.02751	2.95062
D2_AN vs D2_IN	MF	down	GO:0016620	oxidoreductase activity, acting on the aldehyde or oxo group of donors, NAD or NADP as acceptor	8	985	71	33014	0.00123346	0.0343947	3.77654	2.90887
D2_AN vs D2_IN	MF	down	GO:0003978	UDP-glucose 4-epimerase activity	3	985	8	33014	0.00132517	0.0355832	12.5688	2.87773
D2_AN vs D2_IN	MF	down	GO:0016209	antioxidant activity	5	985	30	33014	0.00179328	0.0454585	5.58613	2.74635
D2_AN vs D2_IN	MF	down	GO:0046912	transferase activity, transferring acyl groups, acyl groups converted into alkyl on transfer	3	985	9	33014	0.00194374	0.0454585	11.1723	2.71136
D2_AN vs D2_IN	MF	down	GO:0008661	1-deoxy-D-xylulose-5-phosphate synthase activity	3	985	9	33014	0.00194374	0.0454585	11.1723	2.71136
D2_AN vs D2_IN	MF	down	GO:0004097	catechol oxidase activity	3	985	9	33014	0.00194374	0.0454585	11.1723	2.71136
D2_AN vs D2_IN	MF	down	GO:0004028	3-chloroallyl aldehyde dehydrogenase activity	5	985	31	33014	0.00208623	0.0472662	5.40593	2.68064
D2_AN vs D2_IN	MF	down	GO:0000149	SNARE binding	6	985	46	33014	0.00235034	0.0512386	4.37175	2.62887
D2_AN vs D2_IN	MF	down	GO:0010277	chlorophyllide a oxygenase [overall] activity	4	985	20	33014	0.00260475	0.0512386	6.70335	2.58423
D2_AN vs D2_IN	MF	down	GO:0003995	acyl-CoA dehydrogenase activity	4	985	20	33014	0.00260475	0.0512386	6.70335	2.58423
D2_AN vs D2_IN	MF	down	GO:0016638	oxidoreductase activity, acting on the CH-NH2 group of donors	2	985	3	33014	0.00261494	0.0512386	22.3445	2.58254
D2_AN vs D2_IN	MF	down	GO:0004520	endodeoxyribonuclease activity	2	985	3	33014	0.00261494	0.0512386	22.3445	2.58254
D2_AN vs D2_IN	MF	down	GO:0008831	dTDP-4-dehydrorhamnose reductase activity	5	985	34	33014	0.00317405	0.0605576	4.92893	2.49839
D2_AN vs D2_IN	MF	down	GO:0031072	heat shock protein binding	12	985	162	33014	0.00352448	0.0655192	2.48272	2.4529
D2_AN vs D2_IN	MF	down	GO:0033897	ribonuclease T2 activity	4	985	23	33014	0.00443474	0.0803797	5.829	2.35313
D2_AN vs D2_IN	MF	down	GO:0004350	glutamate-5-semialdehyde dehydrogenase activity	2	985	4	33014	0.00512632	0.0864321	16.7584	2.29019
D2_AN vs D2_IN	MF	down	GO:0004108	citrate (Si)-synthase activity	2	985	4	33014	0.00512632	0.0864321	16.7584	2.29019
D2_AN vs D2_IN	MF	down	GO:0004485	methylcrotonoyl-CoA carboxylase activity	2	985	4	33014	0.00512632	0.0864321	16.7584	2.29019
D2_AN vs D2_IN	MF	down	GO:0016874	ligase activity	34	985	712	33014	0.00526976	0.0868313	1.60052	2.27821
D2_AN vs D2_IN	MF	down	GO:0005366	myo-inositol:proton symporter activity	3	985	13	33014	0.00605315	0.0975229	7.73463	2.21802
D2_AN vs D2_IN	MF	down	GO:0050661	NADP binding	8	985	93	33014	0.00667487	0.103222	2.88316	2.17556
D2_AN vs D2_IN	MF	down	GO:0016853	isomerase activity	20	985	363	33014	0.00676537	0.103222	1.84665	2.16971
D2_AN vs D2_IN	MF	down	GO:0016616	oxidoreductase activity, acting on the CH-OH group of donors, NAD or NADP as acceptor	14	985	221	33014	0.00687009	0.103222	2.12323	2.16304
D2_AN vs D2_IN	MF	down	GO:0004029	aldehyde dehydrogenase (NAD) activity	4	985	26	33014	0.00697642	0.103222	5.15642	2.15637
D2_AN vs D2_IN	MF	down	GO:0016165	linoleate 13S-lipoxygenase activity	5	985	41	33014	0.0072044	0.104464	4.08741	2.1424
D2_AN vs D2_IN	MF	down	GO:0047274	galactinol-sucrose galactosyltransferase activity	3	985	14	33014	0.00753476	0.105052	7.18216	2.12293
D2_AN vs D2_IN	MF	down	GO:0016624	oxidoreductase activity, acting on the aldehyde or oxo group of donors, disulfide as acceptor	3	985	14	33014	0.00753476	0.105052	7.18216	2.12293
D2_AN vs D2_IN	MF	down	GO:0004349	glutamate 5-kinase activity	2	985	5	33014	0.00837511	0.106525	13.4067	2.07701
D2_AN vs D2_IN	MF	down	GO:0015140	malate transmembrane transporter activity	2	985	5	33014	0.00837511	0.106525	13.4067	2.07701
D2_AN vs D2_IN	MF	down	GO:0042132	fructose 1,6-bisphosphate 1-phosphatase activity	2	985	5	33014	0.00837511	0.106525	13.4067	2.07701
D2_AN vs D2_IN	MF	down	GO:0046592	polyamine oxidase activity	2	985	5	33014	0.00837511	0.106525	13.4067	2.07701
D2_AN vs D2_IN	MF	down	GO:0047769	arogenate dehydratase activity	2	985	5	33014	0.00837511	0.106525	13.4067	2.07701
D2_AN vs D2_IN	MF	down	GO:0005244	voltage-gated ion channel activity	4	985	28	33014	0.00911621	0.113953	4.78811	2.04019
D2_AN vs D2_IN	MF	down	GO:0004197	cysteine-type endopeptidase activity	9	985	124	33014	0.0121668	0.140636	2.43267	1.91482
D2_AN vs D2_IN	MF	down	GO:0004335	galactokinase activity	2	985	6	33014	0.0123152	0.140636	11.1723	1.90956
D2_AN vs D2_IN	MF	down	GO:0043765	T/G mismatch-specific endonuclease activity	2	985	6	33014	0.0123152	0.140636	11.1723	1.90956
D2_AN vs D2_IN	MF	down	GO:0008792	arginine decarboxylase activity	2	985	6	33014	0.0123152	0.140636	11.1723	1.90956
D2_AN vs D2_IN	MF	down	GO:0004075	biotin carboxylase activity	2	985	6	33014	0.0123152	0.140636	11.1723	1.90956
D2_AN vs D2_IN	MF	down	GO:0046872	metal ion binding	167	985	4750	33014	0.0124148	0.140636	1.17838	1.90606
D2_AN vs D2_IN	MF	down	GO:0016857	racemase and epimerase activity, acting on carbohydrates and derivatives	3	985	17	33014	0.0131713	0.146911	5.91472	1.88037
D2_AN vs D2_IN	MF	down	GO:0004601	peroxidase activity	13	985	216	33014	0.0133741	0.146912	2.01721	1.87374
D2_AN vs D2_IN	MF	down	GO:0050660	flavin adenine dinucleotide binding	14	985	243	33014	0.0149291	0.155619	1.93101	1.82597
D2_AN vs D2_IN	MF	down	GO:0016627	oxidoreductase activity, acting on the CH-CH group of donors	5	985	49	33014	0.0150962	0.155619	3.42008	1.82113
D2_AN vs D2_IN	MF	down	GO:0004176	ATP-dependent peptidase activity	5	985	49	33014	0.0150962	0.155619	3.42008	1.82113
D2_AN vs D2_IN	MF	down	GO:0016702	oxidoreductase activity, acting on single donors with incorporation of molecular oxygen, incorporation of two atoms of oxygen	5	985	49	33014	0.0150962	0.155619	3.42008	1.82113
D2_AN vs D2_IN	MF	down	GO:0003854	3-beta-hydroxy-delta5-steroid dehydrogenase activity	8	985	108	33014	0.0156928	0.155619	2.48272	1.8043
D2_AN vs D2_IN	MF	down	GO:0008134	transcription factor binding	5	985	50	33014	0.0163729	0.155619	3.35168	1.78587
D2_AN vs D2_IN	MF	down	GO:0004664	prephenate dehydratase activity	2	985	7	33014	0.0169024	0.155619	9.57621	1.77205
D2_AN vs D2_IN	MF	down	GO:0051538	3 iron, 4 sulfur cluster binding	2	985	7	33014	0.0169024	0.155619	9.57621	1.77205
D2_AN vs D2_IN	MF	down	GO:0032441	pheophorbide a oxygenase activity	2	985	7	33014	0.0169024	0.155619	9.57621	1.77205
D2_AN vs D2_IN	MF	down	GO:0008442	3-hydroxyisobutyrate dehydrogenase activity	2	985	7	33014	0.0169024	0.155619	9.57621	1.77205
D2_AN vs D2_IN	MF	down	GO:0004612	phosphoenolpyruvate carboxykinase (ATP) activity	2	985	7	33014	0.0169024	0.155619	9.57621	1.77205
D2_AN vs D2_IN	MF	down	GO:0004611	phosphoenolpyruvate carboxykinase activity	2	985	7	33014	0.0169024	0.155619	9.57621	1.77205
D2_AN vs D2_IN	MF	down	GO:0008233	peptidase activity	42	985	1005	33014	0.0186936	0.155619	1.4007	1.72831
D2_AN vs D2_IN	MF	down	GO:0016671	oxidoreductase activity, acting on a sulfur group of donors, disulfide as acceptor	4	985	36	33014	0.0217579	0.155619	3.72408	1.66238
D2_AN vs D2_IN	MF	down	GO:0008081	phosphoric diester hydrolase activity	6	985	73	33014	0.0217898	0.155619	2.7548	1.66175
D2_AN vs D2_IN	MF	down	GO:0005542	folic acid binding	2	985	8	33014	0.0220948	0.155619	8.37919	1.65571
D2_AN vs D2_IN	MF	down	GO:0000014	single-stranded DNA endodeoxyribonuclease activity	2	985	8	33014	0.0220948	0.155619	8.37919	1.65571
D2_AN vs D2_IN	MF	down	GO:0003997	acyl-CoA oxidase activity	2	985	8	33014	0.0220948	0.155619	8.37919	1.65571
D2_AN vs D2_IN	MF	down	GO:0035091	phosphatidylinositol binding	5	985	54	33014	0.0221908	0.155619	3.1034	1.65383
D2_AN vs D2_IN	MF	down	GO:0019843	rRNA binding	9	985	138	33014	0.0228765	0.155619	2.18588	1.64061
D2_AN vs D2_IN	MF	down	GO:0052692	raffinose alpha-galactosidase activity	3	985	22	33014	0.0267226	0.155619	4.57047	1.57312
D2_AN vs D2_IN	MF	down	GO:0015193	L-proline transmembrane transporter activity	2	985	9	33014	0.0278523	0.155619	7.44817	1.55514
D2_AN vs D2_IN	MF	down	GO:0042162	telomeric DNA binding	2	985	9	33014	0.0278523	0.155619	7.44817	1.55514
D2_AN vs D2_IN	MF	down	GO:0017076	purine nucleotide binding	2	985	9	33014	0.0278523	0.155619	7.44817	1.55514
D2_AN vs D2_IN	MF	down	GO:0016829	lyase activity	25	985	556	33014	0.02886	0.155619	1.50705	1.5397
D2_AN vs D2_IN	MF	down	GO:0004722	protein serine/threonine phosphatase activity	10	985	168	33014	0.0297387	0.155619	1.99504	1.52668
D2_AN vs D2_IN	MF	down	GO:0072585	xanthosine nucleotidase activity	1	985	1	33014	0.0298358	0.155619	33.5168	1.52526
D2_AN vs D2_IN	MF	down	GO:0004411	homogentisate 1,2-dioxygenase activity	1	985	1	33014	0.0298358	0.155619	33.5168	1.52526
D2_AN vs D2_IN	MF	down	GO:0052886	9,9'-dicis-carotene:quinone oxidoreductase activity	1	985	1	33014	0.0298358	0.155619	33.5168	1.52526
D2_AN vs D2_IN	MF	down	GO:0052887	7,9,9'-tricis-neurosporene:quinone oxidoreductase activity	1	985	1	33014	0.0298358	0.155619	33.5168	1.52526
D2_AN vs D2_IN	MF	down	GO:0051721	protein phosphatase 2A binding	1	985	1	33014	0.0298358	0.155619	33.5168	1.52526
D2_AN vs D2_IN	MF	down	GO:0042903	tubulin deacetylase activity	1	985	1	33014	0.0298358	0.155619	33.5168	1.52526
D2_AN vs D2_IN	MF	down	GO:0046028	electron transporter, transferring electrons from cytochrome b6/f complex of photosystem II activity	1	985	1	33014	0.0298358	0.155619	33.5168	1.52526
D2_AN vs D2_IN	MF	down	GO:0008703	5-amino-6-(5-phosphoribosylamino)uracil reductase activity	1	985	1	33014	0.0298358	0.155619	33.5168	1.52526
D2_AN vs D2_IN	MF	down	GO:0045181	glutamate synthase activity, NAD(P)H as acceptor	1	985	1	33014	0.0298358	0.155619	33.5168	1.52526
D2_AN vs D2_IN	MF	down	GO:0004320	oleoyl-[acyl-carrier-protein] hydrolase activity	1	985	1	33014	0.0298358	0.155619	33.5168	1.52526
D2_AN vs D2_IN	MF	down	GO:0047131	saccharopine dehydrogenase (NAD+, L-glutamate-forming) activity	1	985	1	33014	0.0298358	0.155619	33.5168	1.52526
D2_AN vs D2_IN	MF	down	GO:0047130	saccharopine dehydrogenase (NADP+, L-lysine-forming) activity	1	985	1	33014	0.0298358	0.155619	33.5168	1.52526
D2_AN vs D2_IN	MF	down	GO:0050421	nitrite reductase (NO-forming) activity	1	985	1	33014	0.0298358	0.155619	33.5168	1.52526
D2_AN vs D2_IN	MF	down	GO:0051990	(R)-2-hydroxyglutarate dehydrogenase activity	1	985	1	33014	0.0298358	0.155619	33.5168	1.52526
D2_AN vs D2_IN	MF	down	GO:0008746	NAD(P)+ transhydrogenase activity	1	985	1	33014	0.0298358	0.155619	33.5168	1.52526
D2_AN vs D2_IN	MF	down	GO:0004147	dihydrolipoamide branched chain acyltransferase activity	1	985	1	33014	0.0298358	0.155619	33.5168	1.52526
D2_AN vs D2_IN	MF	down	GO:0050278	sedoheptulose-bisphosphatase activity	1	985	1	33014	0.0298358	0.155619	33.5168	1.52526
D2_AN vs D2_IN	MF	down	GO:0043879	glycolate transmembrane transporter activity	1	985	1	33014	0.0298358	0.155619	33.5168	1.52526
D2_AN vs D2_IN	MF	down	GO:0043754	dihydrolipoyllysine-residue (2-methylpropanoyl)transferase activity	1	985	1	33014	0.0298358	0.155619	33.5168	1.52526
D2_AN vs D2_IN	MF	down	GO:0004038	allantoinase activity	1	985	1	33014	0.0298358	0.155619	33.5168	1.52526
D2_AN vs D2_IN	MF	down	GO:0004370	glycerol kinase activity	1	985	1	33014	0.0298358	0.155619	33.5168	1.52526
D2_AN vs D2_IN	MF	down	GO:0016295	myristoyl-[acyl-carrier-protein] hydrolase activity	1	985	1	33014	0.0298358	0.155619	33.5168	1.52526
D2_AN vs D2_IN	MF	down	GO:0016296	palmitoyl-[acyl-carrier-protein] hydrolase activity	1	985	1	33014	0.0298358	0.155619	33.5168	1.52526
D2_AN vs D2_IN	MF	down	GO:0016040	glutamate synthase (NADH) activity	1	985	1	33014	0.0298358	0.155619	33.5168	1.52526
D2_AN vs D2_IN	MF	down	GO:0016041	glutamate synthase (ferredoxin) activity	1	985	1	33014	0.0298358	0.155619	33.5168	1.52526
D2_AN vs D2_IN	MF	down	GO:0004043	L-aminoadipate-semialdehyde dehydrogenase activity	1	985	1	33014	0.0298358	0.155619	33.5168	1.52526
D2_AN vs D2_IN	MF	down	GO:0004174	electron-transferring-flavoprotein dehydrogenase activity	1	985	1	33014	0.0298358	0.155619	33.5168	1.52526
D2_AN vs D2_IN	MF	down	GO:0017113	dihydropyrimidine dehydrogenase (NADP+) activity	1	985	1	33014	0.0298358	0.155619	33.5168	1.52526
D2_AN vs D2_IN	MF	down	GO:0009671	nitrate:proton symporter activity	1	985	1	33014	0.0298358	0.155619	33.5168	1.52526
D2_AN vs D2_IN	MF	down	GO:0047940	glucuronokinase activity	1	985	1	33014	0.0298358	0.155619	33.5168	1.52526
D2_AN vs D2_IN	MF	down	GO:0008117	sphinganine-1-phosphate aldolase activity	1	985	1	33014	0.0298358	0.155619	33.5168	1.52526
D2_AN vs D2_IN	MF	down	GO:0043014	alpha-tubulin binding	1	985	1	33014	0.0298358	0.155619	33.5168	1.52526
D2_AN vs D2_IN	MF	down	GO:0008481	sphinganine kinase activity	1	985	1	33014	0.0298358	0.155619	33.5168	1.52526
D2_AN vs D2_IN	MF	down	GO:0010209	vacuolar sorting signal binding	1	985	1	33014	0.0298358	0.155619	33.5168	1.52526
D2_AN vs D2_IN	MF	down	GO:0047545	2-hydroxyglutarate dehydrogenase activity	1	985	1	33014	0.0298358	0.155619	33.5168	1.52526
D2_AN vs D2_IN	MF	down	GO:0009045	xylose isomerase activity	1	985	1	33014	0.0298358	0.155619	33.5168	1.52526
D2_AN vs D2_IN	MF	down	GO:0003826	alpha-ketoacid dehydrogenase activity	1	985	1	33014	0.0298358	0.155619	33.5168	1.52526
D2_AN vs D2_IN	MF	down	GO:0080124	pheophytinase activity	1	985	1	33014	0.0298358	0.155619	33.5168	1.52526
D2_AN vs D2_IN	MF	down	GO:0048307	ferredoxin-nitrite reductase activity	1	985	1	33014	0.0298358	0.155619	33.5168	1.52526
D2_AN vs D2_IN	MF	down	GO:0016719	carotene 7,8-desaturase activity	1	985	1	33014	0.0298358	0.155619	33.5168	1.52526
D2_AN vs D2_IN	MF	down	GO:0004753	saccharopine dehydrogenase activity	1	985	1	33014	0.0298358	0.155619	33.5168	1.52526
D2_AN vs D2_IN	MF	down	GO:0015633	zinc transporting ATPase activity	1	985	1	33014	0.0298358	0.155619	33.5168	1.52526
D2_AN vs D2_IN	MF	down	GO:0046554	malate dehydrogenase (NADP+) activity	1	985	1	33014	0.0298358	0.155619	33.5168	1.52526
D2_AN vs D2_IN	MF	down	GO:0047889	ferredoxin-nitrate reductase activity	1	985	1	33014	0.0298358	0.155619	33.5168	1.52526
D2_AN vs D2_IN	MF	down	GO:0034485	phosphatidylinositol-3,4,5-trisphosphate 5-phosphatase activity	1	985	1	33014	0.0298358	0.155619	33.5168	1.52526
D2_AN vs D2_IN	MF	down	GO:1901974	glycerate transmembrane transporter activity	1	985	1	33014	0.0298358	0.155619	33.5168	1.52526
D2_AN vs D2_IN	MF	down	GO:0004846	urate oxidase activity	1	985	1	33014	0.0298358	0.155619	33.5168	1.52526
D2_AN vs D2_IN	MF	down	GO:0003993	acid phosphatase activity	6	985	80	33014	0.0323754	0.166469	2.51376	1.48978
D2_AN vs D2_IN	MF	down	GO:0016831	carboxy-lyase activity	6	985	80	33014	0.0323754	0.166469	2.51376	1.48978
D2_AN vs D2_IN	MF	down	GO:0005484	SNAP receptor activity	5	985	60	33014	0.0331816	0.168387	2.79306	1.4791
D2_AN vs D2_IN	MF	down	GO:0004540	ribonuclease activity	4	985	41	33014	0.0333149	0.168387	3.26993	1.47736
D2_AN vs D2_IN	MF	down	GO:0005247	voltage-gated chloride channel activity	2	985	10	33014	0.0341365	0.168387	6.70335	1.46678
D2_AN vs D2_IN	MF	down	GO:0005261	cation channel activity	2	985	10	33014	0.0341365	0.168387	6.70335	1.46678
D2_AN vs D2_IN	MF	down	GO:0010242	oxygen evolving activity	2	985	10	33014	0.0341365	0.168387	6.70335	1.46678
D2_AN vs D2_IN	MF	down	GO:0004721	phosphoprotein phosphatase activity	10	985	172	33014	0.034142	0.168387	1.94865	1.46671
D2_AN vs D2_IN	MF	down	GO:0030551	cyclic nucleotide binding	4	985	42	33014	0.0359816	0.176261	3.19207	1.44392
D2_AN vs D2_IN	MF	down	GO:0030553	cGMP binding	3	985	25	33014	0.0373785	0.181875	4.02201	1.42738
D2_AN vs D2_IN	MF	down	GO:0004565	beta-galactosidase activity	4	985	43	33014	0.038768	0.186138	3.11784	1.41153
D2_AN vs D2_IN	MF	down	GO:0008324	cation transmembrane transporter activity	4	985	43	33014	0.038768	0.186138	3.11784	1.41153
D2_AN vs D2_IN	MF	down	GO:0005254	chloride channel activity	2	985	11	33014	0.040911	0.194639	6.09395	1.38816
D2_AN vs D2_IN	MF	down	GO:0015198	oligopeptide transporter activity	3	985	26	33014	0.041344	0.194639	3.86732	1.38359
D2_AN vs D2_IN	MF	down	GO:0030552	cAMP binding	3	985	26	33014	0.041344	0.194639	3.86732	1.38359
D2_AN vs D2_IN	MF	down	GO:0005199	structural constituent of cell wall	3	985	27	33014	0.0455121	0.20391	3.72408	1.34187
D2_AN vs D2_IN	MF	down	GO:0004185	serine-type carboxypeptidase activity	6	985	87	33014	0.0458367	0.20391	2.3115	1.33879
D2_AN vs D2_IN	MF	down	GO:0030554	adenyl nucleotide binding	4	985	46	33014	0.0478461	0.20391	2.9145	1.32015
D2_AN vs D2_IN	MF	down	GO:0016208	AMP binding	2	985	12	33014	0.048141	0.20391	5.58613	1.31748
D2_AN vs D2_IN	MF	down	GO:0004566	beta-glucuronidase activity	2	985	12	33014	0.048141	0.20391	5.58613	1.31748
D2_AN vs D2_IN	MF	down	GO:0051213	dioxygenase activity	10	985	183	33014	0.0485474	0.20391	1.83152	1.31383
D2_AN vs D2_IN	MF	down	GO:0008236	serine-type peptidase activity	12	985	234	33014	0.0491965	0.20391	1.71881	1.30807
D2_AN vs D2_IN	MF	down	GO:1990136	linoleate 9S-lipoxygenase activity	3	985	28	33014	0.0498796	0.20391	3.59108	1.30208
