# Supplementary material for: Identification of Competing Endogenous RNAs (ceRNAs) Network Associated with Drought Tolerance in Medicago truncatula with Rhizobium Symbiosis
Source: Int J Mol Sci. 2022 Nov 17;23(22):14237. doi: 10.3390/ijms232214237 (PMC9696283; doi:10.3390/ijms232214237)
Supplement: Supplementary file 1 [file ijms-23-14237-s001.zip › Supplementary Table S4.xlsx]

## Sheet: Sheet1
Group	Style	PathwayID	PathwayTerm	DifGene	AllDifGene	GeneInPathway	AllGene	P-Value	FDR	Enrichment	(-log10P)
D0_IN vs D0_NN	up	PATH:00330	Arginine and proline metabolism	1	1	109	6439	0.0169281	0.0338562	59.0734	1.77139
D0_AN vs D0_NN	up	PATH:04141	Protein processing in endoplasmic reticulum	18	27	358	6439	5.04081e-17	6.55306e-16	11.9907	16.2975
D0_AN vs D0_NN	up	PATH:04626	Plant-pathogen interaction	4	27	312	6439	0.0393384	0.2557	3.05745	1.40518
D0_AN vs D0_NN	down	PATH:00730	Thiamine metabolism	1	3	19	6439	0.00882758	0.0794482	112.965	2.05416
D0_AN vs D0_NN	down	PATH:00030	Pentose phosphate pathway	1	3	65	6439	0.0299841	0.124065	33.0205	1.52311
D0_AN vs D0_NN	down	PATH:00460	Cyanoamino acid metabolism	1	3	90	6439	0.0413549	0.124065	23.8481	1.38347
D0_AN vs D0_IN	up	PATH:04141	Protein processing in endoplasmic reticulum	19	27	358	6439	1.3311e-18	1.99665e-17	12.6568	17.8758
D1_IN vs D1_NN	up	PATH:00920	Sulfur metabolism	1	2	37	6439	0.0114603	0.0473384	87.0135	1.9408
D1_IN vs D1_NN	up	PATH:00450	Selenocompound metabolism	1	2	51	6439	0.0157795	0.0473384	63.1275	1.80191
D1_IN vs D1_NN	up	PATH:04145	Phagosome	1	2	95	6439	0.0292923	0.0512743	33.8895	1.53325
D1_IN vs D1_NN	up	PATH:00270	Cysteine and methionine metabolism	1	2	111	6439	0.0341829	0.0512743	29.0045	1.46619
D1_IN vs D1_NN	down	PATH:00480	Glutathione metabolism	9	90	136	6439	0.00010641	0.00670385	4.73456	3.97302
D1_IN vs D1_NN	down	PATH:04140	Regulation of autophagy	3	90	17	6439	0.00155827	0.0318226	12.6255	2.80736
D1_IN vs D1_NN	down	PATH:00902	Monoterpenoid biosynthesis	4	90	37	6439	0.00165723	0.0318226	7.73453	2.78062
D1_IN vs D1_NN	down	PATH:00062	Fatty acid elongation	4	90	39	6439	0.00202048	0.0318226	7.33789	2.69455
D1_IN vs D1_NN	down	PATH:04075	Plant hormone signal transduction	12	90	384	6439	0.00680135	0.0856971	2.23576	2.1674
D1_IN vs D1_NN	down	PATH:00905	Brassinosteroid biosynthesis	2	90	13	6439	0.0136348	0.143165	11.0068	1.86535
D1_IN vs D1_NN	down	PATH:00195	Photosynthesis	4	90	90	6439	0.036718	0.330462	3.17975	1.43512
D1_AN vs D1_NN	up	PATH:04141	Protein processing in endoplasmic reticulum	2	2	358	6439	0.00308306	0.00924918	17.986	2.51102
D1_AN vs D1_NN	up	PATH:03060	Protein export	1	2	58	6439	0.0179355	0.0269032	55.5086	1.74629
D1_AN vs D1_NN	up	PATH:04145	Phagosome	1	2	95	6439	0.0292923	0.0292923	33.8895	1.53325
D1_AN vs D1_NN	down	PATH:00480	Glutathione metabolism	11	117	136	6439	3.20266e-05	0.00155609	4.45129	4.49449
D1_AN vs D1_NN	down	PATH:00902	Monoterpenoid biosynthesis	6	117	37	6439	4.64506e-05	0.00155609	8.92446	4.33301
D1_AN vs D1_NN	down	PATH:04626	Plant-pathogen interaction	15	117	312	6439	0.000481007	0.0107425	2.64587	3.31785
D1_AN vs D1_NN	down	PATH:04140	Regulation of autophagy	3	117	17	6439	0.00330143	0.0514559	9.71192	2.4813
D1_AN vs D1_NN	down	PATH:04075	Plant hormone signal transduction	15	117	384	6439	0.00383999	0.0514559	2.14977	2.41567
D1_AN vs D1_NN	down	PATH:00195	Photosynthesis	5	117	90	6439	0.0234967	0.224897	3.05745	1.62899
D1_AN vs D1_NN	down	PATH:00460	Cyanoamino acid metabolism	5	117	90	6439	0.0234967	0.224897	3.05745	1.62899
D1_AN vs D1_NN	down	PATH:00750	Vitamin B6 metabolism	2	117	15	6439	0.0294572	0.246704	7.33789	1.53081
D1_AN vs D1_IN	up	PATH:00500	Starch and sucrose metabolism	1	1	292	6439	0.0453487	0.0906973	22.0514	1.34344
D1_AN vs D1_IN	down	PATH:00909	Sesquiterpenoid and triterpenoid biosynthesis	1	1	41	6439	0.00636745	0.00636745	157.049	2.19603
D2_IN vs D2_NN	down	PATH:04650	Natural killer cell mediated cytotoxicity	1	5	40	6439	0.0306866	0.135961	32.195	1.51305
D2_IN vs D2_NN	down	PATH:00908	Zeatin biosynthesis	1	5	49	6439	0.0374861	0.135961	26.2816	1.42613
D2_AN vs D2_NN	up	PATH:04144	Endocytosis	6	42	225	6439	0.00311334	0.115194	4.08825	2.50677
D2_AN vs D2_NN	up	PATH:03040	Spliceosome	6	42	337	6439	0.0209329	0.323783	2.72955	1.67917
D2_AN vs D2_NN	up	PATH:00941	Flavonoid biosynthesis	3	42	99	6439	0.0262527	0.323783	4.64574	1.58083
D2_AN vs D2_NN	up	PATH:00450	Selenocompound metabolism	2	42	51	6439	0.0433025	0.342249	6.01214	1.36349
D2_AN vs D2_NN	up	PATH:00510	N-Glycan biosynthesis	2	42	55	6439	0.0496216	0.342249	5.57489	1.30433
D2_AN vs D2_NN	down	PATH:00280	Valine, leucine and isoleucine degradation	9	105	61	6439	4.9463e-07	3.66026e-05	9.04778	6.30572
D2_AN vs D2_NN	down	PATH:04140	Regulation of autophagy	5	105	17	6439	5.54965e-06	0.000205337	18.0364	5.25573
D2_AN vs D2_NN	down	PATH:01100	Metabolic pathways	62	105	2585	6439	6.23099e-05	0.00153698	1.47082	4.20544
D2_AN vs D2_NN	down	PATH:00410	beta-Alanine metabolism	5	105	52	6439	0.00148207	0.0274182	5.89652	2.82913
D2_AN vs D2_NN	down	PATH:00910	Nitrogen metabolism	5	105	59	6439	0.00260919	0.038616	5.19693	2.58349
D2_AN vs D2_NN	down	PATH:00195	Photosynthesis	6	105	90	6439	0.0033518	0.0413388	4.08825	2.47472
D2_AN vs D2_NN	down	PATH:00330	Arginine and proline metabolism	6	105	109	6439	0.00850798	0.0899415	3.37562	2.07017
D2_AN vs D2_NN	down	PATH:00740	Riboflavin metabolism	2	105	13	6439	0.018274	0.162168	9.43443	1.73817
D2_AN vs D2_NN	down	PATH:00920	Sulfur metabolism	3	105	37	6439	0.0219146	0.162168	4.9722	1.65927
D2_AN vs D2_NN	down	PATH:00565	Ether lipid metabolism	3	105	37	6439	0.0219146	0.162168	4.9722	1.65927
D2_AN vs D2_NN	down	PATH:00071	Fatty acid degradation	4	105	68	6439	0.024507	0.164865	3.60728	1.61071
D2_AN vs D2_NN	down	PATH:00130	Ubiquinone and other terpenoid-quinone biosynthesis	3	105	43	6439	0.0324588	0.193802	4.27841	1.48867
D2_AN vs D2_NN	down	PATH:00270	Cysteine and methionine metabolism	5	105	111	6439	0.034458	0.193802	2.76233	1.46271
D2_AN vs D2_NN	down	PATH:00950	Isoquinoline alkaloid biosynthesis	2	105	19	6439	0.0376066	0.193802	6.45514	1.42474
D2_AN vs D2_NN	down	PATH:00591	Linoleic acid metabolism	3	105	47	6439	0.0407157	0.193802	3.91429	1.39024
D2_AN vs D2_NN	down	PATH:00630	Glyoxylate and dicarboxylate metabolism	4	105	82	6439	0.044358	0.193802	2.99141	1.35303
D2_AN vs D2_NN	down	PATH:00350	Tyrosine metabolism	3	105	50	6439	0.0475379	0.193802	3.67943	1.32296
D2_AN vs D2_NN	down	PATH:00561	Glycerolipid metabolism	4	105	84	6439	0.047758	0.193802	2.92018	1.32095
D2_AN vs D2_NN	down	PATH:00450	Selenocompound metabolism	3	105	51	6439	0.0499295	0.193802	3.60728	1.30164
D2_AN vs D2_IN	up	PATH:02010	ABC transporters	6	134	49	6439	0.000486956	0.0238368	5.88395	3.31251
D2_AN vs D2_IN	up	PATH:03008	Ribosome biogenesis in eukaryotes	9	134	119	6439	0.000781534	0.0238368	3.6342	3.10705
D2_AN vs D2_IN	up	PATH:04144	Endocytosis	10	134	225	6439	0.0184836	0.349031	2.13566	1.73321
D2_AN vs D2_IN	up	PATH:00510	N-Glycan biosynthesis	4	134	55	6439	0.0269993	0.349031	3.49471	1.56865
D2_AN vs D2_IN	up	PATH:04626	Plant-pathogen interaction	12	134	312	6439	0.0286091	0.349031	1.84816	1.5435
D2_AN vs D2_IN	down	PATH:01100	Metabolic pathways	153	251	2585	6439	9.61109e-12	9.32276e-10	1.51836	11.0172
D2_AN vs D2_IN	down	PATH:00910	Nitrogen metabolism	13	251	59	6439	2.87057e-07	1.39223e-05	5.65244	6.54203
D2_AN vs D2_IN	down	PATH:00280	Valine, leucine and isoleucine degradation	12	251	61	6439	3.00631e-06	9.72041e-05	5.04657	5.52197
D2_AN vs D2_IN	down	PATH:00330	Arginine and proline metabolism	16	251	109	6439	4.071e-06	9.87217e-05	3.76563	5.3903
D2_AN vs D2_IN	down	PATH:00250	Alanine, aspartate and glutamate metabolism	10	251	64	6439	0.000159928	0.00279405	4.00834	3.79608
D2_AN vs D2_IN	down	PATH:00195	Photosynthesis	12	251	90	6439	0.000172828	0.00279405	3.42045	3.76239
D2_AN vs D2_IN	down	PATH:00630	Glyoxylate and dicarboxylate metabolism	11	251	82	6439	0.00030498	0.00422614	3.44131	3.51573
D2_AN vs D2_IN	down	PATH:04140	Regulation of autophagy	5	251	17	6439	0.00036402	0.00441374	7.54511	3.43887
D2_AN vs D2_IN	down	PATH:00710	Carbon fixation in photosynthetic organisms	12	251	100	6439	0.00046903	0.0050551	3.07841	3.3288
D2_AN vs D2_IN	down	PATH:00350	Tyrosine metabolism	7	251	50	6439	0.00299252	0.0290275	3.59147	2.52396
D2_AN vs D2_IN	down	PATH:00400	Phenylalanine, tyrosine and tryptophan biosynthesis	7	251	54	6439	0.00464971	0.0355115	3.32544	2.33257
D2_AN vs D2_IN	down	PATH:00620	Pyruvate metabolism	11	251	114	6439	0.00467697	0.0355115	2.47533	2.33004
D2_AN vs D2_IN	down	PATH:00052	Galactose metabolism	9	251	83	6439	0.00475928	0.0355115	2.78169	2.32246
D2_AN vs D2_IN	down	PATH:00592	alpha-Linolenic acid metabolism	10	251	100	6439	0.00535187	0.0355687	2.56534	2.27149
D2_AN vs D2_IN	down	PATH:00950	Isoquinoline alkaloid biosynthesis	4	251	19	6439	0.00550032	0.0355687	5.40071	2.25961
D2_AN vs D2_IN	down	PATH:00591	Linoleic acid metabolism	6	251	47	6439	0.00928039	0.0529528	3.2749	2.03243
D2_AN vs D2_IN	down	PATH:00860	Porphyrin and chlorophyll metabolism	6	251	47	6439	0.00928039	0.0529528	3.2749	2.03243
D2_AN vs D2_IN	down	PATH:04146	Peroxisome	9	251	97	6439	0.0129319	0.0696884	2.38021	1.88834
D2_AN vs D2_IN	down	PATH:00071	Fatty acid degradation	7	251	68	6439	0.0160772	0.0782086	2.64079	1.79379
D2_AN vs D2_IN	down	PATH:00561	Glycerolipid metabolism	8	251	84	6439	0.0161255	0.0782086	2.44318	1.79249
D2_AN vs D2_IN	down	PATH:01110	Biosynthesis of secondary metabolites	74	251	1541	6439	0.02311	0.106746	1.2319	1.6362
D2_AN vs D2_IN	down	PATH:00130	Ubiquinone and other terpenoid-quinone biosynthesis	5	251	43	6439	0.0248644	0.10963	2.98295	1.60442
D2_AN vs D2_IN	down	PATH:00960	Tropane, piperidine and pyridine alkaloid biosynthesis	4	251	31	6439	0.0310215	0.13083	3.31011	1.50834
D2_AN vs D2_IN	down	PATH:00020	Citrate cycle (TCA cycle)	6	251	64	6439	0.0375884	0.15192	2.405	1.42495
