# Supplementary material for: Identification of Competing Endogenous RNAs (ceRNAs) Network Associated with Drought Tolerance in Medicago truncatula with Rhizobium Symbiosis
Source: Int J Mol Sci. 2022 Nov 17;23(22):14237. doi: 10.3390/ijms232214237 (PMC9696283; doi:10.3390/ijms232214237)
Supplement: Supplementary file 1 [file ijms-23-14237-s001.zip › Supplementary Table S5.xlsx]

## Sheet: DEG_cluster
DEG	DEG_cluster	Membership
MTR_0001s0490	6	0.208094
MTR_0001s0660	2	0.148134
MTR_0002s0090	10	0.180118
MTR_0003s0470	9	0.285526
MTR_0003s0500	2	0.231176
MTR_0003s0580	10	0.144154
MTR_0003s0620	10	0.272244
MTR_0004s0440	2	0.227624
MTR_0004s0510	3	0.564534
MTR_0005s0130	2	0.245731
MTR_0005s0200	2	0.238308
MTR_0006s0160	2	0.260169
MTR_0006s0240	4	0.204632
MTR_0007s0060	2	0.266811
MTR_0007s0070	2	0.233521
MTR_0007s0090	2	0.243553
MTR_0007s0380	10	0.208559
MTR_0008s0470	10	0.285351
MTR_0011s0020	10	0.131624
MTR_0011s0300	5	0.174095
MTR_0012s0150	2	0.271767
MTR_0014s0040	2	0.250329
MTR_0019s0070	2	0.197134
MTR_0022s0200	7	0.275879
MTR_0022s0290	2	0.231878
MTR_0024s0020	7	0.236717
MTR_0027s0180	3	0.591844
MTR_0034s0060	8	0.329835
MTR_0035s0150	9	0.407551
MTR_0036s0010	10	0.235744
MTR_0036s0050	2	0.267087
MTR_0036s0280	9	0.170484
MTR_0038s0080	2	0.261729
MTR_0050s0180	3	0.46722
MTR_0053s0030	8	0.64981
MTR_0054s0140	10	0.299752
MTR_0057s0130	3	0.174646
MTR_0058s0010	9	0.172529
MTR_0059s0060	9	0.251124
MTR_0067s0070	2	0.249237
MTR_0069s0020	10	0.210371
MTR_0070s0020	2	0.263409
MTR_0072s0050	7	0.645606
MTR_0078s0060	2	0.227198
MTR_0078s0190	2	0.243617
MTR_0079s0070	3	0.680028
MTR_0083s0120	2	0.24983
MTR_0087s0020	5	0.221837
MTR_0087s0040	5	0.198683
MTR_0087s0090	2	0.222181
MTR_0092s0060	2	0.228745
MTR_0095s0020	2	0.222009
MTR_0095s0040	7	0.223376
MTR_0103s0090	9	0.363863
MTR_0110s0030	5	0.18383
MTR_0110s0040	5	0.189133
MTR_0110s0060	5	0.212358
MTR_0113s0040	8	0.257676
MTR_0126s0080	2	0.16393
MTR_0131s0030	5	0.193542
MTR_0133s0030	2	0.263161
MTR_0140s0030	3	0.194108
MTR_0152s0100	5	0.215966
MTR_0170s0030	5	0.179548
MTR_0184s0040	2	0.236271
MTR_0185s0010	10	0.235102
MTR_0186s0030	2	0.205363
MTR_0194s0050	2	0.212103
MTR_0197s0070	5	0.189458
MTR_0204s0040	3	0.257098
MTR_0227s0010	1	0.366307
MTR_0242s0020	3	0.312822
MTR_0256s0050	2	0.201839
MTR_0271s0070	10	0.16156
MTR_0279s0020	10	0.222274
MTR_0286s0040	5	0.186526
MTR_0318s0020	4	0.164297
MTR_0339s0020	8	0.296087
MTR_0339s0030	2	0.248023
MTR_0365s0020	1	0.569892
MTR_0365s0030	10	0.168185
MTR_0368s0010	7	0.158367
MTR_0374s0050	10	0.19803
MTR_0388s0020	3	0.251297
MTR_0400s0040	10	0.188618
MTR_0419s0050	10	0.180209
MTR_0428s0020	9	0.266378
MTR_0428s0030	10	0.168595
MTR_0429s0020	5	0.223233
MTR_0438s0020	10	0.271643
MTR_0460s0010	2	0.263315
MTR_0474s0020	2	0.255604
MTR_0475s0020	5	0.213716
MTR_0478s0010	10	0.361716
MTR_0493s0020	7	0.215808
MTR_0511s0010	2	0.243422
MTR_0662s0030	7	0.174374
MTR_0667s0010	7	0.475473
MTR_0690s0010	2	0.236292
MTR_0693s0030	3	0.180389
MTR_0783s0010	2	0.258055
MTR_0891s0010	10	0.214537
MTR_0922s0020	5	0.210315
MTR_0929s0010	2	0.246245
MTR_1142s0010	5	0.203151
MTR_1173s0010	7	0.194041
MTR_1408s0010	2	0.219497
MTR_1454s0010	2	0.245692
MTR_1588s0010	2	0.245797
MTR_1643s0010	2	0.270752
MTR_1g004990	1	0.447575
MTR_1g006695	8	0.353089
MTR_1g007370	5	0.202563
MTR_1g007580	1	0.391501
MTR_1g008310	2	0.261593
MTR_1g008360	10	0.450025
MTR_1g008380	2	0.213359
MTR_1g009030	10	0.175202
MTR_1g009190	9	0.458693
MTR_1g009200	2	0.223425
MTR_1g009270	2	0.238235
MTR_1g009830	10	0.176718
MTR_1g009860	8	0.309096
MTR_1g010240	2	0.248149
MTR_1g010260	2	0.256163
MTR_1g010270	6	0.218354
MTR_1g010300	9	0.304611
MTR_1g011650	2	0.176232
MTR_1g012280	3	0.835319
MTR_1g012290	3	0.695858
MTR_1g012330	8	0.303466
MTR_1g012550	7	0.166924
MTR_1g012610	8	0.505615
MTR_1g013050	9	0.166701
MTR_1g013110	1	0.486943
MTR_1g013130	2	0.228287
MTR_1g013440	8	0.467826
MTR_1g013640	10	0.215319
MTR_1g013670	5	0.196906
MTR_1g014210	10	0.290317
MTR_1g014220	9	0.381521
MTR_1g014230	10	0.23555
MTR_1g014250	10	0.329797
MTR_1g014420	2	0.209753
MTR_1g014690	1	0.400482
MTR_1g014930	8	0.584624
MTR_1g015165	3	0.357635
MTR_1g015290	2	0.270706
MTR_1g015650	9	0.178962
MTR_1g015890	6	0.144839
MTR_1g015910	10	0.246201
MTR_1g016070	2	0.267465
MTR_1g016120	8	0.395967
MTR_1g016370	1	0.532714
MTR_1g016430	2	0.255101
MTR_1g016480	2	0.252253
MTR_1g016780	10	0.14934
MTR_1g017450	9	0.280096
MTR_1g017700	2	0.235802
MTR_1g017770	2	0.213618
MTR_1g017950	2	0.189481
MTR_1g018470	10	0.332835
MTR_1g018580	7	0.305508
MTR_1g018610	7	0.349072
MTR_1g018810	2	0.229664
MTR_1g018840	9	0.537783
MTR_1g019170	10	0.344852
MTR_1g019240	1	0.563884
MTR_1g019410	3	0.148613
MTR_1g019430	1	0.386516
MTR_1g019440	9	0.427291
MTR_1g019550	2	0.269525
MTR_1g019590	5	0.195525
MTR_1g019640	2	0.168287
MTR_1g019740	1	0.662071
MTR_1g019750	10	0.311277
MTR_1g019940	5	0.185446
MTR_1g021100	2	0.255278
MTR_1g021410	7	0.661766
MTR_1g021520	2	0.245848
MTR_1g021652	5	0.178303
MTR_1g021730	1	0.525074
MTR_1g021760	2	0.183222
MTR_1g021925	2	0.262958
MTR_1g022080	2	0.223747
MTR_1g022245	7	0.434325
MTR_1g022250	1	0.389745
MTR_1g022445	4	0.14494
MTR_1g022450	10	0.212269
MTR_1g022485	9	0.164143
MTR_1g022970	1	0.461245
MTR_1g023030	5	0.226934
MTR_1g023700	1	0.304047
MTR_1g023720	9	0.427809
MTR_1g023730	10	0.3842
MTR_1g024005	2	0.26249
MTR_1g025060	5	0.213637
MTR_1g025180	8	0.35089
MTR_1g025190	10	0.375858
MTR_1g025220	3	0.518939
MTR_1g025235	6	0.177139
MTR_1g025490	9	0.291721
MTR_1g026380	4	0.178095
MTR_1g026430	2	0.24801
MTR_1g026750	6	0.185212
MTR_1g026820	3	0.627277
MTR_1g026910	5	0.200668
MTR_1g027020	9	0.506203
MTR_1g027050	10	0.225564
MTR_1g027640	10	0.275596
MTR_1g027820	5	0.211482
MTR_1g027840	2	0.247012
MTR_1g027880	2	0.248615
MTR_1g027930	2	0.25231
MTR_1g027970	2	0.241996
MTR_1g028080	2	0.225265
MTR_1g028130	10	0.228311
MTR_1g028320	8	0.147148
MTR_1g028350	5	0.20454
MTR_1g028390	10	0.163266
MTR_1g029440	2	0.230388
MTR_1g029500	3	0.279249
MTR_1g029550	3	0.183343
MTR_1g029610	5	0.198823
MTR_1g029620	2	0.148193
MTR_1g029790	9	0.171614
MTR_1g030420	8	0.389299
MTR_1g030440	8	0.174055
MTR_1g030480	8	0.558394
MTR_1g030580	3	0.286053
MTR_1g030770	7	0.163313
MTR_1g031450	2	0.272783
MTR_1g031460	2	0.231673
MTR_1g031530	2	0.222123
MTR_1g031650	9	0.241137
MTR_1g031830	2	0.263118
MTR_1g032160	1	0.582847
MTR_1g032190	10	0.198169
MTR_1g032290	10	0.257685
MTR_1g032490	2	0.268867
MTR_1g032590	1	0.430421
MTR_1g032930	2	0.236293
MTR_1g033100	2	0.156729
MTR_1g033130	2	0.142119
MTR_1g033450	2	0.223479
MTR_1g034130	9	0.193983
MTR_1g034240	7	0.26551
MTR_1g034260	2	0.214258
MTR_1g034290	2	0.257075
MTR_1g034300	2	0.233648
MTR_1g034500	7	0.22162
MTR_1g034785	5	0.237033
MTR_1g035140	9	0.338258
MTR_1g035300	5	0.213218
MTR_1g036750	2	0.270742
MTR_1g037310	9	0.469623
MTR_1g038430	10	0.245548
MTR_1g040100	10	0.251846
MTR_1g040195	2	0.248041
MTR_1g040430	2	0.238293
MTR_1g040575	2	0.2294
MTR_1g040705	7	0.202719
MTR_1g040730	2	0.186176
MTR_1g041245	1	0.443575
MTR_1g041320	2	0.185266
MTR_1g041390	2	0.259802
MTR_1g041575	2	0.252292
MTR_1g041605	9	0.147535
MTR_1g041695	6	0.214209
MTR_1g042745	2	0.250565
MTR_1g043240	10	0.235995
MTR_1g043350	7	0.222563
MTR_1g045140	3	0.142743
MTR_1g045550	2	0.254915
MTR_1g046850	2	0.221715
MTR_1g047210	1	0.553596
MTR_1g047800	2	0.260843
MTR_1g048360	1	0.484462
MTR_1g048370	8	0.557987
MTR_1g048610	7	0.31982
MTR_1g048970	2	0.2591
MTR_1g048990	3	0.205776
MTR_1g050750	7	0.538102
MTR_1g051205	2	0.245176
MTR_1g051245	1	0.53175
MTR_1g051585	2	0.264732
MTR_1g052135	8	0.319377
MTR_1g052170	2	0.25677
MTR_1g052270	2	0.225901
MTR_1g052885	2	0.240175
MTR_1g053800	5	0.165881
MTR_1g054070	3	0.566634
MTR_1g055165	2	0.239546
MTR_1g059630	8	0.518978
MTR_1g060050	8	0.375719
MTR_1g060090	8	0.378912
MTR_1g061730	3	0.259849
MTR_1g061850	2	0.173789
MTR_1g062130	2	0.253606
MTR_1g062160	1	0.34093
MTR_1g063100	8	0.568088
MTR_1g063170	4	0.182802
MTR_1g064490	10	0.359343
MTR_1g064500	7	0.458863
MTR_1g064560	5	0.183573
MTR_1g067400	1	0.440212
MTR_1g067410	5	0.194439
MTR_1g067450	8	0.68639
MTR_1g068950	1	0.450178
MTR_1g069450	8	0.429299
MTR_1g069640	1	0.550929
MTR_1g070085	8	0.125702
MTR_1g070160	1	0.440686
MTR_1g070345	8	0.239069
MTR_1g070470	5	0.191474
MTR_1g070970	8	0.608423
MTR_1g071240	5	0.198441
MTR_1g071260	1	0.413269
MTR_1g071610	1	0.470617
MTR_1g071620	2	0.214813
MTR_1g071780	2	0.241716
MTR_1g072170	2	0.252772
MTR_1g072260	3	0.426582
MTR_1g072360	8	0.596136
MTR_1g072420	1	0.478469
MTR_1g072630	8	0.23186
MTR_1g074170	1	0.717043
MTR_1g074930	7	0.272685
MTR_1g075280	5	0.130789
MTR_1g075340	9	0.13497
MTR_1g075440	2	0.25732
MTR_1g075720	7	0.262664
MTR_1g076270	10	0.223516
MTR_1g076370	7	0.438927
MTR_1g076400	5	0.191727
MTR_1g076650	5	0.195581
MTR_1g076880	3	0.637057
MTR_1g076910	3	0.26149
MTR_1g076920	10	0.171373
MTR_1g076990	8	0.365128
MTR_1g077600	2	0.240202
MTR_1g077890	8	0.425068
MTR_1g078030	9	0.315343
MTR_1g078050	7	0.271796
MTR_1g078090	2	0.196062
MTR_1g078190	2	0.258515
MTR_1g079270	5	0.176775
MTR_1g079400	7	0.257257
MTR_1g079763	10	0.15629
MTR_1g079767	7	0.195312
MTR_1g079860	1	0.274354
MTR_1g080110	2	0.220739
MTR_1g080310	2	0.220809
MTR_1g080700	1	0.429181
MTR_1g080820	2	0.225345
MTR_1g081000	5	0.201031
MTR_1g081180	10	0.3225
MTR_1g081230	7	0.227026
MTR_1g081290	8	0.244657
MTR_1g081330	1	0.438185
MTR_1g081625	1	0.69215
MTR_1g081760	3	0.468826
MTR_1g081950	9	0.303045
MTR_1g082215	5	0.157642
MTR_1g082300	1	0.345406
MTR_1g082420	2	0.160333
MTR_1g082430	2	0.236127
MTR_1g082890	2	0.248314
MTR_1g083110	8	0.521528
MTR_1g083400	8	0.506822
MTR_1g083770	1	0.56735
MTR_1g083860	2	0.190365
MTR_1g084140	1	0.420864
MTR_1g084790	5	0.146175
MTR_1g084980	3	0.566277
MTR_1g085070	3	0.407441
MTR_1g085090	2	0.268921
MTR_1g085550	8	0.48471
MTR_1g085560	2	0.239679
MTR_1g085680	2	0.270849
MTR_1g086070	2	0.170132
MTR_1g086080	1	0.401013
MTR_1g086250	8	0.568481
MTR_1g086310	9	0.244345
MTR_1g086370	9	0.344049
MTR_1g086510	1	0.553261
MTR_1g086550	9	0.573002
MTR_1g086820	7	0.498232
MTR_1g087020	9	0.195137
MTR_1g087200	2	0.240487
MTR_1g087310	8	0.477124
MTR_1g087540	5	0.202277
MTR_1g087710	10	0.207546
MTR_1g087920	7	0.32208
MTR_1g088260	10	0.365988
MTR_1g088470	1	0.668321
MTR_1g088640	8	0.498626
MTR_1g088660	1	0.60529
MTR_1g088670	7	0.46785
MTR_1g088845	7	0.446479
MTR_1g088860	3	0.329947
MTR_1g088920	2	0.162197
MTR_1g088925	2	0.181514
MTR_1g088950	9	0.447994
MTR_1g089260	7	0.459382
MTR_1g089620	10	0.391266
MTR_1g089865	7	0.175665
MTR_1g089940	3	0.302274
MTR_1g090370	7	0.378383
MTR_1g090520	2	0.242933
MTR_1g090670	2	0.250807
MTR_1g090683	2	0.271308
MTR_1g090687	2	0.25122
MTR_1g090717	8	0.522682
MTR_1g090730	3	0.719927
MTR_1g092930	5	0.194664
MTR_1g093080	1	0.419627
MTR_1g093100	2	0.179498
MTR_1g093350	10	0.184303
MTR_1g093600	7	0.192678
MTR_1g093750	4	0.222092
MTR_1g093850	9	0.383598
MTR_1g093995	2	0.164426
MTR_1g094115	5	0.214502
MTR_1g094620	9	0.174031
MTR_1g094680	9	0.462385
MTR_1g094840	10	0.295688
MTR_1g095070	3	0.753428
MTR_1g095500	4	0.215417
MTR_1g095530	9	0.376248
MTR_1g095560	4	0.164931
MTR_1g095900	1	0.598347
MTR_1g095950	3	0.236099
MTR_1g096260	2	0.244879
MTR_1g096270	2	0.249272
MTR_1g096340	10	0.166308
MTR_1g096790	10	0.388478
MTR_1g097160	3	0.322493
MTR_1g097530	5	0.21316
MTR_1g097690	7	0.461355
MTR_1g098280	2	0.181842
MTR_1g098460	1	0.457274
MTR_1g098510	7	0.225632
MTR_1g098650	6	0.180756
MTR_1g098660	9	0.203523
MTR_1g098680	1	0.438728
MTR_1g098900	9	0.183655
MTR_1g099400	8	0.298312
MTR_1g099440	5	0.204742
MTR_1g099520	8	0.301759
MTR_1g099800	4	0.206772
MTR_1g099810	7	0.305804
MTR_1g099840	3	0.613338
MTR_1g100110	2	0.241565
MTR_1g100305	8	0.270877
MTR_1g100627	8	0.480806
MTR_1g100733	1	0.518597
MTR_1g100737	3	0.23764
MTR_1g100753	2	0.210743
MTR_1g100800	10	0.206983
MTR_1g101000	1	0.58984
MTR_1g101190	7	0.480101
MTR_1g101330	5	0.18697
MTR_1g101680	10	0.216024
MTR_1g101790	6	0.221114
MTR_1g102170	2	0.230629
MTR_1g102190	7	0.213404
MTR_1g102240	7	0.387084
MTR_1g102420	10	0.215941
MTR_1g102450	10	0.311083
MTR_1g102550	1	0.309173
MTR_1g102710	8	0.516816
MTR_1g102780	3	0.802259
MTR_1g102800	3	0.83348
MTR_1g102810	3	0.910793
MTR_1g102900	3	0.621417
MTR_1g102980	3	0.262454
MTR_1g103050	10	0.150886
MTR_1g103090	1	0.607298
MTR_1g103150	2	0.196821
MTR_1g103260	1	0.704754
MTR_1g103290	1	0.473936
MTR_1g103490	8	0.41319
MTR_1g103550	10	0.189336
MTR_1g103590	7	0.297744
MTR_1g103600	2	0.246845
MTR_1g103690	2	0.205912
MTR_1g103850	4	0.222219
MTR_1g104590	2	0.232477
MTR_1g104610	1	0.496992
MTR_1g104840	5	0.234153
MTR_1g105090	1	0.226941
MTR_1g105640	5	0.216046
MTR_1g105650	5	0.193763
MTR_1g105700	2	0.263579
MTR_1g105710	7	0.403597
MTR_1g105750	2	0.236874
MTR_1g105820	2	0.189443
MTR_1g105970	8	0.174978
MTR_1g106430	3	0.395436
MTR_1g106795	1	0.487476
MTR_1g106815	7	0.624161
MTR_1g106875	2	0.211663
MTR_1g107085	7	0.628572
MTR_1g107295	3	0.47076
MTR_1g107305	3	0.393312
MTR_1g107350	5	0.173432
MTR_1g107375	2	0.25105
MTR_1g107455	4	0.210807
MTR_1g107495	10	0.384513
MTR_1g107555	2	0.179437
MTR_1g108390	2	0.221297
MTR_1g109620	2	0.217787
MTR_1g109660	2	0.205825
MTR_1g110110	5	0.191198
MTR_1g110220	5	0.200266
MTR_1g110260	2	0.245685
MTR_1g110270	5	0.195177
MTR_1g110820	10	0.171059
MTR_1g110930	2	0.240428
MTR_1g111400	9	0.31762
MTR_1g111960	9	0.371567
MTR_1g111980	1	0.519585
MTR_1g112190	2	0.253235
MTR_1g112200	7	0.286601
MTR_1g112240	5	0.199341
MTR_1g112350	1	0.396943
MTR_1g112460	8	0.454235
MTR_1g112610	10	0.348512
MTR_1g113820	1	0.240015
MTR_1g114000	7	0.194499
MTR_1g114380	2	0.167746
MTR_1g114620	1	0.203396
MTR_1g115195	2	0.257004
MTR_1g115285	7	0.318634
MTR_1g115410	2	0.248835
MTR_1g115500	3	0.384844
MTR_1g115560	2	0.229234
MTR_1g116010	1	0.453671
MTR_1g116100	5	0.206612
MTR_1g116270	2	0.174429
MTR_1g116320	2	0.148687
MTR_1g116370	2	0.223363
MTR_1g116875	8	0.589402
MTR_1g418545	9	0.408981
MTR_1g484830	8	0.416105
MTR_1g484930	7	0.213717
MTR_2g006020	7	0.24702
MTR_2g006520	8	0.400889
MTR_2g006870	5	0.171552
MTR_2g007030	10	0.227292
MTR_2g007250	1	0.384888
MTR_2g007770	5	0.15597
MTR_2g007960	5	0.171413
MTR_2g008226	4	0.193061
MTR_2g008750	3	0.816572
MTR_2g009220	3	0.42547
MTR_2g009310	2	0.234766
MTR_2g009520	2	0.172109
MTR_2g009650	2	0.242586
MTR_2g009750	2	0.179443
MTR_2g010110	7	0.377167
MTR_2g010420	2	0.226716
MTR_2g010450	9	0.126068
MTR_2g010590	2	0.207094
MTR_2g010740	4	0.200056
MTR_2g010750	5	0.199532
MTR_2g010980	2	0.24272
MTR_2g011070	7	0.615614
MTR_2g011720	2	0.254095
MTR_2g011820	1	0.487974
MTR_2g012440	1	0.386933
MTR_2g012450	7	0.273024
MTR_2g013010	1	0.350075
MTR_2g013060	3	0.436547
MTR_2g013140	1	0.467669
MTR_2g013230	3	0.593165
MTR_2g013250	9	0.249687
MTR_2g013550	1	0.501238
MTR_2g013580	1	0.415605
MTR_2g013680	8	0.55172
MTR_2g013780	1	0.311456
MTR_2g014040	8	0.251867
MTR_2g014240	2	0.1363
MTR_2g014300	2	0.229563
MTR_2g014380	4	0.199522
MTR_2g014440	10	0.349162
MTR_2g014650	10	0.208181
MTR_2g014680	1	0.490704
MTR_2g015270	2	0.246658
MTR_2g015280	5	0.194426
MTR_2g015370	2	0.237079
MTR_2g015510	2	0.240549
MTR_2g015540	1	0.527539
MTR_2g015560	7	0.273441
MTR_2g015590	5	0.188057
MTR_2g015740	4	0.172585
MTR_2g015840	2	0.247969
MTR_2g015850	2	0.252731
MTR_2g016220	5	0.186552
MTR_2g016500	1	0.701259
MTR_2g016590	2	0.25455
MTR_2g016760	5	0.196107
MTR_2g016870	1	0.789381
MTR_2g017955	2	0.255817
MTR_2g017965	2	0.207331
MTR_2g018175	1	0.627918
MTR_2g018630	2	0.240929
MTR_2g018690	2	0.201861
MTR_2g018780	8	0.459476
MTR_2g019210	7	0.195186
MTR_2g019575	8	0.408488
MTR_2g019790	9	0.342025
MTR_2g019810	10	0.20988
MTR_2g019900	9	0.196895
MTR_2g020020	8	0.543147
MTR_2g020040	1	0.496098
MTR_2g020240	3	0.640693
MTR_2g020550	10	0.202791
MTR_2g021040	10	0.20669
MTR_2g021070	1	0.398728
MTR_2g021150	5	0.196762
MTR_2g021210	7	0.317336
MTR_2g021242	3	0.246873
MTR_2g021255	2	0.121214
MTR_2g022460	9	0.350797
MTR_2g022540	10	0.217003
MTR_2g022610	2	0.230212
MTR_2g022700	3	0.630481
MTR_2g022710	2	0.226201
MTR_2g022880	5	0.176869
MTR_2g022900	10	0.270111
MTR_2g022980	4	0.153981
MTR_2g023290	2	0.258068
MTR_2g023430	1	0.491976
MTR_2g023680	5	0.132872
MTR_2g023930	9	0.263292
MTR_2g025050	8	0.390228
MTR_2g025130	9	0.316959
MTR_2g025160	8	0.545864
MTR_2g025710	2	0.165984
MTR_2g025740	1	0.5373
MTR_2g025780	8	0.286701
MTR_2g026040	8	0.635327
MTR_2g026565	3	0.54377
MTR_2g026575	2	0.235946
MTR_2g026710	3	0.378269
MTR_2g027540	5	0.213358
MTR_2g027660	8	0.507262
MTR_2g028140	7	0.471593
MTR_2g028160	7	0.488038
MTR_2g028190	10	0.167894
MTR_2g028550	3	0.558234
MTR_2g028940	2	0.210666
MTR_2g029180	10	0.28031
MTR_2g029300	5	0.197615
MTR_2g029370	2	0.241273
MTR_2g029850	2	0.212983
MTR_2g029940	7	0.446053
MTR_2g030300	7	0.333821
MTR_2g030380	3	0.21862
MTR_2g030420	2	0.253657
MTR_2g031240	4	0.222244
MTR_2g031380	5	0.184923
MTR_2g031630	10	0.250597
MTR_2g033020	9	0.471898
MTR_2g033490	9	0.237075
MTR_2g034280	1	0.2606
MTR_2g034480	2	0.172408
MTR_2g035210	9	0.280009
MTR_2g035320	9	0.337541
MTR_2g035405	3	0.703371
MTR_2g035430	2	0.231697
MTR_2g035440	5	0.205398
MTR_2g035460	10	0.125124
MTR_2g035820	8	0.328577
MTR_2g035850	2	0.236331
MTR_2g036480	2	0.243893
MTR_2g036490	10	0.282237
MTR_2g036740	2	0.222648
MTR_2g036780	2	0.18335
MTR_2g037140	5	0.1778
MTR_2g037150	5	0.215233
MTR_2g037740	2	0.213587
MTR_2g037830	5	0.133494
MTR_2g038010	2	0.225786
MTR_2g038040	10	0.279572
MTR_2g038090	9	0.199294
MTR_2g038210	1	0.364335
MTR_2g038510	2	0.23246
MTR_2g038710	2	0.245522
MTR_2g039120	1	0.39335
MTR_2g039770	7	0.457643
MTR_2g040160	5	0.194166
MTR_2g040260	2	0.20297
MTR_2g040265	4	0.174135
MTR_2g040350	5	0.168926
MTR_2g040355	7	0.245944
MTR_2g040370	5	0.202969
MTR_2g040570	1	0.533873
MTR_2g040580	9	0.174179
MTR_2g040690	8	0.210045
MTR_2g041070	7	0.213489
MTR_2g041090	3	0.592261
MTR_2g041200	2	0.246626
MTR_2g041220	4	0.207129
MTR_2g041310	10	0.381533
MTR_2g041430	5	0.228779
MTR_2g041550	2	0.252383
MTR_2g041620	2	0.241378
MTR_2g042330	1	0.496322
MTR_2g042420	5	0.225823
MTR_2g042430	2	0.269565
MTR_2g042970	2	0.221892
MTR_2g043370	10	0.278442
MTR_2g044070	8	0.506738
MTR_2g044570	8	0.639603
MTR_2g045050	2	0.217235
MTR_2g046620	3	0.153145
MTR_2g047872	5	0.240998
MTR_2g048720	8	0.498973
MTR_2g049300	7	0.553482
MTR_2g049420	7	0.19575
MTR_2g049540	10	0.187215
MTR_2g049640	1	0.598812
MTR_2g049780	2	0.235264
MTR_2g049990	5	0.162629
MTR_2g054130	10	0.180329
MTR_2g055990	1	0.315888
MTR_2g056120	9	0.412065
MTR_2g059540	7	0.316379
MTR_2g060043	10	0.338536
MTR_2g060070	4	0.224254
MTR_2g061510	2	0.265661
MTR_2g061780	1	0.566295
MTR_2g062220	8	0.174232
MTR_2g062640	5	0.218938
MTR_2g062980	10	0.16253
MTR_2g063110	10	0.167181
MTR_2g064470	10	0.187015
MTR_2g064840	2	0.220362
MTR_2g066830	9	0.170775
MTR_2g067230	10	0.26772
MTR_2g067640	3	0.140879
MTR_2g067980	5	0.210859
MTR_2g068880	10	0.198218
MTR_2g069210	5	0.172815
MTR_2g069400	9	0.346633
MTR_2g069420	1	0.556203
MTR_2g069770	9	0.357852
MTR_2g070060	2	0.241222
MTR_2g070070	8	0.142325
MTR_2g070210	10	0.195093
MTR_2g070410	2	0.225294
MTR_2g070420	2	0.175601
MTR_2g070460	8	0.211807
MTR_2g070870	10	0.316241
MTR_2g071760	10	0.266798
MTR_2g072030	5	0.173792
MTR_2g072170	10	0.191786
MTR_2g072250	2	0.25091
MTR_2g072260	1	0.309222
MTR_2g072470	3	0.52693
MTR_2g072510	10	0.2021
MTR_2g072530	2	0.226971
MTR_2g072590	9	0.400087
MTR_2g072840	9	0.44612
MTR_2g072980	9	0.210446
MTR_2g073260	2	0.226552
MTR_2g073380	1	0.570889
MTR_2g073510	9	0.191213
MTR_2g075140	2	0.221623
MTR_2g075780	9	0.181599
MTR_2g078340	3	0.158824
MTR_2g078350	10	0.218313
MTR_2g078530	2	0.258133
MTR_2g078760	2	0.248228
MTR_2g078930	1	0.319808
MTR_2g078970	8	0.274252
MTR_2g078990	8	0.386947
MTR_2g079120	2	0.262965
MTR_2g079300	2	0.265899
MTR_2g079310	5	0.18292
MTR_2g079590	10	0.373417
MTR_2g080080	5	0.16289
MTR_2g080130	3	0.141633
MTR_2g080980	8	0.369918
MTR_2g081070	3	0.390707
MTR_2g081580	10	0.342758
MTR_2g082410	2	0.222046
MTR_2g082580	2	0.25711
MTR_2g082590	10	0.229314
MTR_2g082660	2	0.265311
MTR_2g082770	1	0.412774
MTR_2g082940	5	0.217015
MTR_2g082990	10	0.209336
MTR_2g083390	2	0.233881
MTR_2g083920	8	0.53529
MTR_2g084565	8	0.378185
MTR_2g084985	10	0.200444
MTR_2g086300	1	0.328864
MTR_2g086560	1	0.400826
MTR_2g086950	6	0.221217
MTR_2g087110	7	0.548306
MTR_2g087740	10	0.295622
MTR_2g088000	9	0.504591
MTR_2g088080	7	0.358914
MTR_2g088130	3	0.595349
MTR_2g088220	2	0.258413
MTR_2g088230	8	0.485393
MTR_2g089030	3	0.723897
MTR_2g089290	2	0.212406
MTR_2g089360	2	0.209114
MTR_2g089450	1	0.325
MTR_2g089490	5	0.182226
MTR_2g089510	2	0.154798
MTR_2g089795	10	0.170262
MTR_2g089905	3	0.643812
MTR_2g089975	2	0.254337
MTR_2g090020	8	0.141433
MTR_2g090030	8	0.167188
MTR_2g090060	3	0.443834
MTR_2g090155	3	0.411643
MTR_2g090185	1	0.727779
MTR_2g090190	1	0.662774
MTR_2g090210	2	0.180788
MTR_2g090295	3	0.379913
MTR_2g090405	1	0.360159
MTR_2g090455	9	0.177473
MTR_2g090755	1	0.336928
MTR_2g090775	10	0.372841
MTR_2g091080	5	0.145402
MTR_2g091180	3	0.382668
MTR_2g091215	9	0.167509
MTR_2g091250	10	0.214796
MTR_2g093010	10	0.193167
MTR_2g093220	2	0.203404
MTR_2g093760	9	0.335
MTR_2g093960	2	0.248536
MTR_2g094060	3	0.433259
MTR_2g094180	5	0.192476
MTR_2g094410	8	0.564187
MTR_2g094620	1	0.524304
MTR_2g094640	1	0.423902
MTR_2g095080	9	0.171338
MTR_2g096090	7	0.446958
MTR_2g096330	2	0.153149
MTR_2g096380	3	0.738896
MTR_2g096530	7	0.184981
MTR_2g096720	10	0.293576
MTR_2g096950	8	0.517783
MTR_2g096960	1	0.55979
MTR_2g097410	7	0.554453
MTR_2g097463	5	0.194293
MTR_2g097480	10	0.429457
MTR_2g097520	10	0.329787
MTR_2g097700	7	0.307373
MTR_2g097890	10	0.40523
MTR_2g097900	3	0.711107
MTR_2g098910	2	0.260234
MTR_2g098920	8	0.696383
MTR_2g098950	10	0.15011
MTR_2g099040	1	0.50312
MTR_2g099630	10	0.204708
MTR_2g099910	2	0.218322
MTR_2g099920	4	0.218275
MTR_2g100340	5	0.20499
MTR_2g100350	5	0.209734
MTR_2g100400	1	0.597955
MTR_2g100930	9	0.370253
MTR_2g101320	5	0.182879
MTR_2g101560	10	0.296225
MTR_2g101590	10	0.166242
MTR_2g101610	10	0.193941
MTR_2g101620	7	0.314051
MTR_2g101640	7	0.377691
MTR_2g101850	2	0.243335
MTR_2g101870	2	0.237184
MTR_2g101880	5	0.214831
MTR_2g101920	7	0.294971
MTR_2g101983	3	0.398192
MTR_2g102140	5	0.200446
MTR_2g102237	5	0.179331
MTR_2g102283	2	0.194735
MTR_2g102370	2	0.212891
MTR_2g102730	1	0.608093
MTR_2g102740	8	0.563134
MTR_2g103130	9	0.233909
MTR_2g103140	7	0.271097
MTR_2g103670	4	0.190978
MTR_2g103750	3	0.304436
MTR_2g103795	5	0.206991
MTR_2g104120	1	0.569633
MTR_2g104130	5	0.22695
MTR_2g104230	2	0.243918
MTR_2g104410	1	0.409163
MTR_2g104475	10	0.426661
MTR_2g104550	5	0.140307
MTR_2g104810	10	0.187735
MTR_2g104940	3	0.695762
MTR_2g104970	1	0.378195
MTR_2g105080	8	0.442093
MTR_2g105090	9	0.154581
MTR_2g105260	10	0.220651
MTR_2g105430	3	0.226374
MTR_2g105680	2	0.239926
MTR_2g426020	7	0.29527
MTR_2g435650	2	0.238129
MTR_2g435740	10	0.32148
MTR_2g436100	7	0.369979
MTR_2g436340	5	0.157696
MTR_2g436530	10	0.192131
MTR_2g436760	2	0.250308
MTR_2g437020	10	0.216525
MTR_2g437040	5	0.220524
MTR_2g437100	5	0.224008
MTR_2g437130	5	0.205649
MTR_2g437150	10	0.317005
MTR_2g437160	10	0.188317
MTR_2g437200	10	0.377049
MTR_2g437660	7	0.156702
MTR_2g437940	5	0.191018
MTR_2g438010	2	0.24965
MTR_2g438700	7	0.167419
MTR_2g438720	3	0.141733
MTR_2g438740	2	0.275607
MTR_2g438760	2	0.264529
MTR_2g449790	2	0.209171
MTR_2g450530	2	0.137496
MTR_2g451100	2	0.239938
MTR_2g460600	2	0.1741
MTR_2g460800	10	0.230479
MTR_2g461020	9	0.207438
MTR_2g461250	7	0.191839
MTR_2g461300	7	0.503008
MTR_2g461540	2	0.213934
MTR_2g461710	9	0.20413
MTR_2g461760	9	0.308016
MTR_2g462010	2	0.245694
MTR_3g005340	7	0.448375
MTR_3g005560	6	0.193995
MTR_3g006050	2	0.210227
MTR_3g006280	2	0.243805
MTR_3g006820	9	0.128154
MTR_3g007970	5	0.190329
MTR_3g008170	2	0.251872
MTR_3g008280	2	0.225213
MTR_3g008410	2	0.217182
MTR_3g008820	10	0.176148
MTR_3g008840	10	0.128598
MTR_3g009150	2	0.267617
MTR_3g010000	2	0.212846
MTR_3g010210	7	0.243739
MTR_3g011480	5	0.235199
MTR_3g011820	2	0.254958
MTR_3g011840	2	0.2333
MTR_3g011940	2	0.243387
MTR_3g012080	10	0.262509
MTR_3g012090	10	0.302246
MTR_3g012250	2	0.270095
MTR_3g012270	2	0.258305
MTR_3g012310	1	0.510074
MTR_3g012320	2	0.22879
MTR_3g012440	2	0.228278
MTR_3g012470	2	0.265019
MTR_3g013460	3	0.625781
MTR_3g013960	7	0.366191
MTR_3g013980	7	0.191812
MTR_3g014080	5	0.194773
MTR_3g014280	2	0.183461
MTR_3g014360	2	0.20942
MTR_3g014470	2	0.22367
MTR_3g014608	2	0.214834
MTR_3g015490	5	0.213072
MTR_3g015830	5	0.126972
MTR_3g016080	5	0.175689
MTR_3g019060	5	0.214661
MTR_3g019530	2	0.248463
MTR_3g020320	2	0.257823
MTR_3g020330	5	0.185267
MTR_3g020510	5	0.194075
MTR_3g020620	5	0.227906
MTR_3g021000	5	0.206022
MTR_3g022130	2	0.257587
MTR_3g022400	7	0.166313
MTR_3g023010	8	0.416406
MTR_3g023110	2	0.226322
MTR_3g023700	8	0.540108
MTR_3g023710	1	0.26073
MTR_3g024450	5	0.177207
MTR_3g024460	5	0.22652
MTR_3g024510	2	0.217445
MTR_3g025880	7	0.417835
MTR_3g025970	3	0.346781
MTR_3g026020	2	0.160825
MTR_3g026250	1	0.536437
MTR_3g026400	2	0.228797
MTR_3g026660	7	0.556231
MTR_3g026785	2	0.261466
MTR_3g027330	2	0.244902
MTR_3g027470	2	0.232701
MTR_3g027650	2	0.261981
MTR_3g028195	10	0.329994
MTR_3g028520	2	0.259164
MTR_3g028700	10	0.386138
MTR_3g029510	3	0.313556
MTR_3g029650	4	0.160297
MTR_3g030020	10	0.272567
MTR_3g030850	2	0.23871
MTR_3g030950	10	0.336388
MTR_3g031610	2	0.233242
MTR_3g031800	9	0.354202
MTR_3g032110	2	0.255615
MTR_3g032750	3	0.490654
MTR_3g032800	2	0.237656
MTR_3g032960	5	0.187509
MTR_3g032980	2	0.207525
MTR_3g033380	2	0.265195
MTR_3g033730	5	0.167867
MTR_3g034670	8	0.277997
MTR_3g037080	9	0.43363
MTR_3g037400	7	0.489613
MTR_3g039990	9	0.172326
MTR_3g040370	7	0.156377
MTR_3g040410	10	0.207421
MTR_3g045420	7	0.321848
MTR_3g048300	3	0.142172
MTR_3g048330	5	0.203775
MTR_3g048920	1	0.628817
MTR_3g049330	6	0.167746
MTR_3g051730	10	0.246921
MTR_3g052480	10	0.192222
MTR_3g052490	10	0.225271
MTR_3g052760	3	0.733223
MTR_3g053190	2	0.199354
MTR_3g053200	2	0.25926
MTR_3g053510	10	0.170428
MTR_3g053710	2	0.222434
MTR_3g054160	10	0.34122
MTR_3g054360	9	0.281135
MTR_3g055230	2	0.257767
MTR_3g055310	2	0.2673
MTR_3g055830	9	0.167419
MTR_3g055930	2	0.218333
MTR_3g056700	2	0.218657
MTR_3g058320	2	0.24478
MTR_3g058400	2	0.245622
MTR_3g058410	9	0.331514
MTR_3g058430	10	0.171806
MTR_3g058660	4	0.21862
MTR_3g060220	2	0.21077
MTR_3g060240	10	0.162259
MTR_3g060280	10	0.21828
MTR_3g060740	10	0.176014
MTR_3g061030	9	0.329761
MTR_3g061480	10	0.276962
MTR_3g061570	5	0.176543
MTR_3g061630	8	0.477722
MTR_3g062020	7	0.293452
MTR_3g062340	2	0.234341
MTR_3g062440	3	0.27532
MTR_3g062500	3	0.553856
MTR_3g062570	2	0.217426
MTR_3g062930	2	0.170648
MTR_3g064050	5	0.139174
MTR_3g064070	2	0.271441
MTR_3g064115	8	0.508687
MTR_3g064350	2	0.249221
MTR_3g064370	1	0.539511
MTR_3g064460	5	0.218801
MTR_3g064500	3	0.779261
MTR_3g064510	3	0.661484
MTR_3g064750	5	0.183336
MTR_3g065010	7	0.515249
MTR_3g065330	2	0.271843
MTR_3g066170	5	0.195198
MTR_3g067540	2	0.251853
MTR_3g067550	2	0.244846
MTR_3g067555	2	0.26097
MTR_3g067720	8	0.687031
MTR_3g067935	1	0.321363
MTR_3g068025	3	0.289259
MTR_3g068125	3	0.283349
MTR_3g068150	10	0.158507
MTR_3g069030	3	0.864805
MTR_3g069210	2	0.252497
MTR_3g069220	10	0.352201
MTR_3g069420	2	0.212909
MTR_3g069710	10	0.181958
MTR_3g069960	9	0.527414
MTR_3g070090	7	0.186664
MTR_3g070100	3	0.400047
MTR_3g070120	4	0.181634
MTR_3g070210	3	0.847623
MTR_3g070250	1	0.440658
MTR_3g070290	3	0.289777
MTR_3g070340	3	0.239012
MTR_3g070720	1	0.443917
MTR_3g070970	2	0.250031
MTR_3g071320	3	0.297331
MTR_3g071470	1	0.392289
MTR_3g071530	1	0.454306
MTR_3g071970	8	0.319216
MTR_3g071990	1	0.70839
MTR_3g072030	2	0.157249
MTR_3g072140	2	0.271559
MTR_3g072300	2	0.204489
MTR_3g072330	8	0.332314
MTR_3g072340	1	0.392019
MTR_3g072800	9	0.415726
MTR_3g073140	10	0.178747
MTR_3g073320	8	0.514567
MTR_3g073330	10	0.201829
MTR_3g073420	4	0.181324
MTR_3g073560	8	0.278634
MTR_3g073590	5	0.20707
MTR_3g073670	3	0.35489
MTR_3g073780	2	0.20552
MTR_3g074050	10	0.15853
MTR_3g074230	7	0.279825
MTR_3g074900	2	0.218901
MTR_3g075230	3	0.204594
MTR_3g075260	2	0.182668
MTR_3g075310	10	0.266246
MTR_3g075390	1	0.612759
MTR_3g075440	2	0.260275
MTR_3g075510	2	0.149882
MTR_3g076530	2	0.227072
MTR_3g077280	3	0.602363
MTR_3g077410	2	0.190215
MTR_3g077630	2	0.225364
MTR_3g077950	8	0.405472
MTR_3g078030	10	0.2492
MTR_3g078160	9	0.488382
MTR_3g078240	1	0.442574
MTR_3g078300	10	0.214025
MTR_3g078550	1	0.293731
MTR_3g078633	2	0.239325
MTR_3g079380	5	0.19109
MTR_3g079820	2	0.263994
MTR_3g080040	10	0.202701
MTR_3g080460	1	0.632591
MTR_3g080550	7	0.701173
MTR_3g080660	10	0.274233
MTR_3g080860	5	0.221237
MTR_3g081030	2	0.244222
MTR_3g081150	1	0.463497
MTR_3g082050	5	0.182448
MTR_3g082100	2	0.160074
MTR_3g082200	2	0.209926
MTR_3g082510	2	0.233279
MTR_3g082700	7	0.378213
MTR_3g082750	8	0.556535
MTR_3g083310	2	0.194529
MTR_3g083370	2	0.259481
MTR_3g084110	8	0.543925
MTR_3g084530	2	0.23821
MTR_3g084540	2	0.210855
MTR_3g084860	9	0.212622
MTR_3g084990	9	0.179117
MTR_3g085020	1	0.594975
MTR_3g085060	9	0.612797
MTR_3g085300	8	0.548787
MTR_3g085400	8	0.709707
MTR_3g085570	9	0.265549
MTR_3g085580	9	0.314497
MTR_3g085830	5	0.195785
MTR_3g086130	9	0.460446
MTR_3g086170	5	0.18523
MTR_3g086190	5	0.196571
MTR_3g086250	1	0.582103
MTR_3g086540	2	0.25075
MTR_3g086630	8	0.231648
MTR_3g086750	2	0.242802
MTR_3g086790	2	0.25028
MTR_3g086940	10	0.157062
MTR_3g087360	3	0.449886
MTR_3g087590	3	0.91783
MTR_3g087700	3	0.388582
MTR_3g088040	10	0.169833
MTR_3g088465	5	0.172408
MTR_3g088630	2	0.243773
MTR_3g088645	2	0.255106
MTR_3g088655	10	0.301948
MTR_3g088790	2	0.156293
MTR_3g088845	1	0.613804
MTR_3g088850	4	0.193705
MTR_3g088855	1	0.339137
MTR_3g088895	8	0.591724
MTR_3g089940	3	0.621883
MTR_3g090550	5	0.213617
MTR_3g090760	9	0.198346
MTR_3g090955	3	0.876343
MTR_3g091045	10	0.315164
MTR_3g091440	2	0.269619
MTR_3g091500	5	0.220147
MTR_3g091550	8	0.565997
MTR_3g091650	2	0.234788
MTR_3g091820	5	0.228175
MTR_3g091840	1	0.429995
MTR_3g092020	8	0.663285
MTR_3g092460	3	0.691412
MTR_3g092630	8	0.560131
MTR_3g092720	9	0.30335
MTR_3g092790	10	0.412811
MTR_3g093440	10	0.272906
MTR_3g093530	2	0.200288
MTR_3g093790	5	0.161216
MTR_3g093830	5	0.220196
MTR_3g093930	2	0.231781
MTR_3g094080	3	0.673888
MTR_3g094130	5	0.185242
MTR_3g094160	8	0.347442
MTR_3g094260	10	0.286658
MTR_3g095020	4	0.165749
MTR_3g095180	2	0.220697
MTR_3g095410	7	0.57444
MTR_3g095620	3	0.84306
MTR_3g095660	8	0.596983
MTR_3g095680	1	0.402444
MTR_3g095780	3	0.674044
MTR_3g096020	7	0.664087
MTR_3g096160	5	0.209415
MTR_3g096300	10	0.143438
MTR_3g096370	2	0.2519
MTR_3g096390	2	0.179651
MTR_3g096420	7	0.492896
MTR_3g096570	10	0.302922
MTR_3g096580	5	0.194376
MTR_3g096840	9	0.43152
MTR_3g096890	1	0.726188
MTR_3g097120	5	0.175157
MTR_3g097260	5	0.196871
MTR_3g097350	3	0.362661
MTR_3g097460	2	0.214877
MTR_3g098310	1	0.458432
MTR_3g098430	7	0.309798
MTR_3g098440	10	0.236653
MTR_3g098730	5	0.163886
MTR_3g098910	3	0.215419
MTR_3g099010	8	0.243136
MTR_3g099120	5	0.168784
MTR_3g099140	2	0.234424
MTR_3g099180	2	0.236277
MTR_3g099200	7	0.229839
MTR_3g099700	10	0.137264
MTR_3g099757	3	0.278678
MTR_3g100280	1	0.415678
MTR_3g101320	10	0.314185
MTR_3g101340	1	0.42447
MTR_3g101560	2	0.252575
MTR_3g101970	8	0.279155
MTR_3g102120	9	0.222773
MTR_3g102460	10	0.2255
MTR_3g103090	8	0.711623
MTR_3g103290	10	0.188219
MTR_3g103580	1	0.709223
MTR_3g103960	2	0.185028
MTR_3g104120	1	0.440728
MTR_3g104400	8	0.187308
MTR_3g104470	8	0.47637
MTR_3g104510	7	0.174229
MTR_3g104700	8	0.515317
MTR_3g104780	3	0.494792
MTR_3g104980	2	0.261872
MTR_3g105080	5	0.191955
MTR_3g105530	7	0.170411
MTR_3g105595	10	0.228089
MTR_3g105650	9	0.395904
MTR_3g105690	10	0.233002
MTR_3g105710	9	0.355723
MTR_3g105730	9	0.322459
MTR_3g105790	1	0.401873
MTR_3g105820	3	0.312586
MTR_3g105830	1	0.456424
MTR_3g105880	8	0.24338
MTR_3g105890	10	0.245192
MTR_3g105980	5	0.22619
MTR_3g106470	7	0.261377
MTR_3g106550	8	0.37125
MTR_3g106620	2	0.250101
MTR_3g106850	8	0.203969
MTR_3g107090	5	0.194892
MTR_3g107310	9	0.247791
MTR_3g107450	2	0.225501
MTR_3g107470	5	0.194201
MTR_3g107770	10	0.173325
MTR_3g107800	3	0.503617
MTR_3g108080	9	0.254258
MTR_3g108240	8	0.547563
MTR_3g108290	7	0.322513
MTR_3g108910	2	0.200118
MTR_3g109030	2	0.188294
MTR_3g109820	2	0.242078
MTR_3g109950	9	0.426292
MTR_3g110065	8	0.570894
MTR_3g110175	3	0.194261
MTR_3g110180	9	0.479647
MTR_3g110185	9	0.220467
MTR_3g110202	9	0.465775
MTR_3g110280	2	0.242466
MTR_3g110405	8	0.628851
MTR_3g110550	9	0.221224
MTR_3g110660	3	0.338668
MTR_3g110710	2	0.177986
MTR_3g111510	2	0.249961
MTR_3g111730	1	0.487087
MTR_3g111740	1	0.451068
MTR_3g112090	7	0.680961
MTR_3g113050	7	0.398099
MTR_3g113180	10	0.248003
MTR_3g113270	2	0.238171
MTR_3g113910	1	0.747097
MTR_3g113920	1	0.501162
MTR_3g114700	7	0.422977
MTR_3g114780	3	0.342777
MTR_3g114850	2	0.232411
MTR_3g114910	2	0.167843
MTR_3g114960	10	0.205731
MTR_3g115080	10	0.378306
MTR_3g115180	2	0.231151
MTR_3g115370	8	0.278938
MTR_3g115400	2	0.185358
MTR_3g115490	5	0.20048
MTR_3g115580	7	0.185274
MTR_3g115920	2	0.221716
MTR_3g115990	6	0.218273
MTR_3g116240	3	0.855375
MTR_3g116830	1	0.40764
MTR_3g117120	7	0.312499
MTR_3g117290	8	0.70477
MTR_3g117380	5	0.181356
MTR_3g117420	10	0.330664
MTR_3g117485	10	0.285638
MTR_3g117620	10	0.206196
MTR_3g117990	2	0.244982
MTR_3g434800	7	0.229969
MTR_3g434850	2	0.274245
MTR_3g434890	10	0.210125
MTR_3g435320	2	0.235015
MTR_3g435460	3	0.393396
MTR_3g435480	3	0.853081
MTR_3g436060	2	0.180653
MTR_3g436160	3	0.350258
MTR_3g437110	10	0.200355
MTR_3g448370	1	0.525051
MTR_3g449250	7	0.523373
MTR_3g449620	8	0.291171
MTR_3g449930	3	0.193635
MTR_3g450310	10	0.179118
MTR_3g452760	2	0.237299
MTR_3g452860	2	0.239773
MTR_3g452880	5	0.220001
MTR_3g462060	10	0.287411
MTR_3g462150	6	0.21577
MTR_3g462220	9	0.434865
MTR_3g462280	2	0.25041
MTR_3g462400	2	0.242304
MTR_3g462680	2	0.213651
MTR_3g462790	5	0.21101
MTR_3g462960	10	0.221072
MTR_3g463270	7	0.15947
MTR_3g463450	7	0.415328
MTR_3g463720	10	0.195189
MTR_3g464950	2	0.262808
MTR_3g465070	2	0.257233
MTR_3g465080	2	0.251817
MTR_3g465100	10	0.441969
MTR_3g465510	8	0.245314
MTR_3g467270	2	0.207293
MTR_3g467350	5	0.171486
MTR_3g467360	2	0.240344
MTR_3g467430	2	0.203991
MTR_3g479470	5	0.204785
MTR_3g479520	10	0.251076
MTR_3g479600	2	0.234345
MTR_3g479610	2	0.223112
MTR_3g479620	2	0.212112
MTR_3g491840	2	0.197234
MTR_3g498755	2	0.25096
MTR_3g498825	2	0.245843
MTR_4g005070	2	0.200755
MTR_4g005810	2	0.232429
MTR_4g006200	9	0.225441
MTR_4g006550	7	0.356097
MTR_4g006830	5	0.149675
MTR_4g007080	2	0.247984
MTR_4g007220	5	0.207417
MTR_4g007230	10	0.403661
MTR_4g007300	9	0.325948
MTR_4g007560	5	0.225828
MTR_4g007710	8	0.676481
MTR_4g007910	3	0.627087
MTR_4g008310	10	0.327372
MTR_4g008840	2	0.217774
MTR_4g009195	1	0.562495
MTR_4g009870	1	0.381348
MTR_4g009873	1	0.274107
MTR_4g009920	9	0.280356
MTR_4g010000	3	0.538608
MTR_4g010120	1	0.421179
MTR_4g010130	3	0.793665
MTR_4g010140	9	0.238269
MTR_4g011020	8	0.225826
MTR_4g011230	1	0.595228
MTR_4g011270	8	0.538283
MTR_4g011340	7	0.134836
MTR_4g011530	2	0.229002
MTR_4g011880	4	0.140406
MTR_4g011910	1	0.507912
MTR_4g011920	1	0.496646
MTR_4g012330	2	0.213111
MTR_4g012430	3	0.32335
MTR_4g012460	9	0.149152
MTR_4g012490	2	0.240294
MTR_4g012850	8	0.5557
MTR_4g013200	3	0.256213
MTR_4g013210	1	0.426226
MTR_4g013345	2	0.226181
MTR_4g013350	4	0.226153
MTR_4g014140	2	0.252373
MTR_4g014160	2	0.247832
MTR_4g014570	9	0.236493
MTR_4g014700	10	0.186922
MTR_4g014990	2	0.250638
MTR_4g015060	6	0.231656
MTR_4g015600	10	0.301447
MTR_4g015650	2	0.230266
MTR_4g015860	4	0.202365
MTR_4g015930	2	0.237735
MTR_4g016780	2	0.273471
MTR_4g016980	9	0.252577
MTR_4g017485	10	0.185909
MTR_4g017650	8	0.354966
MTR_4g017720	5	0.206875
MTR_4g017730	4	0.20867
MTR_4g017820	2	0.24204
MTR_4g018750	1	0.637735
MTR_4g019060	10	0.185297
MTR_4g019080	2	0.236683
MTR_4g019560	2	0.204517
MTR_4g019690	2	0.248395
MTR_4g019800	1	0.365882
MTR_4g020110	1	0.465835
MTR_4g020700	2	0.208802
MTR_4g021220	7	0.386203
MTR_4g021260	7	0.23516
MTR_4g021350	8	0.439392
MTR_4g021360	7	0.466918
MTR_4g021470	10	0.146343
MTR_4g021520	8	0.186607
MTR_4g021530	1	0.620369
MTR_4g021690	2	0.255882
MTR_4g021755	1	0.321836
MTR_4g022370	3	0.206539
MTR_4g022510	2	0.236831
MTR_4g022540	2	0.230958
MTR_4g022560	2	0.213717
MTR_4g022570	2	0.219302
MTR_4g023030	10	0.162747
MTR_4g023050	10	0.163891
MTR_4g023070	10	0.312052
MTR_4g023370	8	0.363665
MTR_4g023570	10	0.177795
MTR_4g024630	9	0.332593
MTR_4g024735	10	0.32952
MTR_4g024940	8	0.555271
MTR_4g026500	10	0.305589
MTR_4g028830	5	0.172256
MTR_4g029630	1	0.326631
MTR_4g029710	5	0.21675
MTR_4g031820	5	0.173887
MTR_4g032805	3	0.341726
MTR_4g032865	9	0.314774
MTR_4g033230	8	0.275319
MTR_4g033435	9	0.555336
MTR_4g034810	5	0.182623
MTR_4g035650	8	0.268779
MTR_4g035880	9	0.134904
MTR_4g035895	1	0.630057
MTR_4g036080	2	0.229425
MTR_4g036090	8	0.567485
MTR_4g036110	9	0.270492
MTR_4g036220	5	0.125323
MTR_4g036445	5	0.219695
MTR_4g036815	5	0.148269
MTR_4g037315	10	0.257547
MTR_4g037670	8	0.653352
MTR_4g038440	3	0.676666
MTR_4g039540	2	0.229263
MTR_4g040410	7	0.463026
MTR_4g044297	2	0.152417
MTR_4g044663	2	0.235606
MTR_4g045667	3	0.674179
MTR_4g045790	10	0.205238
MTR_4g045810	5	0.209742
MTR_4g045853	10	0.308442
MTR_4g045980	2	0.219137
MTR_4g046640	3	0.668248
MTR_4g046697	5	0.165665
MTR_4g046870	5	0.187851
MTR_4g049340	2	0.254566
MTR_4g050000	2	0.203402
MTR_4g050150	10	0.3385
MTR_4g050300	2	0.212124
MTR_4g050590	5	0.188988
MTR_4g050910	6	0.226591
MTR_4g051110	5	0.187851
MTR_4g051350	2	0.208915
MTR_4g051662	5	0.201736
MTR_4g051682	7	0.452316
MTR_4g051695	7	0.217144
MTR_4g051715	5	0.210186
MTR_4g051738	5	0.220827
MTR_4g052000	9	0.421381
MTR_4g052250	10	0.203323
MTR_4g052420	2	0.167707
MTR_4g053410	2	0.254391
MTR_4g053530	8	0.314262
MTR_4g054960	3	0.19733
MTR_4g055030	10	0.434437
MTR_4g055130	2	0.256031
MTR_4g055420	2	0.168583
MTR_4g055610	9	0.550187
MTR_4g057200	8	0.476476
MTR_4g057310	10	0.165428
MTR_4g057470	2	0.264086
MTR_4g057730	2	0.208977
MTR_4g057765	5	0.164032
MTR_4g058700	2	0.241385
MTR_4g058730	1	0.619075
MTR_4g058970	8	0.537171
MTR_4g059320	8	0.317194
MTR_4g060480	1	0.346514
MTR_4g060620	10	0.280122
MTR_4g060790	1	0.429823
MTR_4g060990	5	0.208222
MTR_4g061827	7	0.169487
MTR_4g061920	7	0.171353
MTR_4g062270	9	0.290884
MTR_4g063030	2	0.219377
MTR_4g063100	5	0.157439
MTR_4g063190	10	0.197995
MTR_4g063275	5	0.140965
MTR_4g063560	7	0.36802
MTR_4g063570	1	0.50541
MTR_4g063705	1	0.382579
MTR_4g063780	3	0.147122
MTR_4g063905	7	0.286261
MTR_4g063990	7	0.153653
MTR_4g064150	2	0.248256
MTR_4g065050	10	0.419752
MTR_4g066020	2	0.212363
MTR_4g066170	8	0.189094
MTR_4g066240	9	0.391595
MTR_4g066330	10	0.192783
MTR_4g066650	1	0.485486
MTR_4g068000	6	0.21991
MTR_4g068050	1	0.44699
MTR_4g068190	9	0.157301
MTR_4g068280	2	0.227931
MTR_4g068520	8	0.547262
MTR_4g068560	2	0.192323
MTR_4g068970	2	0.187546
MTR_4g069680	2	0.218144
MTR_4g070020	9	0.430359
MTR_4g070340	10	0.257781
MTR_4g070360	10	0.388333
MTR_4g070380	1	0.641641
MTR_4g070550	7	0.332605
MTR_4g070790	8	0.516208
MTR_4g071020	8	0.618395
MTR_4g071120	1	0.729518
MTR_4g071590	7	0.320035
MTR_4g071610	9	0.272465
MTR_4g071680	5	0.202435
MTR_4g072020	1	0.518878
MTR_4g072110	2	0.228722
MTR_4g072240	5	0.14302
MTR_4g072510	10	0.250059
MTR_4g072600	5	0.171765
MTR_4g072840	2	0.228161
MTR_4g073015	10	0.202781
MTR_4g073480	5	0.212751
MTR_4g073590	1	0.343339
MTR_4g073690	9	0.251305
MTR_4g074160	7	0.214542
MTR_4g074500	1	0.661855
MTR_4g074670	8	0.366684
MTR_4g075150	2	0.246734
MTR_4g075490	9	0.159353
MTR_4g075690	10	0.173545
MTR_4g075980	7	0.318688
MTR_4g076020	2	0.223371
MTR_4g076050	2	0.251951
MTR_4g076230	9	0.246811
MTR_4g076540	7	0.297307
MTR_4g076640	2	0.239517
MTR_4g076810	2	0.241175
MTR_4g076940	10	0.182376
MTR_4g077100	2	0.257713
MTR_4g077210	2	0.181378
MTR_4g077740	1	0.373282
MTR_4g078150	10	0.169986
MTR_4g078240	10	0.376753
MTR_4g078413	10	0.139317
MTR_4g078417	2	0.241444
MTR_4g078440	2	0.233271
MTR_4g078480	2	0.216404
MTR_4g078600	2	0.223458
MTR_4g078640	7	0.257666
MTR_4g078770	7	0.418691
MTR_4g078810	3	0.883713
MTR_4g079290	9	0.385114
MTR_4g079430	2	0.229914
MTR_4g079460	7	0.179244
MTR_4g079720	9	0.327436
MTR_4g080160	9	0.470015
MTR_4g080340	10	0.136114
MTR_4g080350	3	0.714947
MTR_4g080700	9	0.215753
MTR_4g080730	1	0.389648
MTR_4g080773	5	0.236903
MTR_4g080777	10	0.306934
MTR_4g080790	1	0.539261
MTR_4g080797	9	0.355027
MTR_4g081230	2	0.264791
MTR_4g081380	1	0.53839
MTR_4g081420	2	0.263405
MTR_4g081510	1	0.381755
MTR_4g081540	9	0.406429
MTR_4g081560	2	0.211591
MTR_4g081675	5	0.193142
MTR_4g081685	7	0.318647
MTR_4g081710	5	0.195092
MTR_4g081730	2	0.202524
MTR_4g081750	7	0.201078
MTR_4g081870	10	0.125292
MTR_4g082305	2	0.168404
MTR_4g082590	7	0.296531
MTR_4g082830	9	0.132139
MTR_4g082860	8	0.430012
MTR_4g083110	2	0.181247
MTR_4g083500	9	0.345016
MTR_4g083960	2	0.262488
MTR_4g083980	1	0.327269
MTR_4g083990	2	0.160919
MTR_4g084630	2	0.26277
MTR_4g085070	8	0.518956
MTR_4g085480	2	0.258398
MTR_4g085750	1	0.523932
MTR_4g085890	1	0.460264
MTR_4g086020	2	0.217727
MTR_4g086170	5	0.160882
MTR_4g086470	2	0.256328
MTR_4g087080	2	0.212238
MTR_4g087140	9	0.581892
MTR_4g087160	10	0.192059
MTR_4g087540	8	0.169196
MTR_4g087780	2	0.239389
MTR_4g087890	3	0.169364
MTR_4g087985	10	0.147391
MTR_4g088055	2	0.174478
MTR_4g088210	5	0.171792
MTR_4g088350	2	0.211272
MTR_4g088400	9	0.323767
MTR_4g088450	3	0.646491
MTR_4g088475	3	0.712216
MTR_4g088490	3	0.775156
MTR_4g088495	8	0.28856
MTR_4g088580	2	0.230493
MTR_4g088695	2	0.260028
MTR_4g089020	9	0.577752
MTR_4g089055	5	0.160553
MTR_4g089100	1	0.504517
MTR_4g089170	2	0.264689
MTR_4g090460	8	0.477284
MTR_4g090525	9	0.202272
MTR_4g090940	7	0.282202
MTR_4g091490	1	0.292793
MTR_4g091590	3	0.79925
MTR_4g091670	2	0.222403
MTR_4g091730	5	0.169414
MTR_4g091760	2	0.213846
MTR_4g091840	2	0.22777
MTR_4g092010	9	0.211427
MTR_4g092110	3	0.523926
MTR_4g092770	9	0.23447
MTR_4g092780	9	0.287083
MTR_4g092920	7	0.675837
MTR_4g092970	10	0.359339
MTR_4g093110	2	0.224186
MTR_4g093840	2	0.238092
MTR_4g093970	10	0.287488
MTR_4g094110	1	0.568771
MTR_4g094205	7	0.522833
MTR_4g094295	2	0.228348
MTR_4g094302	10	0.178866
MTR_4g094368	10	0.30441
MTR_4g094498	2	0.254449
MTR_4g094515	2	0.173166
MTR_4g094532	7	0.197067
MTR_4g094550	1	0.763221
MTR_4g094560	9	0.421025
MTR_4g094570	1	0.395921
MTR_4g094590	10	0.236685
MTR_4g094620	1	0.226548
MTR_4g094662	3	0.455218
MTR_4g094815	6	0.153005
MTR_4g094905	7	0.483144
MTR_4g094942	10	0.325598
MTR_4g094985	9	0.129734
MTR_4g095010	5	0.192457
MTR_4g095012	2	0.259578
MTR_4g095018	2	0.266464
MTR_4g095490	7	0.298532
MTR_4g095600	8	0.44584
MTR_4g096820	7	0.279925
MTR_4g097350	2	0.196671
MTR_4g097700	2	0.222004
MTR_4g097940	9	0.239065
MTR_4g098480	8	0.592633
MTR_4g098930	2	0.196485
MTR_4g099050	2	0.250934
MTR_4g099180	9	0.313985
MTR_4g099320	1	0.454221
MTR_4g099380	2	0.257286
MTR_4g100480	3	0.144781
MTR_4g100510	8	0.249328
MTR_4g100530	10	0.305523
MTR_4g100630	9	0.411582
MTR_4g100640	9	0.399122
MTR_4g100820	7	0.525173
MTR_4g101070	4	0.230408
MTR_4g101090	9	0.478491
MTR_4g101750	2	0.200114
MTR_4g101890	3	0.148267
MTR_4g101920	8	0.52754
MTR_4g101930	9	0.274595
MTR_4g102310	5	0.170448
MTR_4g102530	10	0.247417
MTR_4g102620	2	0.257615
MTR_4g102670	3	0.174531
MTR_4g103250	8	0.457213
MTR_4g103550	9	0.48676
MTR_4g103600	7	0.53408
MTR_4g104470	10	0.219213
MTR_4g104510	2	0.223474
MTR_4g104730	5	0.169562
MTR_4g104800	7	0.461939
MTR_4g104830	7	0.559029
MTR_4g104860	7	0.647152
MTR_4g105020	8	0.408633
MTR_4g105080	2	0.243549
MTR_4g105630	2	0.21505
MTR_4g106690	8	0.311136
MTR_4g106790	10	0.200889
MTR_4g106810	7	0.388108
MTR_4g107350	5	0.223833
MTR_4g107510	2	0.209693
MTR_4g107580	2	0.25614
MTR_4g107930	8	0.447738
MTR_4g107970	2	0.215144
MTR_4g108250	2	0.24225
MTR_4g108350	10	0.148205
MTR_4g108570	7	0.41705
MTR_4g109450	3	0.795353
MTR_4g109660	5	0.209487
MTR_4g109720	2	0.216152
MTR_4g110020	10	0.214496
MTR_4g111750	7	0.290433
MTR_4g113360	1	0.368154
MTR_4g113840	5	0.141062
MTR_4g114000	7	0.30723
MTR_4g114240	5	0.178576
MTR_4g114250	2	0.231996
MTR_4g114270	2	0.248968
MTR_4g114600	1	0.452794
MTR_4g114620	3	0.259293
MTR_4g114690	7	0.658009
MTR_4g114710	7	0.285278
MTR_4g114785	8	0.273086
MTR_4g114900	7	0.276735
MTR_4g114960	7	0.413943
MTR_4g115070	7	0.160584
MTR_4g115170	2	0.216037
MTR_4g115330	1	0.444147
MTR_4g115670	8	0.490399
MTR_4g115890	7	0.256399
MTR_4g115900	10	0.320358
MTR_4g115920	2	0.232488
MTR_4g116010	10	0.213643
MTR_4g116350	2	0.262616
MTR_4g116610	10	0.258877
MTR_4g116770	3	0.375567
MTR_4g116790	3	0.769365
MTR_4g117330	2	0.230892
MTR_4g117880	5	0.186934
MTR_4g117980	1	0.384783
MTR_4g118350	1	0.307249
MTR_4g118355	1	0.448662
MTR_4g118420	7	0.407833
MTR_4g118640	9	0.360249
MTR_4g118790	1	0.535558
MTR_4g118800	9	0.347616
MTR_4g119030	1	0.353487
MTR_4g119050	1	0.275768
MTR_4g119140	2	0.260051
MTR_4g119422	5	0.207125
MTR_4g119580	7	0.591392
MTR_4g120130	1	0.632071
MTR_4g120220	1	0.738335
MTR_4g120400	8	0.446607
MTR_4g120410	5	0.162558
MTR_4g121110	7	0.61636
MTR_4g121600	8	0.528079
MTR_4g122070	7	0.450014
MTR_4g122130	3	0.505594
MTR_4g122800	2	0.257324
MTR_4g122830	2	0.197001
MTR_4g122900	3	0.28192
MTR_4g122960	10	0.176912
MTR_4g123760	9	0.519936
MTR_4g123810	7	0.268919
MTR_4g123910	8	0.614862
MTR_4g123940	9	0.435577
MTR_4g123950	8	0.62358
MTR_4g123990	5	0.225657
MTR_4g124040	5	0.168257
MTR_4g124050	7	0.198739
MTR_4g124250	4	0.230143
MTR_4g124450	7	0.482041
MTR_4g124470	1	0.592217
MTR_4g124600	8	0.517346
MTR_4g124790	2	0.241922
MTR_4g124820	3	0.202565
MTR_4g124850	3	0.232675
MTR_4g124930	10	0.178387
MTR_4g125010	8	0.427851
MTR_4g125260	2	0.27068
MTR_4g125810	8	0.455095
MTR_4g126210	5	0.154564
MTR_4g126350	2	0.222499
MTR_4g126790	1	0.360003
MTR_4g127510	3	0.273314
MTR_4g127560	5	0.201864
MTR_4g128260	2	0.21391
MTR_4g128400	8	0.299904
MTR_4g128840	1	0.7262
MTR_4g129020	1	0.377209
MTR_4g129270	1	0.649179
MTR_4g129420	5	0.227416
MTR_4g129560	9	0.274312
MTR_4g129650	8	0.273049
MTR_4g129760	3	0.556308
MTR_4g129780	8	0.717264
MTR_4g130210	2	0.226369
MTR_4g130250	2	0.20674
MTR_4g130300	2	0.215326
MTR_4g130370	1	0.451796
MTR_4g130540	3	0.750805
MTR_4g130660	9	0.539827
MTR_4g130690	5	0.175789
MTR_4g130830	1	0.538734
MTR_4g130840	9	0.442241
MTR_4g130860	1	0.267587
MTR_4g131020	8	0.582307
MTR_4g131760	2	0.170976
MTR_4g131840	5	0.193523
MTR_4g131910	2	0.240178
MTR_4g131920	1	0.428814
MTR_4g131930	3	0.351164
MTR_4g132090	1	0.391681
MTR_4g132250	9	0.373016
MTR_4g132280	5	0.196113
MTR_4g132350	8	0.377799
MTR_4g132360	2	0.23
MTR_4g133230	8	0.355553
MTR_4g133490	5	0.208307
MTR_4g133770	2	0.252915
MTR_4g133928	10	0.297369
MTR_4g134530	7	0.211401
MTR_4g134670	2	0.171413
MTR_4g134780	2	0.189416
MTR_4g451315	5	0.22034
MTR_4g471590	7	0.219913
MTR_4g478140	3	0.442765
MTR_4g485530	2	0.213121
MTR_5g004650	2	0.251087
MTR_5g005330	2	0.234577
MTR_5g005440	10	0.455616
MTR_5g005570	10	0.130664
MTR_5g005710	2	0.230418
MTR_5g005770	2	0.240212
MTR_5g005850	2	0.259373
MTR_5g006110	9	0.450965
MTR_5g006130	8	0.180869
MTR_5g006160	10	0.252141
MTR_5g006350	1	0.508083
MTR_5g006610	7	0.182734
MTR_5g006740	2	0.255244
MTR_5g006750	2	0.258562
MTR_5g006795	7	0.191394
MTR_5g006950	8	0.359002
MTR_5g007050	10	0.298708
MTR_5g007350	2	0.223831
MTR_5g008210	9	0.273351
MTR_5g008220	9	0.403898
MTR_5g008460	7	0.508347
MTR_5g009070	9	0.202662
MTR_5g009140	10	0.144254
MTR_5g009160	9	0.391899
MTR_5g009170	8	0.369397
MTR_5g009290	2	0.264292
MTR_5g009410	2	0.224064
MTR_5g009500	9	0.353209
MTR_5g009920	3	0.434475
MTR_5g010060	1	0.479997
MTR_5g010090	3	0.38286
MTR_5g010150	3	0.864101
MTR_5g010560	7	0.164946
MTR_5g011190	1	0.498511
MTR_5g011250	5	0.195243
MTR_5g011430	10	0.239083
MTR_5g011770	8	0.476871
MTR_5g011820	2	0.193637
MTR_5g012110	3	0.350596
MTR_5g012130	3	0.757567
MTR_5g012400	3	0.301786
MTR_5g012850	8	0.250752
MTR_5g012860	1	0.443784
MTR_5g013030	2	0.240045
MTR_5g013080	10	0.220156
MTR_5g013530	9	0.260839
MTR_5g013540	2	0.256083
MTR_5g013640	10	0.19117
MTR_5g013780	8	0.321665
MTR_5g013790	3	0.692934
MTR_5g014840	7	0.214728
MTR_5g015210	2	0.276675
MTR_5g015270	1	0.403957
MTR_5g015370	8	0.429482
MTR_5g016090	1	0.400865
MTR_5g016320	1	0.591809
MTR_5g016470	3	0.261893
MTR_5g016830	5	0.189994
MTR_5g016880	9	0.360979
MTR_5g016890	1	0.331286
MTR_5g017025	10	0.212317
MTR_5g017290	3	0.452618
MTR_5g017350	3	0.537213
MTR_5g017410	7	0.20162
MTR_5g017500	2	0.218554
MTR_5g017510	10	0.205763
MTR_5g017550	10	0.226655
MTR_5g017600	2	0.183464
MTR_5g017650	2	0.210484
MTR_5g017980	1	0.398384
MTR_5g018070	2	0.242725
MTR_5g018110	5	0.195146
MTR_5g018210	2	0.252949
MTR_5g018390	7	0.653127
MTR_5g018670	2	0.22222
MTR_5g019050	9	0.156167
MTR_5g019220	2	0.185202
MTR_5g019600	8	0.442754
MTR_5g019650	10	0.151217
MTR_5g020020	2	0.266228
MTR_5g020570	2	0.268113
MTR_5g020640	8	0.251658
MTR_5g020650	2	0.231487
MTR_5g021090	10	0.249986
MTR_5g021160	4	0.233023
MTR_5g021240	1	0.681266
MTR_5g021410	8	0.521679
MTR_5g021520	8	0.573798
MTR_5g021570	10	0.310581
MTR_5g021710	8	0.274623
MTR_5g021770	10	0.199894
MTR_5g021810	2	0.269036
MTR_5g022130	9	0.169462
MTR_5g022210	3	0.445278
MTR_5g022940	1	0.564119
MTR_5g022970	2	0.167342
MTR_5g023050	8	0.519401
MTR_5g023110	1	0.422311
MTR_5g023170	8	0.510933
MTR_5g023180	9	0.484883
MTR_5g023210	9	0.208743
MTR_5g023680	2	0.262522
MTR_5g024260	2	0.241634
MTR_5g024970	5	0.183687
MTR_5g025010	8	0.663507
MTR_5g025580	5	0.194655
MTR_5g025690	9	0.19695
MTR_5g025810	1	0.318365
MTR_5g025890	2	0.243592
MTR_5g025900	5	0.193915
MTR_5g025950	2	0.234703
[truncated: 1,252 more rows]
