# Supplementary material for: Identification of Competing Endogenous RNAs (ceRNAs) Network Associated with Drought Tolerance in Medicago truncatula with Rhizobium Symbiosis
Source: Int J Mol Sci. 2022 Nov 17;23(22):14237. doi: 10.3390/ijms232214237 (PMC9696283; doi:10.3390/ijms232214237)
Supplement: Supplementary file 1 [file ijms-23-14237-s001.zip › Supplementary Table S6.xlsx]

## Sheet: Sheet1
group	AccID	FoldChange	Log2FC	P-Value	FDR	Style
D0_AN vs D0_NN	TCONS_00112333	64.9632	6.02155	2.91817e-06	0.00977805	up
D0_AN vs D0_NN	TCONS_00031594	Inf	20	4.62838e-06	0.00977805	up
D0_AN vs D0_NN	TCONS_00024844	138.187	7.11047	5.70849e-06	0.00977805	up
D0_AN vs D0_NN	TCONS_00002089	5.02025	2.32776	7.89079e-06	0.00977805	up
D0_AN vs D0_NN	TCONS_00075377	Inf	20	8.09844e-06	0.00977805	up
D0_AN vs D0_NN	TCONS_00119643	30.3116	4.9218	1.35109e-05	0.0135942	up
D0_AN vs D0_IN	TCONS_00002088	6.25464	2.64493	7.25155e-08	0.000440459	up
D0_AN vs D0_IN	TCONS_00119643	46.1335	5.52774	2.36882e-06	0.00512479	up
D0_AN vs D0_IN	TCONS_00002089	5.0484	2.33583	3.73329e-06	0.00512479	up
D0_AN vs D0_IN	TCONS_00075377	Inf	20	4.11241e-06	0.00512479	up
D0_AN vs D0_IN	TCONS_00043731	Inf	20	4.21863e-06	0.00512479	up
D0_AN vs D0_IN	TCONS_00024844	89.6061	6.48552	9.54241e-06	0.0096601	up
D0_AN vs D0_IN	TCONS_00002639	6.1118	2.6116	1.36289e-05	0.011826	up
D0_AN vs D0_IN	TCONS_00002620	6.20909	2.63438	1.84948e-05	0.0140422	up
D0_AN vs D0_IN	TCONS_00002618	7.21445	2.85089	2.22051e-05	0.0148077	up
D0_AN vs D0_IN	TCONS_00055188	Inf	20	2.43788e-05	0.0148077	up
D0_AN vs D0_IN	TCONS_00112333	25.9822	4.69945	4.12831e-05	0.0227958	up
D0_AN vs D0_IN	TCONS_00034465	5.06417	2.34032	8.58458e-05	0.0434523	up
D1_IN vs D1_NN	TCONS_00000658	0.0665755	-3.90886	5.08474e-13	3.16678e-09	down
D1_IN vs D1_NN	TCONS_00000656	0.0879255	-3.50758	1.79928e-08	5.60295e-05	down
D1_IN vs D1_NN	TCONS_00087106	0.0834663	-3.58266	3.38597e-08	6.40781e-05	down
D1_IN vs D1_NN	TCONS_00000657	0.0823367	-3.60232	4.11548e-08	6.40781e-05	down
D1_IN vs D1_NN	TCONS_00001456	0.167308	-2.57943	6.73166e-08	8.38495e-05	down
D1_IN vs D1_NN	TCONS_00002403	0.147564	-2.76059	1.38935e-07	0.000144215	down
D1_IN vs D1_NN	TCONS_00034249	0.0693603	-3.84975	2.3008e-07	0.000204706	down
D1_IN vs D1_NN	TCONS_00035961	0.0893702	-3.48406	3.1138e-07	0.000242409	down
D1_IN vs D1_NN	TCONS_00030022	0.182518	-2.45389	4.24911e-07	0.000294039	down
D1_IN vs D1_NN	TCONS_00001509	0.169734	-2.55865	8.67663e-07	0.00054038	down
D1_IN vs D1_NN	TCONS_00002249	0.165995	-2.59079	9.65134e-07	0.000546442	down
D1_IN vs D1_NN	TCONS_00086854	0	-20	1.51959e-06	0.000788668	down
D1_IN vs D1_NN	TCONS_00037158	0.121616	-3.0396	2.22323e-06	0.0010651	down
D1_IN vs D1_NN	TCONS_00039408	0.0295718	-5.07964	2.54044e-06	0.00113013	down
D1_IN vs D1_NN	TCONS_00069110	0.0782588	-3.6756	3.07997e-06	0.0012788	down
D1_IN vs D1_NN	TCONS_00120247	0	-20	3.55302e-06	0.00135396	down
D1_IN vs D1_NN	TCONS_00071672	0	-20	3.69578e-06	0.00135396	down
D1_IN vs D1_NN	TCONS_00001115	0.0854935	-3.54804	4.21896e-06	0.00141119	down
D1_IN vs D1_NN	TCONS_00000455	0.0131807	-6.24543	4.3425e-06	0.00141119	down
D1_IN vs D1_NN	TCONS_00070344	0.162527	-2.62125	4.53175e-06	0.00141119	down
D1_IN vs D1_NN	TCONS_00011020	0	-20	4.81825e-06	0.00142896	down
D1_IN vs D1_NN	TCONS_00030021	0.225423	-2.14929	8.11497e-06	0.00224031	down
D1_IN vs D1_NN	TCONS_00000736	0.0922415	-3.43844	8.27346e-06	0.00224031	down
D1_IN vs D1_NN	TCONS_00001412	0.0851379	-3.55405	8.99631e-06	0.00229195	down
D1_IN vs D1_NN	TCONS_00001113	0.155039	-2.6893	9.20018e-06	0.00229195	down
D1_IN vs D1_NN	TCONS_00094708	0.0705973	-3.82424	1.06004e-05	0.0025392	down
D1_IN vs D1_NN	TCONS_00002538	0.0943432	-3.40594	1.23111e-05	0.00283977	down
D1_IN vs D1_NN	TCONS_00117109	0.0936055	-3.41726	1.32777e-05	0.00293487	down
D1_IN vs D1_NN	TCONS_00105543	0.097806	-3.35393	1.36659e-05	0.00293487	down
D1_IN vs D1_NN	TCONS_00014654	0.044219	-4.49919	1.56447e-05	0.00324783	down
D1_IN vs D1_NN	TCONS_00000396	0.248392	-2.00931	2.22596e-05	0.00436059	down
D1_IN vs D1_NN	TCONS_00002276	0.200877	-2.31561	2.24051e-05	0.00436059	down
D1_IN vs D1_NN	TCONS_00025095	0	-20	2.88731e-05	0.00543234	down
D1_IN vs D1_NN	TCONS_00111162	0.174956	-2.51493	2.96563e-05	0.00543234	down
D1_IN vs D1_NN	TCONS_00055425	0	-20	3.10881e-05	0.0055319	down
D1_IN vs D1_NN	TCONS_00001956	0.266609	-1.9072	3.38944e-05	0.00586374	down
D1_IN vs D1_NN	TCONS_00083147	0	-20	3.77829e-05	0.00624684	down
D1_IN vs D1_NN	TCONS_00115069	0.154185	-2.69726	3.84696e-05	0.00624684	down
D1_IN vs D1_NN	TCONS_00044923	0.291624	-1.77782	3.9118e-05	0.00624684	down
D1_IN vs D1_NN	TCONS_00000398	0.100625	-3.31294	4.45423e-05	0.00690654	down
D1_IN vs D1_NN	TCONS_00021842	0	-20	4.5467e-05	0.00690654	down
D1_IN vs D1_NN	TCONS_00083556	0.158914	-2.65368	5.13455e-05	0.0076138	down
D1_IN vs D1_NN	TCONS_00053744	0.125718	-2.99174	5.29955e-05	0.00767572	down
D1_IN vs D1_NN	TCONS_00060817	0.10801	-3.21077	5.84724e-05	0.00801288	down
D1_IN vs D1_NN	TCONS_00001558	0.225886	-2.14633	5.84848e-05	0.00801288	down
D1_IN vs D1_NN	TCONS_00092357	0.223269	-2.16315	5.97393e-05	0.00801288	down
D1_IN vs D1_NN	TCONS_00098163	0.236753	-2.07855	6.04697e-05	0.00801288	down
D1_IN vs D1_NN	TCONS_00091102	0.102168	-3.29098	6.30499e-05	0.00818073	down
D1_IN vs D1_NN	TCONS_00000137	0.171385	-2.54469	6.48229e-05	0.00820016	down
D1_IN vs D1_NN	TCONS_00000399	0.256275	-1.96424	6.5833e-05	0.00820016	down
D1_IN vs D1_NN	TCONS_00096628	0.28996	-1.78607	6.86558e-05	0.00838408	down
D1_IN vs D1_NN	TCONS_00009877	0.0939604	-3.4118	7.20246e-05	0.00862633	down
D1_IN vs D1_NN	TCONS_00058579	0.203473	-2.29709	7.86955e-05	0.00924746	down
D1_IN vs D1_NN	TCONS_00056902	0.0379007	-4.72163	8.3341e-05	0.00961199	down
D1_IN vs D1_NN	TCONS_00034210	0.130904	-2.93342	0.000112229	0.0126042	down
D1_IN vs D1_NN	TCONS_00096573	0.131332	-2.92871	0.000113333	0.0126042	down
D1_IN vs D1_NN	TCONS_00001114	0.128369	-2.96164	0.00012736	0.0139157	down
D1_IN vs D1_NN	TCONS_00005857	0.182873	-2.45109	0.00014708	0.0157933	down
D1_IN vs D1_NN	TCONS_00010141	0.178063	-2.48954	0.000166228	0.0175469	down
D1_IN vs D1_NN	TCONS_00097501	0.112517	-3.15179	0.000178867	0.0185664	down
D1_IN vs D1_NN	TCONS_00002423	0.244222	-2.03373	0.000187981	0.0191925	down
D1_IN vs D1_NN	TCONS_00028699	0.249999	-2.00001	0.000204874	0.0205799	down
D1_IN vs D1_NN	TCONS_00103993	0.252088	-1.988	0.000281994	0.0278772	down
D1_IN vs D1_NN	TCONS_00002277	0.280815	-1.83231	0.000291713	0.0283873	down
D1_IN vs D1_NN	TCONS_00002482	0.209599	-2.2543	0.000300738	0.0288153	down
D1_IN vs D1_NN	TCONS_00113062	0	-20	0.000332576	0.031383	down
D1_IN vs D1_NN	TCONS_00109074	0.296556	-1.75362	0.000338851	0.0314979	down
D1_IN vs D1_NN	TCONS_00007210	0.183801	-2.44378	0.000344213	0.0315258	down
D1_IN vs D1_NN	TCONS_00003861	0.30542	-1.71113	0.000349916	0.0315838	down
D1_IN vs D1_NN	TCONS_00002334	0.156709	-2.67384	0.000367322	0.0320136	down
D1_IN vs D1_NN	TCONS_00001685	0.201829	-2.3088	0.000369647	0.0320136	down
D1_IN vs D1_NN	TCONS_00001525	0	-20	0.0003701	0.0320136	down
D1_IN vs D1_NN	TCONS_00002275	0.277895	-1.84739	0.000394897	0.0336907	down
D1_IN vs D1_NN	TCONS_00001866	0.114249	-3.12975	0.000420817	0.0350626	down
D1_IN vs D1_NN	TCONS_00074206	0.12564	-2.99264	0.000425411	0.0350626	down
D1_IN vs D1_NN	TCONS_00073385	0.106813	-3.22684	0.000432803	0.0350626	down
D1_IN vs D1_NN	TCONS_00035530	0	-20	0.000433497	0.0350626	down
D1_IN vs D1_NN	TCONS_00057459	0	-20	0.000452886	0.0359507	down
D1_IN vs D1_NN	TCONS_00002424	0.258252	-1.95315	0.000456022	0.0359507	down
D1_IN vs D1_NN	TCONS_00067747	0.18934	-2.40095	0.000545441	0.0424626	down
D1_IN vs D1_NN	TCONS_00051616	0	-20	0.000555605	0.0427199	down
D1_IN vs D1_NN	TCONS_00090630	0.237169	-2.07601	0.000597954	0.0448827	down
D1_IN vs D1_NN	TCONS_00000745	0.32738	-1.61096	0.000598148	0.0448827	down
D1_IN vs D1_NN	TCONS_00001457	0.217654	-2.19989	0.000608702	0.0451309	down
D1_IN vs D1_NN	TCONS_00034552	0.0904312	-3.46703	0.000634759	0.0465092	down
D1_IN vs D1_NN	TCONS_00001413	0.166012	-2.59064	0.000657315	0.0476019	down
D1_AN vs D1_NN	TCONS_00002192	18.9601	4.2449	4.15875e-16	2.5934e-12	up
D1_AN vs D1_NN	TCONS_00037158	0.028055	-5.1556	2.904e-12	9.05466e-09	down
D1_AN vs D1_NN	TCONS_00094708	0	-20	1.90384e-10	3.95745e-07	down
D1_AN vs D1_NN	TCONS_00000658	0.103953	-3.266	5.57536e-10	8.69199e-07	down
D1_AN vs D1_NN	TCONS_00074206	0	-20	1.01754e-09	1.26908e-06	down
D1_AN vs D1_NN	TCONS_00070344	0.0637936	-3.97044	1.41205e-09	1.46759e-06	down
D1_AN vs D1_NN	TCONS_00000657	0.0596055	-4.06841	2.33447e-09	2.07968e-06	down
D1_AN vs D1_NN	TCONS_00002403	0.108302	-3.20687	3.63498e-09	2.83347e-06	down
D1_AN vs D1_NN	TCONS_00050947	0.0320614	-4.96302	4.32485e-09	2.99664e-06	down
D1_AN vs D1_NN	TCONS_00005857	0.0464919	-4.42688	5.16725e-09	3.22229e-06	down
D1_AN vs D1_NN	TCONS_00111162	0.0852143	-3.55276	6.55029e-09	3.71342e-06	down
D1_AN vs D1_NN	TCONS_00001113	0.0812718	-3.6211	1.23739e-08	6.43033e-06	down
D1_AN vs D1_NN	TCONS_00034249	0.0490476	-4.34967	1.63448e-08	7.84049e-06	down
D1_AN vs D1_NN	TCONS_00001456	0.146552	-2.77052	1.89436e-08	8.43803e-06	down
D1_AN vs D1_NN	TCONS_00035961	0.0685952	-3.86575	5.03686e-08	2.02385e-05	down
D1_AN vs D1_NN	TCONS_00000399	0.14153	-2.82082	5.19269e-08	2.02385e-05	down
D1_AN vs D1_NN	TCONS_00001956	0.168734	-2.56718	6.77392e-08	2.48483e-05	down
D1_AN vs D1_NN	TCONS_00087106	0.0909194	-3.45927	1.04099e-07	3.60644e-05	down
D1_AN vs D1_NN	TCONS_00014729	0.0445247	-4.48925	1.28473e-07	4.2166e-05	down
D1_AN vs D1_NN	TCONS_00105543	0.0548867	-4.1874	2.81405e-07	8.77419e-05	down
D1_AN vs D1_NN	TCONS_00000398	0.0458778	-4.44606	3.07814e-07	9.1406e-05	down
D1_AN vs D1_NN	TCONS_00028699	0.154319	-2.69601	6.51187e-07	0.000184582	down
D1_AN vs D1_NN	TCONS_00002330	0.0124334	-6.32963	7.00816e-07	0.000190013	down
D1_AN vs D1_NN	TCONS_00086854	0	-20	9.2985e-07	0.000241606	down
D1_AN vs D1_NN	TCONS_00053744	0.0734949	-3.76621	1.27955e-06	0.000319171	down
D1_AN vs D1_NN	TCONS_00000656	0.138977	-2.84709	1.54038e-06	0.000369455	down
D1_AN vs D1_NN	TCONS_00044923	0.221061	-2.17748	1.78881e-06	0.000413148	down
D1_AN vs D1_NN	TCONS_00117109	0.0669452	-3.90087	2.24616e-06	0.000500251	down
D1_AN vs D1_NN	TCONS_00109074	0.19875	-2.33097	2.41166e-06	0.000502707	down
D1_AN vs D1_NN	TCONS_00001952	0.0850688	-3.55523	2.41841e-06	0.000502707	down
D1_AN vs D1_NN	TCONS_00030021	0.201756	-2.30932	3.13834e-06	0.000631314	down
D1_AN vs D1_NN	TCONS_00001457	0.116869	-3.09704	4.16774e-06	0.000800465	down
D1_AN vs D1_NN	TCONS_00001509	0.194797	-2.35996	4.23594e-06	0.000800465	down
D1_AN vs D1_NN	TCONS_00014652	0.0617403	-4.01764	4.61694e-06	0.00083711	down
D1_AN vs D1_NN	TCONS_00014655	0.0993575	-3.33123	4.69834e-06	0.00083711	down
D1_AN vs D1_NN	TCONS_00001114	0.0758984	-3.71979	5.49839e-06	0.000927265	down
D1_AN vs D1_NN	TCONS_00001115	0.0884169	-3.49953	5.50173e-06	0.000927265	down
D1_AN vs D1_NN	TCONS_00002538	0.0751916	-3.73328	6.77234e-06	0.00109521	down
D1_AN vs D1_NN	TCONS_00002249	0.192573	-2.37652	6.84943e-06	0.00109521	down
D1_AN vs D1_NN	TCONS_00096628	0.229599	-2.12281	7.24928e-06	0.00113016	down
D1_AN vs D1_NN	TCONS_00056902	0.0216579	-5.52896	8.12224e-06	0.00123537	down
D1_AN vs D1_NN	TCONS_00019030	0	-20	8.57525e-06	0.00127322	down
D1_AN vs D1_NN	TCONS_00087457	0.0254243	-5.29765	1.15853e-05	0.00166024	down
D1_AN vs D1_NN	TCONS_00002423	0.179133	-2.48089	1.17144e-05	0.00166024	down
D1_AN vs D1_NN	TCONS_00002482	0.129586	-2.94802	1.45572e-05	0.00197818	down
D1_AN vs D1_NN	TCONS_00001412	0.0955746	-3.38723	1.45921e-05	0.00197818	down
D1_AN vs D1_NN	TCONS_00098163	0.201827	-2.30881	1.74901e-05	0.00232059	down
D1_AN vs D1_NN	TCONS_00002276	0.191121	-2.38744	1.89733e-05	0.00246495	down
D1_AN vs D1_NN	TCONS_00002490	0.0371929	-4.74883	2.18446e-05	0.00274445	down
D1_AN vs D1_NN	TCONS_00020605	0.204565	-2.28937	2.20049e-05	0.00274445	down
D1_AN vs D1_NN	TCONS_00000396	0.253862	-1.97789	2.32376e-05	0.00284136	down
D1_AN vs D1_NN	TCONS_00000137	0.161337	-2.63185	2.89265e-05	0.00346896	down
D1_AN vs D1_NN	TCONS_00014730	0.107311	-3.22012	3.31294e-05	0.00389802	down
D1_AN vs D1_NN	TCONS_00115069	0.157243	-2.66893	3.50384e-05	0.00404629	down
D1_AN vs D1_NN	TCONS_00030022	0.244305	-2.03324	4.10007e-05	0.00464873	down
D1_AN vs D1_NN	TCONS_00055228	0.0673389	-3.89242	4.1822e-05	0.00465718	down
D1_AN vs D1_NN	TCONS_00000736	0.111274	-3.16782	4.28405e-05	0.00468691	down
D1_AN vs D1_NN	TCONS_00097501	0.0903117	-3.46894	5.9032e-05	0.00634695	down
D1_AN vs D1_NN	TCONS_00002424	0.203945	-2.29375	6.17754e-05	0.00652935	down
D1_AN vs D1_NN	TCONS_00000474	0.218966	-2.19122	7.91537e-05	0.00809657	down
D1_AN vs D1_NN	TCONS_00001558	0.237373	-2.07477	7.91999e-05	0.00809657	down
D1_AN vs D1_NN	TCONS_00014728	0.08332	-3.58519	8.79098e-05	0.00884202	down
D1_AN vs D1_NN	TCONS_00011521	0.0847908	-3.55995	9.1821e-05	0.00908882	down
D1_AN vs D1_NN	TCONS_00090630	0.184526	-2.4381	9.78343e-05	0.00953273	down
D1_AN vs D1_NN	TCONS_00059145	0	-20	0.000110536	0.0106047	down
D1_AN vs D1_NN	TCONS_00094704	0.174084	-2.52214	0.00011454	0.0108223	down
D1_AN vs D1_NN	TCONS_00073196	0.0353657	-4.82151	0.000121574	0.0113154	down
D1_AN vs D1_NN	TCONS_00067746	0.146043	-2.77554	0.000131465	0.0119987	down
D1_AN vs D1_NN	TCONS_00054930	0.034936	-4.83914	0.000132763	0.0119987	down
D1_AN vs D1_NN	TCONS_00020614	0.215984	-2.211	0.000137707	0.0122678	down
D1_AN vs D1_NN	TCONS_00111342	0.081038	-3.62526	0.000145959	0.0128197	down
D1_AN vs D1_NN	TCONS_00009877	0.106059	-3.23707	0.000152387	0.0131178	down
D1_AN vs D1_NN	TCONS_00120247	0.0429336	-4.54175	0.000154786	0.0131178	down
D1_AN vs D1_NN	TCONS_00001634	0	-20	0.000155664	0.0131178	down
D1_AN vs D1_NN	TCONS_00003861	0.278876	-1.84231	0.000162845	0.01354	down
D1_AN vs D1_NN	TCONS_00001162	0.175216	-2.5128	0.000171618	0.0140817	down
D1_AN vs D1_NN	TCONS_00117129	0.297434	-1.74936	0.000192919	0.0156239	down
D1_AN vs D1_NN	TCONS_00000233	0	-20	0.000206143	0.0164808	down
D1_AN vs D1_NN	TCONS_00002362	0.168312	-2.57079	0.000212287	0.0167572	down
D1_AN vs D1_NN	TCONS_00002334	0.15926	-2.65055	0.000215818	0.016823	down
D1_AN vs D1_NN	TCONS_00020609	0.215439	-2.21465	0.000244207	0.0186142	down
D1_AN vs D1_NN	TCONS_00098547	0	-20	0.000246305	0.0186142	down
D1_AN vs D1_NN	TCONS_00094695	0.102107	-3.29185	0.000247752	0.0186142	down
D1_AN vs D1_NN	TCONS_00113062	0	-20	0.000253354	0.0188085	down
D1_AN vs D1_NN	TCONS_00002723	0.268749	-1.89567	0.000260507	0.019112	down
D1_AN vs D1_NN	TCONS_00001056	0.2196	-2.18705	0.000277502	0.0201221	down
D1_AN vs D1_NN	TCONS_00020608	0.227445	-2.13641	0.000291859	0.0209199	down
D1_AN vs D1_NN	TCONS_00000477	0.244881	-2.02984	0.000307911	0.0216019	down
D1_AN vs D1_NN	TCONS_00020298	0.232423	-2.10518	0.000314831	0.0216019	down
D1_AN vs D1_NN	TCONS_00001685	0.201593	-2.31048	0.000315201	0.0216019	down
D1_AN vs D1_NN	TCONS_00091102	0.125098	-2.99887	0.000316158	0.0216019	down
D1_AN vs D1_NN	TCONS_00120821	0.262647	-1.9288	0.000322008	0.0216019	down
D1_AN vs D1_NN	TCONS_00020607	0.240803	-2.05407	0.000322158	0.0216019	down
D1_AN vs D1_NN	TCONS_00002348	0.294947	-1.76147	0.000340905	0.0224065	down
D1_AN vs D1_NN	TCONS_00069110	0.184333	-2.43962	0.000344038	0.0224065	down
D1_AN vs D1_NN	TCONS_00040081	0.0827589	-3.59494	0.000344936	0.0224065	down
D1_AN vs D1_NN	TCONS_00109690	0	-20	0.00038666	0.0248579	down
D1_AN vs D1_NN	TCONS_00096573	0.156582	-2.67501	0.00039108	0.0248854	down
D1_AN vs D1_NN	TCONS_00001633	0.0625519	-3.9988	0.000401209	0.0252721	down
D1_AN vs D1_NN	TCONS_00014653	0.222495	-2.16816	0.000405884	0.0253109	down
D1_AN vs D1_NN	TCONS_00070490	0.126459	-2.98326	0.00042619	0.0263141	down
D1_AN vs D1_NN	TCONS_00001866	0.113065	-3.14477	0.000431261	0.0263661	down
D1_AN vs D1_NN	TCONS_00093397	0.301439	-1.73006	0.00044257	0.0267948	down
D1_AN vs D1_NN	TCONS_00000066	0.139263	-2.84412	0.000461092	0.0276478	down
D1_AN vs D1_NN	TCONS_00014650	0.179211	-2.48027	0.000472314	0.028051	down
D1_AN vs D1_NN	TCONS_00103993	0.268644	-1.89623	0.000501891	0.0295264	down
D1_AN vs D1_NN	TCONS_00000478	0.233854	-2.09632	0.000507088	0.0295533	down
D1_AN vs D1_NN	TCONS_00117608	0.0613028	-4.0279	0.000519808	0.0300141	down
D1_AN vs D1_NN	TCONS_00110933	0.301881	-1.72795	0.000532661	0.0304571	down
D1_AN vs D1_NN	TCONS_00083556	0.210311	-2.24941	0.000537249	0.0304571	down
D1_AN vs D1_NN	TCONS_00093448	0.0408126	-4.61484	0.000547872	0.0307796	down
D1_AN vs D1_NN	TCONS_00092415	0.155465	-2.68534	0.000554278	0.0308614	down
D1_AN vs D1_NN	TCONS_00000558	0.345388	-1.53371	0.00056749	0.0313174	down
D1_AN vs D1_NN	TCONS_00070489	0.18006	-2.47345	0.000590408	0.0321183	down
D1_AN vs D1_NN	TCONS_00072493	0	-20	0.000592303	0.0321183	down
D1_AN vs D1_NN	TCONS_00041284	0.0795187	-3.65256	0.000622019	0.0332505	down
D1_AN vs D1_NN	TCONS_00092357	0.278887	-1.84225	0.000623846	0.0332505	down
D1_AN vs D1_NN	TCONS_00107997	0	-20	0.00070928	0.0374836	down
D1_AN vs D1_NN	TCONS_00002484	0	-20	0.000737226	0.0384759	down
D1_AN vs D1_NN	TCONS_00002193	0.329832	-1.6002	0.000740396	0.0384759	down
D1_AN vs D1_NN	TCONS_00101236	0.171861	-2.54068	0.000800889	0.0412756	down
D1_AN vs D1_NN	TCONS_00002696	0.250635	-1.99634	0.000815894	0.0417042	down
D1_AN vs D1_NN	TCONS_00101232	0.193104	-2.37255	0.00087847	0.0445377	down
D1_AN vs D1_NN	TCONS_00005935	0.172255	-2.53738	0.000928591	0.0466991	down
D1_AN vs D1_NN	TCONS_00067747	0.218845	-2.19202	0.000968508	0.0480337	down
D1_AN vs D1_NN	TCONS_00060817	0.165272	-2.59708	0.00097931	0.0480337	down
D1_AN vs D1_NN	TCONS_00073430	0.252941	-1.98313	0.000983784	0.0480337	down
D1_AN vs D1_NN	TCONS_00074112	0.139164	-2.84514	0.000985939	0.0480337	down
D1_AN vs D1_NN	TCONS_00002275	0.300123	-1.73637	0.00101205	0.0489235	down
D1_AN vs D1_NN	TCONS_00054903	0.0812779	-3.62099	0.00103011	0.0494134	down
D1_AN vs D1_NN	TCONS_00032206	0.298427	-1.74455	0.00104198	0.0496012	down
D1_AN vs D1_IN	TCONS_00002192	6.38013	2.67359	1.98871e-08	0.000120834	up
D2_IN vs D2_NN	TCONS_00072373	0.0278116	-5.16817	1.61419e-06	0.0105875	down
D2_AN vs D2_NN	TCONS_00083502	0.13692	-2.86859	3.65321e-07	0.00241331	down
D2_AN vs D2_NN	TCONS_00103850	0.0586013	-4.09292	1.22959e-05	0.0406134	down
D2_AN vs D2_IN	TCONS_00109074	8.19549	3.03483	1.6412e-08	0.000107564	up
D2_AN vs D2_IN	TCONS_00012072	0.127914	-2.96676	2.5818e-07	0.000846054	down
D2_AN vs D2_IN	TCONS_00012071	0.0947801	-3.39927	4.51912e-07	0.000987276	down
D2_AN vs D2_IN	TCONS_00001546	0.230748	-2.11561	1.67118e-06	0.00250167	down
D2_AN vs D2_IN	TCONS_00000460	0.191	-2.38835	2.39077e-06	0.00250167	down
D2_AN vs D2_IN	TCONS_00036480	42.7806	5.41888	2.49431e-06	0.00250167	up
D2_AN vs D2_IN	TCONS_00037347	0.00894614	-6.80452	2.6719e-06	0.00250167	down
D2_AN vs D2_IN	TCONS_00000469	0.198943	-2.32958	3.66147e-06	0.00295704	down
D2_AN vs D2_IN	TCONS_00083502	0.163813	-2.60988	4.80165e-06	0.00295704	down
D2_AN vs D2_IN	TCONS_00084502	0.0524752	-4.25222	5.23458e-06	0.00295704	down
D2_AN vs D2_IN	TCONS_00056926	0.0112643	-6.4721	5.31724e-06	0.00295704	down
D2_AN vs D2_IN	TCONS_00103850	0.0481499	-4.37632	5.41417e-06	0.00295704	down
D2_AN vs D2_IN	TCONS_00087106	6.30656	2.65685	1.02922e-05	0.00518883	up
D2_AN vs D2_IN	TCONS_00000467	0.181643	-2.46082	1.25972e-05	0.0058973	down
D2_AN vs D2_IN	TCONS_00000468	0.194984	-2.35857	1.46436e-05	0.00639828	down
D2_AN vs D2_IN	TCONS_00049510	4.63001	2.21101	2.04109e-05	0.00836083	up
D2_AN vs D2_IN	TCONS_00001762	0.273097	-1.87251	2.59338e-05	0.00999825	down
D2_AN vs D2_IN	TCONS_00001763	0.271608	-1.8804	2.9781e-05	0.0103017	down
D2_AN vs D2_IN	TCONS_00001509	4.40209	2.13819	2.98646e-05	0.0103017	up
D2_AN vs D2_IN	TCONS_00117100	0.163823	-2.60979	3.3281e-05	0.0103922	down
D2_AN vs D2_IN	TCONS_00001765	0.275	-1.8625	3.32981e-05	0.0103922	down
D2_AN vs D2_IN	TCONS_00038695	0.0644971	-3.95462	3.63339e-05	0.0108242	down
D2_AN vs D2_IN	TCONS_00000465	0.219954	-2.18472	4.18696e-05	0.011931	down
D2_AN vs D2_IN	TCONS_00057876	5.62745	2.49248	4.87812e-05	0.0133213	up
D2_AN vs D2_IN	TCONS_00001764	0.285223	-1.80984	5.2732e-05	0.0138242	down
D2_AN vs D2_IN	TCONS_00002000	0.188684	-2.40596	5.80865e-05	0.0146423	down
D2_AN vs D2_IN	TCONS_00117102	0.276671	-1.85376	6.26582e-05	0.0146842	down
D2_AN vs D2_IN	TCONS_00111352	0.189052	-2.40315	6.27337e-05	0.0146842	down
D2_AN vs D2_IN	TCONS_00050947	6.35986	2.66899	8.71239e-05	0.01969	up
D2_AN vs D2_IN	TCONS_00005043	Inf	20	9.06645e-05	0.0198072	up
D2_AN vs D2_IN	TCONS_00091725	0.152218	-2.71578	9.88256e-05	0.0208936	down
D2_AN vs D2_IN	TCONS_00110420	0.13889	-2.84799	0.000103986	0.0212977	down
D2_AN vs D2_IN	TCONS_00000472	0.239011	-2.06485	0.000107301	0.0213107	down
D2_AN vs D2_IN	TCONS_00000901	3.55721	1.83075	0.000111844	0.0215597	up
D2_AN vs D2_IN	TCONS_00001691	0.29412	-1.76552	0.000124545	0.0233219	down
D2_AN vs D2_IN	TCONS_00042146	0.025222	-5.30917	0.000138531	0.0252203	down
D2_AN vs D2_IN	TCONS_00000466	0.244826	-2.03017	0.000159282	0.0282144	down
D2_AN vs D2_IN	TCONS_00110171	4.05325	2.01908	0.000165068	0.02847	up
D2_AN vs D2_IN	TCONS_00117101	0.158808	-2.65464	0.000179714	0.0300926	down
D2_AN vs D2_IN	TCONS_00000477	0.25895	-1.94925	0.000183659	0.0300926	down
D2_AN vs D2_IN	TCONS_00000482	0.277045	-1.85181	0.000209	0.0334094	down
D2_AN vs D2_IN	TCONS_00049507	7.97947	2.99629	0.000216351	0.033761	up
D2_AN vs D2_IN	TCONS_00014730	6.7867	2.76271	0.000226836	0.034574	up
D2_AN vs D2_IN	TCONS_00109784	0.037845	-4.72375	0.000238694	0.0350449	down
D2_AN vs D2_IN	TCONS_00000471	0.272789	-1.87414	0.000242711	0.0350449	down
D2_AN vs D2_IN	TCONS_00002538	5.92491	2.56679	0.000245967	0.0350449	up
D2_AN vs D2_IN	TCONS_00000476	0.241199	-2.0517	0.00025377	0.0353875	down
D2_AN vs D2_IN	TCONS_00115310	Inf	20	0.000274203	0.0374402	up
D2_AN vs D2_IN	TCONS_00109783	0.101458	-3.30105	0.00028543	0.0381778	down
D2_AN vs D2_IN	TCONS_00060817	0.149327	-2.74345	0.000306419	0.0401654	down
D2_AN vs D2_IN	TCONS_00091102	8.14423	3.02578	0.000313541	0.0402931	up
D2_AN vs D2_IN	TCONS_00027468	0.126882	-2.97844	0.000343687	0.0433178	down
D2_AN vs D2_IN	TCONS_00049138	0.286464	-1.80357	0.00036086	0.0446241	down
D2_AN vs D2_IN	TCONS_00110375	0.0339063	-4.8823	0.000383736	0.0465742	down
D2_AN vs D2_IN	TCONS_00025435	0.00521804	-7.58228	0.000413198	0.0487087	down
D2_AN vs D2_IN	TCONS_00051256	0.0454902	-4.4583	0.000416186	0.0487087	down
D2_AN vs D2_IN	TCONS_00037959	0.20866	-2.26077	0.000436534	0.0494624	down
D2_AN vs D2_IN	TCONS_00084506	0.0466325	-4.42252	0.00043772	0.0494624	down
