# Supplementary material for: Identification of Competing Endogenous RNAs (ceRNAs) Network Associated with Drought Tolerance in Medicago truncatula with Rhizobium Symbiosis
Source: Int J Mol Sci. 2022 Nov 17;23(22):14237. doi: 10.3390/ijms232214237 (PMC9696283; doi:10.3390/ijms232214237)
Supplement: Supplementary file 1 [file ijms-23-14237-s001.zip › Supplementary Table S7.xlsx]

## Sheet: DElncRNA_cluster
	DElncRNA_cluster	Membership
TCONS_00107997	5	0.466834
TCONS_00005935	1	0.772939
TCONS_00054903	5	0.778003
TCONS_00054930	2	0.458919
TCONS_00034465	3	0.698636
TCONS_00090630	2	0.487718
TCONS_00111162	1	0.700687
TCONS_00002088	3	0.819903
TCONS_00028699	5	0.404401
TCONS_00002089	3	0.744756
TCONS_00069110	1	0.530063
TCONS_00002000	4	0.653174
TCONS_00083556	5	0.337103
TCONS_00053744	5	0.459093
TCONS_00034552	5	0.60612
TCONS_00087106	5	0.564441
TCONS_00060817	4	0.36829
TCONS_00002192	5	0.386663
TCONS_00002193	1	0.751488
TCONS_00027468	4	0.740925
TCONS_00083502	4	0.740889
TCONS_00058579	5	0.66835
TCONS_00039408	5	0.678038
TCONS_00117102	4	0.807584
TCONS_00117101	4	0.954657
TCONS_00117100	4	0.944916
TCONS_00117109	5	0.652425
TCONS_00034249	1	0.891562
TCONS_00096573	5	0.7232
TCONS_00034210	4	0.7402
TCONS_00035530	5	0.55574
TCONS_00024844	3	0.753603
TCONS_00011521	2	0.545405
TCONS_00091725	4	0.73492
TCONS_00040081	2	0.738347
TCONS_00000901	5	0.310138
TCONS_00084506	4	0.937752
TCONS_00084502	4	0.927277
TCONS_00005857	5	0.622024
TCONS_00096628	5	0.698461
TCONS_00120821	5	0.644039
TCONS_00112333	3	0.750208
TCONS_00117129	2	0.401504
TCONS_00072373	5	0.500788
TCONS_00037959	4	0.484947
TCONS_00000656	5	0.583492
TCONS_00000658	1	0.489481
TCONS_00000657	5	0.612091
TCONS_00001956	1	0.927235
TCONS_00103993	1	0.695325
TCONS_00001952	5	0.559704
TCONS_00050947	5	0.465872
TCONS_00119643	3	0.752771
TCONS_00083147	1	0.666107
TCONS_00010141	5	0.750792
TCONS_00072493	1	0.774817
TCONS_00000745	1	0.889406
TCONS_00000736	1	0.877045
TCONS_00041284	4	0.765104
TCONS_00073430	1	0.596473
TCONS_00110933	2	0.383726
TCONS_00000469	1	0.261668
TCONS_00000468	1	0.284099
TCONS_00059145	5	0.467914
TCONS_00000476	1	0.498875
TCONS_00000478	1	0.446802
TCONS_00000477	1	0.498232
TCONS_00000472	1	0.367976
TCONS_00000471	1	0.349978
TCONS_00000474	1	0.495791
TCONS_00000482	1	0.513037
TCONS_00000455	1	0.792767
TCONS_00000465	4	0.33793
TCONS_00000467	4	0.476236
TCONS_00000466	4	0.317104
TCONS_00000460	4	0.370583
TCONS_00044923	5	0.611162
TCONS_00001763	4	0.712934
TCONS_00001762	4	0.720278
TCONS_00056902	1	0.729018
TCONS_00001765	4	0.709174
TCONS_00001764	4	0.701026
TCONS_00056926	4	0.878577
TCONS_00031594	3	0.727356
TCONS_00120247	2	0.395684
TCONS_00036480	1	0.453868
TCONS_00086854	1	0.752479
TCONS_00097501	5	0.600599
TCONS_00000558	5	0.499992
TCONS_00043731	3	0.764171
TCONS_00001866	1	0.84262
TCONS_00067747	2	0.631875
TCONS_00067746	2	0.715626
TCONS_00101232	1	0.470856
TCONS_00101236	5	0.692257
TCONS_00103850	4	0.893238
TCONS_00001558	2	0.613782
TCONS_00000233	1	0.896099
TCONS_00001546	3	0.831947
TCONS_00098547	1	0.673957
TCONS_00001525	1	0.739157
TCONS_00001509	1	0.524511
TCONS_00030022	1	0.842131
TCONS_00030021	1	0.881156
TCONS_00109690	2	0.550843
TCONS_00049507	5	0.304009
TCONS_00049510	5	0.260948
TCONS_00092357	1	0.780145
TCONS_00000399	1	0.899199
TCONS_00000398	1	0.936258
TCONS_00000396	1	0.911859
TCONS_00011020	1	0.617085
TCONS_00001685	2	0.677089
TCONS_00001691	3	0.329973
TCONS_00113062	2	0.426761
TCONS_00001634	5	0.611268
TCONS_00073385	1	0.434933
TCONS_00001633	2	0.360075
TCONS_00055425	1	0.8715
TCONS_00042146	4	0.802438
TCONS_00092415	5	0.44288
TCONS_00109783	4	0.943853
TCONS_00109784	4	0.924925
TCONS_00091102	5	0.508374
TCONS_00002696	5	0.449669
TCONS_00051616	5	0.460761
TCONS_00014655	2	0.397537
TCONS_00014654	2	0.629456
TCONS_00014650	5	0.611067
TCONS_00014653	1	0.489863
TCONS_00014652	5	0.518578
TCONS_00002639	3	0.799538
TCONS_00002618	3	0.782275
TCONS_00002620	3	0.788572
TCONS_00115310	3	0.608748
TCONS_00094708	1	0.565036
TCONS_00094704	1	0.666887
TCONS_00021842	2	0.376399
TCONS_00012072	4	0.582801
TCONS_00110420	4	0.925475
TCONS_00012071	4	0.557782
TCONS_00038695	1	0.773826
TCONS_00055188	3	0.414503
TCONS_00037347	4	0.461654
TCONS_00093448	4	0.477526
TCONS_00000066	1	0.837607
TCONS_00000137	1	0.815596
TCONS_00025435	4	0.946517
TCONS_00001457	2	0.600416
TCONS_00001456	1	0.888153
TCONS_00014730	5	0.604672
TCONS_00014729	5	0.534251
TCONS_00014728	5	0.488981
TCONS_00002723	5	0.695862
TCONS_00001413	1	0.776713
TCONS_00001412	1	0.822315
TCONS_00073196	2	0.420697
TCONS_00005043	1	0.551936
TCONS_00057876	1	0.784941
TCONS_00055228	1	0.540362
TCONS_00020614	2	0.730188
TCONS_00020607	2	0.692403
TCONS_00020609	2	0.783259
TCONS_00020608	2	0.740614
TCONS_00020605	2	0.734756
TCONS_00001114	5	0.49239
TCONS_00001113	2	0.431634
TCONS_00001115	2	0.558926
TCONS_00002424	5	0.244272
TCONS_00002423	5	0.249416
TCONS_00002403	1	0.907256
TCONS_00049138	4	0.587729
TCONS_00020298	5	0.532577
TCONS_00074112	5	0.671179
TCONS_00087457	1	0.689385
TCONS_00032206	5	0.615446
TCONS_00037158	1	0.493264
TCONS_00001162	5	0.574308
TCONS_00002490	5	0.420399
TCONS_00115069	5	0.631266
TCONS_00002484	5	0.419591
TCONS_00002482	2	0.36929
TCONS_00094695	1	0.739305
TCONS_00003861	4	0.412971
TCONS_00002538	5	0.567147
TCONS_00093397	1	0.782466
TCONS_00074206	5	0.574822
TCONS_00110375	4	0.92005
TCONS_00098163	2	0.528272
TCONS_00105543	2	0.403658
TCONS_00019030	1	0.448984
TCONS_00051256	1	0.699394
TCONS_00035961	1	0.755928
TCONS_00109074	1	0.828055
TCONS_00111342	1	0.788006
TCONS_00111352	4	0.895255
TCONS_00002277	1	0.859326
TCONS_00002275	1	0.839696
TCONS_00002276	1	0.822692
TCONS_00071672	1	0.477618
TCONS_00002249	1	0.851664
TCONS_00070344	1	0.873484
TCONS_00002334	1	0.842116
TCONS_00002330	1	0.52446
TCONS_00070490	5	0.706041
TCONS_00002348	5	0.415682
TCONS_00070489	5	0.55941
TCONS_00117608	2	0.426962
TCONS_00110171	1	0.85437
TCONS_00075377	2	0.366058
TCONS_00007210	2	0.443241
TCONS_00009877	4	0.454805
TCONS_00025095	5	0.396386
TCONS_00057459	1	0.416114
TCONS_00001056	2	0.40554
TCONS_00002362	1	0.638961
