# Supplementary material for: Identification of Competing Endogenous RNAs (ceRNAs) Network Associated with Drought Tolerance in Medicago truncatula with Rhizobium Symbiosis
Source: Int J Mol Sci. 2022 Nov 17;23(22):14237. doi: 10.3390/ijms232214237 (PMC9696283; doi:10.3390/ijms232214237)
Supplement: Supplementary file 1 [file ijms-23-14237-s001.zip › Supplementary Table S8.xlsx]

## Sheet: all-rpkm
AccID	CircRNA	CHROM	start	end	strand	GeneName	OverlapInfo	D0_AN_1	D0_AN_2	D0_AN_3	D0_IN_1	D0_IN_2	D0_IN_3	D0_NN_1	D0_NN_2	D0_NN_3	D1_AN_1	D1_AN_2	D1_AN_3	D1_IN_1	D1_IN_2	D1_IN_3	D1_NN_1	D1_NN_2	D1_NN_3	D2_AN_1	D2_AN_2	D2_AN_3	D2_IN_1	D2_IN_2	D2_IN_3	D2_NN_1	D2_NN_2	D2_NN_3
mtr_circ_0000001	chr1_28169310_28169038_-272-MTR_1g064060	chr1	28169037	28169310	-	MTR_1g064060	D1_AN_1_D1_AN_2_D1_AN_3_D1_IN_1_D1_IN_2_D1_IN_3_D1_NN_1_D2_AN_1_D2_AN_2_D2_AN_3_D2_IN_1_D2_IN_3_D0_AN_3_D0_IN_2_D0_NN_1_D0_NN_2_D0_NN_3_D1_NN_2_D1_NN_3	0	0	173.333	0	93.3333	0	226.667	146.667	186.667	400	306.667	226.667	720	373.333	493.333	386.667	480	386.667	560	440	466.667	386.667	0	213.333	0	0	0
mtr_circ_0000002	chr3_45112921_45112706_-215-MTR_3g498725	chr3	45112705	45112921	+	MTR_3g498725	D1_AN_1	0	0	0	0	0	0	0	0	0	26.6667	0	0	0	0	0	0	0	0	0	0	0	0	0	0	0	0	0
mtr_circ_0000003	chr4_37537337_37536648_-689-MTR_4g094248	chr4	37536647	37537337	+	MTR_4g094248	D1_AN_1	0	0	0	0	0	0	0	0	0	26.6667	0	0	0	0	0	0	0	0	0	0	0	0	0	0	0	0	0
mtr_circ_0000004	chr5_34257303_34257079_-224-MTR_5g080030	chr5	34257078	34257303	+	MTR_5g080030	D1_AN_1	0	0	0	0	0	0	0	0	0	13.3333	0	0	0	0	0	0	0	0	0	0	0	0	0	0	0	0	0
mtr_circ_0000005	chr8_12494123_12494019_-104-MTR_8g032590	chr8	12494018	12494123	-	MTR_8g032590	D1_AN_1_D1_AN_2_D1_IN_1_D1_IN_3_D1_NN_1_D2_AN_3_D0_AN_1_D0_IN_2_D0_NN_3	1746.67	0	0	0	1960	0	0	0	1973.33	2240	2426.67	0	2626.67	0	2933.33	2080	0	0	0	0	3413.33	0	0	0	0	0	0
mtr_circ_0000006	chr7_30652595_30652310_-285-na	chr7	30652309	30652592	+	na	D1_AN_1	0	0	0	0	0	0	0	0	0	13.3333	0	0	0	0	0	0	0	0	0	0	0	0	0	0	0	0	0
mtr_circ_0000007	chr7_41789780_41785524_-4256-na	chr7	41785525	41789776	+	na	D1_AN_1_D1_AN_3_D1_IN_3_D1_NN_1_D2_AN_1_D2_AN_3_D2_IN_1_D2_NN_1_D0_AN_2_D0_IN_3_D1_NN_2_D1_NN_3	0	26.6667	0	0	0	26.6667	0	0	0	13.3333	0	13.3333	0	0	53.3333	20	13.3333	13.3333	13.3333	0	40	13.3333	0	0	40	0	0
mtr_circ_0000008	chr8_6425423_6424988_-435-na	chr8	6424994	6425418	+	na	D1_AN_1_D1_AN_3_D1_IN_1_D1_IN_2_D2_NN_3_D0_IN_2	0	0	0	0	13.3333	0	0	0	0	13.3333	0	13.3333	13.3333	40	0	0	0	0	0	0	0	0	0	0	0	0	186.667
mtr_circ_0000009	chr1_936050_935925_-125-na	chr1	935924	936050	+	na	D1_AN_1_D1_IN_3_D1_NN_1	0	0	0	0	0	0	0	0	0	40	0	0	0	0	253.333	120	0	0	0	0	0	0	0	0	0	0	0
mtr_circ_0000010	chr1_3745026_3744920_-106-na	chr1	3744919	3745026	-	na	D1_AN_1_D1_AN_2_D1_AN_3_D1_IN_2	0	0	0	0	0	0	0	0	0	40	13.3333	13.3333	0	13.3333	0	0	0	0	0	0	0	0	0	0	0	0	0
mtr_circ_0000011	chr1_15342082_15341930_-152-na	chr1	15341929	15342082	+	na	D1_AN_1_D1_AN_3_D1_IN_3	0	0	0	0	0	0	0	0	0	13.3333	0	40	0	0	26.6667	0	0	0	0	0	0	0	0	0	0	0	0
mtr_circ_0000012	chr1_47482072_47481926_-146-na	chr1	47481925	47482072	+	na	D1_AN_1_D1_AN_2_D1_IN_1_D1_IN_2_D1_NN_1_D2_AN_1_D2_AN_2_D2_AN_3_D2_IN_1_D0_AN_1_D0_IN_1_D0_IN_2_D0_IN_3_D0_NN_1_D0_NN_2_D0_NN_3	13.3333	0	0	26.6667	93.3333	13.3333	13.3333	80	40	26.6667	13.3333	0	26.6667	80	0	26.6667	0	0	26.6667	13.3333	13.3333	26.6667	0	0	0	0	0
mtr_circ_0000013	chr2_9234005_9233871_-134-na	chr2	9233870	9234005	-	na	D1_AN_1_D2_IN_2_D0_NN_1	0	0	0	0	0	0	100	0	0	1500	0	0	0	0	0	0	0	0	0	0	0	0	1413.33	0	0	0	0
mtr_circ_0000014	chr2_29672937_29672784_-153-na	chr2	29672783	29672937	+	na	D1_AN_1_D2_AN_3_D2_NN_1_D1_NN_3	0	0	0	0	0	0	0	0	0	273.333	0	0	0	0	0	0	0	40	0	0	226.667	0	0	0	66.6667	0	0
mtr_circ_0000015	chr3_14221868_14212563_-9305-MTR_3g040420	chr3	14212562	14221868	+	MTR_3g040420	D1_AN_1_D1_AN_2_D1_AN_3_D1_IN_1_D1_IN_2_D1_IN_3_D1_NN_1_D2_AN_1_D2_AN_2_D2_IN_1_D2_IN_3_D2_NN_1_D2_NN_2_D2_NN_3_D0_AN_1_D0_AN_2_D0_AN_3_D0_IN_1_D0_IN_2_D0_IN_3_D0_NN_1_D0_NN_2_D0_NN_3_D1_NN_2_D1_NN_3	386.667	186.667	426.667	453.333	853.333	440	400	493.333	506.667	146.667	106.667	93.3333	120	240	186.667	720	266.667	146.667	560	506.667	0	226.667	0	66.6667	333.333	653.333	466.667
mtr_circ_0000016	chr3_30837020_30836830_-190-na	chr3	30836829	30837020	+	na	D1_AN_1_D2_AN_3_D2_NN_1	0	0	0	0	0	0	0	0	0	40	0	0	0	0	0	0	0	0	0	0	13.3333	0	0	0	13.3333	0	0
mtr_circ_0000017	chr3_46873653_46873444_-209-na	chr3	46873443	46873653	+	na	D1_AN_1	0	0	0	0	0	0	0	0	0	13.3333	0	0	0	0	0	0	0	0	0	0	0	0	0	0	0	0	0
mtr_circ_0000018	chr3_54994302_54980777_-13525-MTR_3g117490	chr3	54980776	54994302	+	MTR_3g117490	D1_AN_1_D1_AN_2_D1_AN_3_D1_IN_1_D1_IN_2_D1_IN_3_D1_NN_1_D2_AN_1_D2_AN_2_D2_AN_3_D2_IN_1_D2_IN_2_D2_IN_3_D2_NN_1_D2_NN_2_D2_NN_3_D0_AN_1_D0_AN_2_D0_AN_3_D0_IN_1_D0_IN_2_D0_IN_3_D0_NN_1_D0_NN_2_D0_NN_3_D1_NN_2_D1_NN_3	400	133.333	426.667	493.333	360	373.333	466.667	333.333	280	306.667	240	160	280	240	320	200	80	600	226.667	240	240	133.333	173.333	440	440	253.333	200
mtr_circ_0000019	chr3_54994302_54981012_-13290-MTR_3g117490	chr3	54981011	54994302	+	MTR_3g117490	D1_AN_1_D1_AN_2_D1_AN_3_D1_IN_1_D1_IN_2_D1_IN_3_D1_NN_1_D2_AN_1_D2_AN_2_D2_AN_3_D2_IN_1_D2_IN_2_D2_IN_3_D2_NN_1_D2_NN_2_D2_NN_3_D0_AN_1_D0_AN_2_D0_AN_3_D0_IN_1_D0_IN_2_D0_IN_3_D0_NN_1_D0_NN_2_D0_NN_3_D1_NN_2_D1_NN_3	426.667	480	720	586.667	520	333.333	493.333	266.667	626.667	586.667	626.667	586.667	413.333	480	680	813.333	480	1040	1213.33	2000	560	853.333	1013.33	746.667	1946.67	933.333	1266.67
mtr_circ_0000020	chr4_166849_106814_-60035-MTR_4g005270	chr4	106813	166849	+	MTR_4g005270	D1_AN_1_D0_AN_1_D0_AN_2_D0_IN_1_D0_IN_2	2346.67	1826.67	0	2873.33	3786.67	0	0	0	0	5753.33	0	0	0	0	0	0	0	0	0	0	0	0	0	0	0	0	0
mtr_circ_0000021	chr4_3418453_3126209_-292244-MTR_4g011950	chr4	3126208	3418453	-	MTR_4g011950	D1_AN_1	0	0	0	0	0	0	0	0	0	40	0	0	0	0	0	0	0	0	0	0	0	0	0	0	0	0	0
mtr_circ_0000022	chr4_22580885_22580778_-107-na	chr4	22580777	22580885	-	na	D1_AN_1_D1_AN_2_D1_AN_3_D1_IN_2_D1_IN_3_D2_AN_1_D2_AN_3_D0_AN_1_D0_NN_1_D0_NN_2	13.3333	0	0	0	0	0	13.3333	26.6667	0	40	13.3333	26.6667	0	13.3333	66.6667	0	0	0	13.3333	0	133.333	0	0	0	0	0	0
mtr_circ_0000023	chr4_35705735_35705469_-266-MTR_4g089085	chr4	35705468	35705735	+	MTR_4g089085	D1_AN_1_D0_NN_3	0	0	0	0	0	0	0	0	13.3333	26.6667	0	0	0	0	0	0	0	0	0	0	0	0	0	0	0	0	0
mtr_circ_0000024	chr5_3951336_3933060_-18276-MTR_5g012870	chr5	3933059	3951336	-	MTR_5g012870	D1_AN_1	0	0	0	0	0	0	0	0	0	66.6667	0	0	0	0	0	0	0	0	0	0	0	0	0	0	0	0	0
mtr_circ_0000025	chr5_9137539_9137399_-140-na	chr5	9137398	9137539	+	na	D1_AN_1_D1_IN_2_D0_AN_3	0	0	546.667	0	0	0	0	0	0	1320	0	0	0	493.333	0	0	0	0	0	0	0	0	0	0	0	0	0
mtr_circ_0000026	chr6_8104915_8076220_-28695-MTR_6g023230	chr6	8076219	8104915	-	MTR_6g023230	D1_AN_1_D1_IN_3_D1_NN_1_D2_IN_3_D0_AN_3_D0_IN_2_D0_NN_1	0	0	2786.67	0	3386.67	0	2686.67	0	0	4186.67	0	0	0	0	3740	2600	0	0	0	0	0	0	0	4973.33	0	0	0
mtr_circ_0000027	chr6_19147259_19141444_-5815-MTR_6g053290	chr6	19141443	19147259	+	MTR_6g053290	D1_AN_1_D0_IN_3	0	0	0	0	0	13.3333	0	0	0	80	0	0	0	0	0	0	0	0	0	0	0	0	0	0	0	0	0
mtr_circ_0000028	chr7_1062502_636908_-425594-MTR_7g406870	chr7	636907	1062502	-	MTR_7g406870	D1_AN_1	0	0	0	0	0	0	0	0	0	26.6667	0	0	0	0	0	0	0	0	0	0	0	0	0	0	0	0	0
mtr_circ_0000029	chr7_4803000_4800428_-2572-na	chr7	4800427	4803000	-	na	D1_AN_1_D1_AN_2_D1_IN_1_D1_IN_2_D1_IN_3_D1_NN_1_D2_AN_1_D2_AN_2_D2_AN_3_D2_IN_1_D2_IN_3_D2_NN_1_D2_NN_2_D2_NN_3_D0_AN_1_D0_AN_2_D0_AN_3_D0_IN_1_D0_IN_2_D0_IN_3_D0_NN_1_D0_NN_2_D0_NN_3_D1_NN_2_D1_NN_3	133.333	53.3333	120	93.3333	146.667	133.333	200	133.333	213.333	346.667	293.333	0	80	186.667	360	466.667	253.333	200	480	713.333	293.333	120	0	240	253.333	840	173.333
mtr_circ_0000030	chr7_32753729_32753377_-352-na	chr7	32753376	32753729	-	na	D1_AN_1_D1_NN_3	0	0	0	0	0	0	0	0	0	13.3333	0	0	0	0	0	0	0	13.3333	0	0	0	0	0	0	0	0	0
mtr_circ_0000031	chr8_33151017_33150854_-163-na	chr8	33150853	33151017	-	na	D1_AN_1	0	0	0	0	0	0	0	0	0	53.3333	0	0	0	0	0	0	0	0	0	0	0	0	0	0	0	0	0
mtr_circ_0000032	chr8_41631871_41631722_-149-na	chr8	41631721	41631871	+	na	D1_AN_1_D1_AN_2_D0_NN_3	0	0	0	0	0	0	0	0	26.6667	26.6667	13.3333	0	0	0	0	0	0	0	0	0	0	0	0	0	0	0	0
mtr_circ_0000033	chr8_42324116_42272074_-52042-MTR_8g099795	chr8	42272073	42324116	+	MTR_8g099795	D1_AN_1_D1_AN_2_D1_AN_3_D1_IN_1_D1_IN_2_D1_IN_3_D2_AN_1_D2_AN_2_D2_IN_1_D2_IN_2_D2_IN_3_D2_NN_3_D0_AN_3_D0_IN_3_D0_NN_2_D1_NN_2_D1_NN_3	0	0	10293.3	0	0	3240	0	10053.3	0	7733.33	19313.3	27213.3	17653.3	28013.3	18186.7	0	2240	8813.33	37333.3	26780	0	8040	10240	11400	0	0	13466.7
mtr_circ_0000034	chr1_32839810_32839665_-145-MTR_1g073920	chr1	32839664	32839810	-	MTR_1g073920	D1_AN_2_D1_IN_2_D2_NN_2	0	0	0	0	0	0	0	0	0	0	466.667	0	0	133.333	0	0	0	0	0	0	0	0	0	0	0	333.333	0
mtr_circ_0000035	chr3_14848970_14848779_-191-MTR_3g041700	chr3	14848778	14848970	+	MTR_3g041700	D1_AN_2	0	0	0	0	0	0	0	0	0	0	13.3333	0	0	0	0	0	0	0	0	0	0	0	0	0	0	0	0
mtr_circ_0000036	chr3_37291291_37290820_-471-MTR_3g082650	chr3	37290819	37291291	+	MTR_3g082650	D1_AN_2	0	0	0	0	0	0	0	0	0	0	13.3333	0	0	0	0	0	0	0	0	0	0	0	0	0	0	0	0
mtr_circ_0000037	chr3_42852504_42852376_-128-MTR_3g093790	chr3	42852375	42852504	-	MTR_3g093790	D1_AN_2_D1_IN_1_D1_NN_1_D2_AN_2_D2_IN_1_D0_AN_1_D0_AN_2_D0_IN_1_D0_NN_2_D0_NN_3_D1_NN_2_D1_NN_3	1440	1240	0	1653.33	0	0	0	1440	1253.33	0	1120	0	1426.67	0	0	1946.67	1013.33	2173.33	0	813.333	0	146.667	0	0	0	0	0
mtr_circ_0000038	chr6_23241884_23241333_-551-MTR_6g465410	chr6	23241332	23241884	+	MTR_6g465410	D1_AN_2	0	0	0	0	0	0	0	0	0	0	13.3333	0	0	0	0	0	0	0	0	0	0	0	0	0	0	0	0
mtr_circ_0000039	chr7_26850554_26848798_-1756-MTR_7g072310	chr7	26848797	26850554	+	MTR_7g072310	D1_AN_2_D2_IN_3_D2_NN_1	0	0	0	0	0	0	0	0	0	0	40	0	0	0	0	0	0	0	0	0	0	0	0	13.3333	13.3333	0	0
mtr_circ_0000040	chr1_51262740_51262269_-471-na	chr1	51262269	51262739	+	na	D1_AN_2	0	0	0	0	0	0	0	0	0	0	13.3333	0	0	0	0	0	0	0	0	0	0	0	0	0	0	0	0
mtr_circ_0000041	chr2_13469023_13467973_-1050-na	chr2	13467973	13469017	+	na	D1_AN_2_D1_AN_3_D2_AN_3_D0_NN_2	0	0	0	0	0	0	0	26.6667	0	0	26.6667	13.3333	0	0	0	0	0	0	0	0	66.6667	0	0	0	0	0	0
mtr_circ_0000042	chr2_32325171_32321007_-4164-na	chr2	32321007	32325168	+	na	D1_AN_2_D1_AN_3_D1_IN_2_D2_AN_1_D2_AN_2_D2_AN_3_D2_IN_2_D2_IN_3_D2_NN_1_D2_NN_2_D2_NN_3_D0_NN_1_D1_NN_2	0	0	0	0	0	0	26.6667	0	0	0	40	26.6667	0	66.6667	0	0	26.6667	0	160	120	146.667	0	173.333	333.333	186.667	26.6667	240
mtr_circ_0000043	chr2_34134143_32321007_-1813136-na	chr2	32321007	34134140	+	na	D1_AN_2	0	0	0	0	0	0	0	0	0	0	13.3333	0	0	0	0	0	0	0	0	0	0	0	0	0	0	0	0
mtr_circ_0000044	chr3_40271921_40270750_-1171-na	chr3	40270749	40271917	+	na	D1_AN_2	0	0	0	0	0	0	0	0	0	0	13.3333	0	0	0	0	0	0	0	0	0	0	0	0	0	0	0	0
mtr_circ_0000045	chr4_35705739_35705466_-273-na	chr4	35705467	35705734	+	na	D1_AN_2_D2_IN_2_D0_NN_2	0	0	0	0	0	0	0	26.6667	0	0	53.3333	0	0	0	0	0	0	0	0	0	0	0	200	0	0	0	0
mtr_circ_0000046	chr8_3632480_3631474_-1006-na	chr8	3631475	3632475	+	na	D1_AN_2	0	0	0	0	0	0	0	0	0	0	13.3333	0	0	0	0	0	0	0	0	0	0	0	0	0	0	0	0
mtr_circ_0000047	chr1_22328612_22328505_-107-na	chr1	22328504	22328612	+	na	D1_AN_2	0	0	0	0	0	0	0	0	0	0	13.3333	0	0	0	0	0	0	0	0	0	0	0	0	0	0	0	0
mtr_circ_0000048	chr1_46465659_46451475_-14184-MTR_1g102800	chr1	46451474	46465659	+	MTR_1g102800	D1_AN_2	0	0	0	0	0	0	0	0	0	0	431207	0	0	0	0	0	0	0	0	0	0	0	0	0	0	0	0
mtr_circ_0000049	chr1_46470857_46451475_-19382-MTR_1g102810	chr1	46451474	46470857	+	MTR_1g102810	D1_AN_2	0	0	0	0	0	0	0	0	0	0	10953.3	0	0	0	0	0	0	0	0	0	0	0	0	0	0	0	0
mtr_circ_0000050	chr2_274759_274553_-206-na	chr2	274552	274759	+	na	D1_AN_2	0	0	0	0	0	0	0	0	0	0	53.3333	0	0	0	0	0	0	0	0	0	0	0	0	0	0	0	0
mtr_circ_0000051	chr2_16653350_16653224_-126-na	chr2	16653223	16653350	-	na	D1_AN_2	0	0	0	0	0	0	0	0	0	0	13.3333	0	0	0	0	0	0	0	0	0	0	0	0	0	0	0	0
mtr_circ_0000052	chr2_41819966_41819177_-789-MTR_2g097900	chr2	41819176	41819966	-	MTR_2g097900	D1_AN_2	0	0	0	0	0	0	0	0	0	0	106.667	0	0	0	0	0	0	0	0	0	0	0	0	0	0	0	0
mtr_circ_0000053	chr3_3948198_3946759_-1439-na	chr3	3946758	3948198	+	na	D1_AN_2_D1_AN_3_D1_IN_1_D1_IN_2_D2_AN_1_D2_IN_3_D2_NN_2_D0_IN_1_D0_IN_3_D1_NN_2_D1_NN_3	0	0	0	13.3333	0	13.3333	0	0	0	0	53.3333	13.3333	80	53.3333	0	0	13.3333	26.6667	173.333	0	0	0	0	26.6667	0	13.3333	0
mtr_circ_0000054	chr4_43102590_43102483_-107-na	chr4	43102482	43102590	-	na	D1_AN_2	0	0	0	0	0	0	0	0	0	0	26.6667	0	0	0	0	0	0	0	0	0	0	0	0	0	0	0	0
mtr_circ_0000055	chr4_54660246_54660095_-151-na	chr4	54660094	54660246	+	na	D1_AN_2_D1_NN_1	0	0	0	0	0	0	0	0	0	0	53.3333	0	0	0	0	13.3333	0	0	0	0	0	0	0	0	0	0	0
mtr_circ_0000056	chr5_9137539_9137378_-161-na	chr5	9137377	9137539	+	na	D1_AN_2_D2_IN_2_D2_NN_2_D1_NN_2	0	0	0	0	0	0	0	0	0	0	26.6667	0	0	0	0	0	40	0	0	0	0	0	13.3333	0	0	40	0
mtr_circ_0000057	chr5_26579360_26579154_-206-na	chr5	26579153	26579360	+	na	D1_AN_2_D1_AN_3_D1_IN_3	0	0	0	0	0	0	0	0	0	0	53.3333	160	0	0	26.6667	0	0	0	0	0	0	0	0	0	0	0	0
mtr_circ_0000058	chr6_25209226_25157759_-51467-MTR_6g069870	chr6	25157758	25209226	-	MTR_6g069870	D1_AN_2_D1_IN_2_D1_NN_1_D2_AN_1_D2_AN_2_D2_IN_2_D2_NN_1_D2_NN_2_D2_NN_3_D0_AN_1_D0_AN_2_D0_AN_3_D0_IN_1_D0_IN_2_D0_IN_3_D0_NN_1_D0_NN_2_D0_NN_3_D1_NN_2_D1_NN_3	666.667	426.667	866.667	733.333	533.333	920	466.667	306.667	533.333	0	13.3333	0	0	40	0	80	320	506.667	440	173.333	0	0	26.6667	0	613.333	120	40
mtr_circ_0000059	chr6_31774201_31687273_-86928-MTR_6g084560	chr6	31687272	31774201	+	MTR_6g084560	D1_AN_2	0	0	0	0	0	0	0	0	0	0	13.3333	0	0	0	0	0	0	0	0	0	0	0	0	0	0	0	0
mtr_circ_0000060	chr7_45718921_45717522_-1399-na	chr7	45717521	45718921	-	na	D1_AN_2	0	0	0	0	0	0	0	0	0	0	13.3333	0	0	0	0	0	0	0	0	0	0	0	0	0	0	0	0
mtr_circ_0000061	chr8_5255575_4660396_-595179-MTR_8g015190	chr8	4660395	5255575	-	MTR_8g015190	D1_AN_2	0	0	0	0	0	0	0	0	0	0	40	0	0	0	0	0	0	0	0	0	0	0	0	0	0	0	0
mtr_circ_0000062	chr8_6917570_6917426_-144-na	chr8	6917425	6917570	-	na	D1_AN_2_D2_AN_1_D2_AN_2_D2_IN_3_D0_IN_3_D0_NN_1	0	0	0	0	0	13.3333	13.3333	0	0	0	26.6667	0	0	0	0	0	0	0	26.6667	13.3333	0	0	0	13.3333	0	0	0
mtr_circ_0000063	chr8_40052113_40051935_-178-na	chr8	40051934	40052113	+	na	D1_AN_2	0	0	0	0	0	0	0	0	0	0	26.6667	0	0	0	0	0	0	0	0	0	0	0	0	0	0	0	0
mtr_circ_0000064	chr4_45468041_45467407_-634-MTR_4g109450	chr4	45467406	45468041	+	MTR_4g109450	D1_AN_3	0	0	0	0	0	0	0	0	0	0	0	26.6667	0	0	0	0	0	0	0	0	0	0	0	0	0	0	0
mtr_circ_0000065	chr6_14492781_14492008_-773-MTR_6g041980	chr6	14492007	14492781	-	MTR_6g041980	D1_AN_3	0	0	0	0	0	0	0	0	0	0	0	53.3333	0	0	0	0	0	0	0	0	0	0	0	0	0	0	0
mtr_circ_0000066	chr1_3523003_3490658_-32345-MTR_1g014690	chr1	3490657	3523003	+	MTR_1g014690	D1_AN_3	0	0	0	0	0	0	0	0	0	0	0	146.667	0	0	0	0	0	0	0	0	0	0	0	0	0	0	0
mtr_circ_0000067	chr2_32757316_32616087_-141229-MTR_2g078390	chr2	32616086	32757316	+	MTR_2g078390	D1_AN_3	0	0	0	0	0	0	0	0	0	0	0	26.6667	0	0	0	0	0	0	0	0	0	0	0	0	0	0	0
mtr_circ_0000068	chr2_40158536_40145723_-12813-MTR_2g094130	chr2	40145722	40158536	+	MTR_2g094130	D1_AN_3	0	0	0	0	0	0	0	0	0	0	0	13.3333	0	0	0	0	0	0	0	0	0	0	0	0	0	0	0
mtr_circ_0000069	chr3_6903730_6903611_-119-na	chr3	6903610	6903730	+	na	D1_AN_3	0	0	0	0	0	0	0	0	0	0	0	13.3333	0	0	0	0	0	0	0	0	0	0	0	0	0	0	0
mtr_circ_0000070	chr3_14413630_14267602_-146028-MTR_3g040520	chr3	14267601	14413630	-	MTR_3g040520	D1_AN_3	0	0	0	0	0	0	0	0	0	0	0	6833.33	0	0	0	0	0	0	0	0	0	0	0	0	0	0	0
mtr_circ_0000071	chr4_11877308_11877150_-158-na	chr4	11877149	11877308	-	na	D1_AN_3_D1_IN_3_D1_NN_1_D2_AN_3_D2_IN_2_D2_IN_3_D2_NN_1_D0_IN_1_D0_IN_3_D0_NN_1_D0_NN_2	0	0	0	13.3333	0	26.6667	13.3333	26.6667	0	0	0	13.3333	0	0	53.3333	40	0	0	0	0	53.3333	0	26.6667	40	40	0	0
mtr_circ_0000072	chr5_9137539_9137294_-245-na	chr5	9137293	9137539	+	na	D1_AN_3_D1_IN_3_D2_NN_3	0	0	0	0	0	0	0	0	0	0	0	40	0	0	66.6667	0	0	0	0	0	0	0	0	0	0	0	26.6667
mtr_circ_0000073	chr7_24993516_24989411_-4105-MTR_7g068320	chr7	24989410	24993516	+	MTR_7g068320	D1_AN_3	0	0	0	0	0	0	0	0	0	0	0	573.333	0	0	0	0	0	0	0	0	0	0	0	0	0	0	0
mtr_circ_0000074	chr1_14740941_14737942_-2999-MTR_1g040155	chr1	14737941	14740941	-	MTR_1g040155	D1_IN_1	0	0	0	0	0	0	0	0	0	0	0	0	26.6667	0	0	0	0	0	0	0	0	0	0	0	0	0	0
mtr_circ_0000075	chr1_46451579_46451475_-104-MTR_1g102780	chr1	46451474	46451579	+	MTR_1g102780	D1_IN_1_D1_NN_1_D2_AN_2_D2_AN_3	0	0	0	0	0	0	0	0	0	0	0	0	26.6667	0	0	26.6667	0	0	0	13.3333	26.6667	0	0	0	0	0	0
mtr_circ_0000076	chr1_46956139_46955832_-307-MTR_1g103740	chr1	46955831	46956139	-	MTR_1g103740	D1_IN_1_D1_IN_2_D2_AN_3_D2_IN_2_D2_IN_3_D2_NN_1_D2_NN_2_D0_AN_1	26.6667	0	0	0	0	0	0	0	0	0	0	0	53.3333	13.3333	0	0	0	0	0	0	240	0	40	26.6667	40	26.6667	0
mtr_circ_0000077	chr3_34925973_34925573_-400-MTR_3g077670	chr3	34925572	34925973	-	MTR_3g077670	D1_IN_1	0	0	0	0	0	0	0	0	0	0	0	0	146.667	0	0	0	0	0	0	0	0	0	0	0	0	0	0
mtr_circ_0000078	chr6_10835373_10835261_-112-MTR_6g033510	chr6	10835260	10835373	-	MTR_6g033510	D1_IN_1_D1_NN_1_D2_AN_1_D2_AN_2_D2_IN_2_D2_IN_3_D2_NN_1_D2_NN_3_D0_AN_1_D0_AN_3_D0_IN_1_D0_IN_2_D0_IN_3_D0_NN_1_D0_NN_2_D0_NN_3	6040	0	4320	5480	5386.67	6746.67	5173.33	5813.33	6213.33	0	0	0	280	0	0	2466.67	0	0	2186.67	4013.33	0	0	1546.67	1360	5146.67	0	2906.67
mtr_circ_0000079	chr7_2725886_2724866_-1020-MTR_7g010800	chr7	2724865	2725886	-	MTR_7g010800	D1_IN_1_D1_NN_1_D2_AN_2	0	0	0	0	0	0	0	0	0	0	0	0	13.3333	0	0	53.3333	0	0	0	13.3333	0	0	0	0	0	0	0
mtr_circ_0000080	chr7_3515287_3514361_-926-MTR_7g012820	chr7	3514360	3515287	-	MTR_7g012820	D1_IN_1	0	0	0	0	0	0	0	0	0	0	0	0	26.6667	0	0	0	0	0	0	0	0	0	0	0	0	0	0
mtr_circ_0000081	chr7_30445551_30443134_-2417-MTR_7g080110	chr7	30443133	30445551	+	MTR_7g080110	D1_IN_1	0	0	0	0	0	0	0	0	0	0	0	0	26.6667	0	0	0	0	0	0	0	0	0	0	0	0	0	0
mtr_circ_0000082	chr7_48291410_48291306_-104-MTR_7g116940	chr7	48291305	48291410	+	MTR_7g116940	D1_IN_1	0	0	0	0	0	0	0	0	0	0	0	0	13.3333	0	0	0	0	0	0	0	0	0	0	0	0	0	0
mtr_circ_0000083	chr1_4838702_4827070_-11632-MTR_1g017390	chr1	4827069	4838702	+	MTR_1g017390	D1_IN_1_D1_IN_3_D2_AN_1_D2_AN_3_D2_NN_2_D1_NN_2	0	0	0	0	0	0	0	0	0	0	0	0	51186.7	0	49586.7	0	21773.3	0	26733.3	0	38186.7	0	0	0	0	49386.7	0
mtr_circ_0000084	chr1_6968669_6968547_-122-na	chr1	6968546	6968669	+	na	D1_IN_1	0	0	0	0	0	0	0	0	0	0	0	0	13.3333	0	0	0	0	0	0	0	0	0	0	0	0	0	0
mtr_circ_0000085	chr1_32286523_32286305_-218-na	chr1	32286304	32286523	-	na	D1_IN_1	0	0	0	0	0	0	0	0	0	0	0	0	26.6667	0	0	0	0	0	0	0	0	0	0	0	0	0	0
mtr_circ_0000086	chr1_45550330_45549624_-706-na	chr1	45549623	45550330	-	na	D1_IN_1	0	0	0	0	0	0	0	0	0	0	0	0	37813.3	0	0	0	0	0	0	0	0	0	0	0	0	0	0
mtr_circ_0000087	chr1_46462252_46451475_-10777-MTR_1g102780	chr1	46451474	46462252	+	MTR_1g102780	D1_IN_1	0	0	0	0	0	0	0	0	0	0	0	0	408127	0	0	0	0	0	0	0	0	0	0	0	0	0	0
mtr_circ_0000088	chr2_1766474_1766304_-170-na	chr2	1766303	1766474	-	na	D1_IN_1	0	0	0	0	0	0	0	0	0	0	0	0	13.3333	0	0	0	0	0	0	0	0	0	0	0	0	0	0
mtr_circ_0000089	chr2_9154902_9154783_-119-na	chr2	9154782	9154902	-	na	D1_IN_1	0	0	0	0	0	0	0	0	0	0	0	0	13.3333	0	0	0	0	0	0	0	0	0	0	0	0	0	0
mtr_circ_0000090	chr2_32326138_32321009_-5129-MTR_2g078010	chr2	32321008	32326138	+	MTR_2g078010	D1_IN_1_D2_AN_1	0	0	0	0	0	0	0	0	0	0	0	0	53.3333	0	0	0	0	0	53.3333	0	0	0	0	0	0	0	0
mtr_circ_0000091	chr2_40181321_40180703_-618-na	chr2	40180702	40181321	-	na	D1_IN_1	0	0	0	0	0	0	0	0	0	0	0	0	80	0	0	0	0	0	0	0	0	0	0	0	0	0	0
mtr_circ_0000092	chr3_11253234_11042245_-210989-MTR_3g034290	chr3	11042244	11253234	-	MTR_3g034290	D1_IN_1	0	0	0	0	0	0	0	0	0	0	0	0	53.3333	0	0	0	0	0	0	0	0	0	0	0	0	0	0
mtr_circ_0000093	chr3_46873763_46861047_-12716-MTR_3g101780	chr3	46861046	46873763	+	MTR_3g101780	D1_IN_1	0	0	0	0	0	0	0	0	0	0	0	0	26.6667	0	0	0	0	0	0	0	0	0	0	0	0	0	0
mtr_circ_0000094	chr7_25165625_25165430_-195-na	chr7	25165429	25165625	-	na	D1_IN_1	0	0	0	0	0	0	0	0	0	0	0	0	40	0	0	0	0	0	0	0	0	0	0	0	0	0	0
mtr_circ_0000095	chr7_38552209_38552107_-102-na	chr7	38552106	38552209	-	na	D1_IN_1	0	0	0	0	0	0	0	0	0	0	0	0	173.333	0	0	0	0	0	0	0	0	0	0	0	0	0	0
mtr_circ_0000096	chr8_786861_779664_-7197-MTR_8g006650	chr8	779663	786861	-	MTR_8g006650	D1_IN_1_D2_IN_1_D2_IN_3_D2_NN_1_D2_NN_2_D2_NN_3	0	0	0	0	0	0	0	0	0	0	0	0	26.6667	0	0	0	0	0	0	0	0	40	0	26.6667	40	106.667	53.3333
mtr_circ_0000097	chr8_9100393_9099302_-1091-na	chr8	9099301	9100393	+	na	D1_IN_1_D2_AN_2	0	0	0	0	0	0	0	0	0	0	0	0	26.6667	0	0	0	0	0	0	13.3333	0	0	0	0	0	0	0
mtr_circ_0000098	chr8_44674822_44674703_-119-na	chr8	44674702	44674822	-	na	D1_IN_1	0	0	0	0	0	0	0	0	0	0	0	0	13.3333	0	0	0	0	0	0	0	0	0	0	0	0	0	0
mtr_circ_0000099	chr2_32325807_32321005_-4802-na	chr2	32321007	32325804	+	na	D1_IN_1_D2_IN_1_D2_IN_3_D2_NN_3_D1_NN_2	0	0	0	0	0	0	0	0	0	0	0	0	13.3333	0	0	0	40	0	0	0	0	13.3333	0	26.6667	0	0	66.6667
mtr_circ_0000100	chr7_44691090_44688468_-2622-na	chr7	44688467	44691086	+	na	D1_IN_1	0	0	0	0	0	0	0	0	0	0	0	0	26.6667	0	0	0	0	0	0	0	0	0	0	0	0	0	0
mtr_circ_0000101	chr1_785670_781006_-4664-MTR_1g008200	chr1	781005	785670	+	MTR_1g008200	D1_IN_2_D2_AN_2	0	0	0	0	0	0	0	0	0	0	0	0	0	16013.3	0	0	0	0	0	13560	0	0	0	0	0	0	0
mtr_circ_0000102	chr1_4837906_4826583_-11323-MTR_1g017390	chr1	4826582	4837906	+	MTR_1g017390	D1_IN_2	0	0	0	0	0	0	0	0	0	0	0	0	0	69260	0	0	0	0	0	0	0	0	0	0	0	0	0
mtr_circ_0000103	chr1_47928509_47928339_-170-na	chr1	47928338	47928509	-	na	D1_IN_2	0	0	0	0	0	0	0	0	0	0	0	0	0	13.3333	0	0	0	0	0	0	0	0	0	0	0	0	0
mtr_circ_0000104	chr3_41279143_41279024_-119-na	chr3	41279023	41279143	-	na	D1_IN_2	0	0	0	0	0	0	0	0	0	0	0	0	0	40	0	0	0	0	0	0	0	0	0	0	0	0	0
mtr_circ_0000105	chr3_48816189_48807922_-8267-MTR_3g105830	chr3	48807921	48816189	-	MTR_3g105830	D1_IN_2	0	0	0	0	0	0	0	0	0	0	0	0	0	26.6667	0	0	0	0	0	0	0	0	0	0	0	0	0
mtr_circ_0000106	chr4_24350325_24350203_-122-na	chr4	24350202	24350325	+	na	D1_IN_2_D2_AN_3	0	0	0	0	0	0	0	0	0	0	0	0	0	13.3333	0	0	0	0	0	0	53.3333	0	0	0	0	0	0
mtr_circ_0000107	chr5_37489876_37488707_-1169-na	chr5	37488706	37489876	+	na	D1_IN_2_D1_NN_1_D0_AN_1	773.333	0	0	0	0	0	0	0	0	0	0	0	0	386.667	0	640	0	0	0	0	0	0	0	0	0	0	0
mtr_circ_0000108	chr5_37955514_37921476_-34038-MTR_5g087520	chr5	37921475	37955514	+	MTR_5g087520	D1_IN_2	0	0	0	0	0	0	0	0	0	0	0	0	0	80	0	0	0	0	0	0	0	0	0	0	0	0	0
mtr_circ_0000109	chr7_3519426_2726540_-792886-MTR_7g011330	chr7	2726539	3519426	-	MTR_7g011330	D1_IN_2_D1_IN_3	0	0	0	0	0	0	0	0	0	0	0	0	0	26.6667	26.6667	0	0	0	0	0	0	0	0	0	0	0	0
mtr_circ_0000110	chr7_18766097_18765972_-125-na	chr7	18765971	18766097	+	na	D1_IN_2_D2_AN_2_D2_AN_3	0	0	0	0	0	0	0	0	0	0	0	0	0	53.3333	0	0	0	0	0	26.6667	40	0	0	0	0	0	0
mtr_circ_0000111	chr7_35833453_35676567_-156886-MTR_7g090860	chr7	35676566	35833453	-	MTR_7g090860	D1_IN_2	0	0	0	0	0	0	0	0	0	0	0	0	0	26.6667	0	0	0	0	0	0	0	0	0	0	0	0	0
mtr_circ_0000112	chr4_12048935_12048587_-348-MTR_4g035170	chr4	12048586	12048935	+	MTR_4g035170	D1_IN_2_D2_AN_1	0	0	0	0	0	0	0	0	0	0	0	0	0	53.3333	0	0	0	0	26.6667	0	0	0	0	0	0	0	0
mtr_circ_0000113	chr4_18596653_18596519_-134-MTR_4g051625	chr4	18596518	18596653	-	MTR_4g051625	D1_IN_2_D0_IN_3_D0_NN_1_D0_NN_2	0	0	0	0	0	233.333	260	306.667	0	0	0	0	0	106.667	0	0	0	0	0	0	0	0	0	0	0	0	0
mtr_circ_0000114	chr4_37538747_37536648_-2099-MTR_4g094248	chr4	37536647	37538747	+	MTR_4g094248	D1_IN_2	0	0	0	0	0	0	0	0	0	0	0	0	0	13.3333	0	0	0	0	0	0	0	0	0	0	0	0	0
mtr_circ_0000115	chr4_50899049_50898193_-856-MTR_4g123630	chr4	50898192	50899049	-	MTR_4g123630	D1_IN_2	0	0	0	0	0	0	0	0	0	0	0	0	0	13.3333	0	0	0	0	0	0	0	0	0	0	0	0	0
mtr_circ_0000116	chr5_5988968_5988596_-372-MTR_5g016630	chr5	5988595	5988968	+	MTR_5g016630	D1_IN_2	0	0	0	0	0	0	0	0	0	0	0	0	0	106.667	0	0	0	0	0	0	0	0	0	0	0	0	0
mtr_circ_0000117	chr6_31523627_31523388_-239-MTR_6g084320	chr6	31523387	31523627	-	MTR_6g084320	D1_IN_2	0	0	0	0	0	0	0	0	0	0	0	0	0	53.3333	0	0	0	0	0	0	0	0	0	0	0	0	0
mtr_circ_0000118	chr2_37220370_15563965_-21656405-na	chr2	15563965	37220368	+	na	D1_IN_2	0	0	0	0	0	0	0	0	0	0	0	0	0	26.6667	0	0	0	0	0	0	0	0	0	0	0	0	0
mtr_circ_0000119	chr3_52597417_51510546_-1086871-na	chr3	51510547	52597415	+	na	D1_IN_2	0	0	0	0	0	0	0	0	0	0	0	0	0	13.3333	0	0	0	0	0	0	0	0	0	0	0	0	0
mtr_circ_0000120	chr4_26746646_26745125_-1521-na	chr4	26745125	26746644	+	na	D1_IN_2_D2_AN_1_D2_IN_3_D0_AN_3	0	0	13.3333	0	0	0	0	0	0	0	0	0	0	13.3333	0	0	0	0	13.3333	0	0	0	0	13.3333	0	0	0
mtr_circ_0000121	chr5_27909623_27908589_-1034-na	chr5	27908590	27909621	+	na	D1_IN_2	0	0	0	0	0	0	0	0	0	0	0	0	0	13.3333	0	0	0	0	0	0	0	0	0	0	0	0	0
mtr_circ_0000122	chr7_25345202_20500584_-4844618-na	chr7	20500584	25345199	+	na	D1_IN_2	0	0	0	0	0	0	0	0	0	0	0	0	0	26.6667	0	0	0	0	0	0	0	0	0	0	0	0	0
mtr_circ_0000123	chr1_26186250_26182554_-3696-MTR_1g060150	chr1	26182553	26186250	-	MTR_1g060150	D1_IN_3_D2_IN_1	0	0	0	0	0	0	0	0	0	0	0	0	0	0	2800	0	0	0	0	0	0	1933.33	0	0	0	0	0
mtr_circ_0000124	chr1_44952865_44952752_-113-na	chr1	44952751	44952865	-	na	D1_IN_3	0	0	0	0	0	0	0	0	0	0	0	0	0	0	26.6667	0	0	0	0	0	0	0	0	0	0	0	0
mtr_circ_0000125	chr3_3307943_3300041_-7902-MTR_3g012240	chr3	3300040	3307943	-	MTR_3g012240	D1_IN_3_D1_NN_1_D2_AN_1_D2_AN_2_D2_NN_1_D2_NN_2_D0_AN_1_D0_AN_2_D0_AN_3_D0_IN_1_D0_IN_2_D0_IN_3_D0_NN_1_D0_NN_2_D0_NN_3_D1_NN_2_D1_NN_3	1560	946.667	1173.33	1800	2160	1933.33	1240	960	1413.33	0	0	0	0	0	133.333	320	453.333	413.333	400	520	0	0	0	0	146.667	146.667	0
mtr_circ_0000126	chr3_11626285_11626170_-115-na	chr3	11626169	11626285	-	na	D1_IN_3	0	0	0	0	0	0	0	0	0	0	0	0	0	0	13.3333	0	0	0	0	0	0	0	0	0	0	0	0
mtr_circ_0000127	chr3_34381041_34380923_-118-na	chr3	34380922	34381041	-	na	D1_IN_3_D2_AN_3	0	0	0	0	0	0	0	0	0	0	0	0	0	0	53.3333	0	0	0	0	0	26.6667	0	0	0	0	0	0
mtr_circ_0000128	chr3_47805231_47805131_-100-na	chr3	47805130	47805231	-	na	D1_IN_3	0	0	0	0	0	0	0	0	0	0	0	0	0	0	26.6667	0	0	0	0	0	0	0	0	0	0	0	0
mtr_circ_0000129	chr4_11877312_11877165_-147-na	chr4	11877164	11877312	-	na	D1_IN_3	0	0	0	0	0	0	0	0	0	0	0	0	0	0	26.6667	0	0	0	0	0	0	0	0	0	0	0	0
mtr_circ_0000130	chr4_26931829_26931584_-245-na	chr4	26931583	26931829	+	na	D1_IN_3	0	0	0	0	0	0	0	0	0	0	0	0	0	0	26.6667	0	0	0	0	0	0	0	0	0	0	0	0
mtr_circ_0000131	chr6_27917351_27915381_-1970-na	chr6	27915380	27917351	+	na	D1_IN_3	0	0	0	0	0	0	0	0	0	0	0	0	0	0	40	0	0	0	0	0	0	0	0	0	0	0	0
mtr_circ_0000132	chr8_6423158_6422964_-194-na	chr8	6422963	6423158	+	na	D1_IN_3_D1_NN_1_D0_NN_2	0	0	0	0	0	0	0	13.3333	0	0	0	0	0	0	26.6667	26.6667	0	0	0	0	0	0	0	0	0	0	0
mtr_circ_0000133	chr8_6425425_6353965_-71460-MTR_8g018690	chr8	6353964	6425425	-	MTR_8g018690	D1_IN_3	0	0	0	0	0	0	0	0	0	0	0	0	0	0	36920	0	0	0	0	0	0	0	0	0	0	0	0
mtr_circ_0000134	chr8_13371049_13370894_-155-na	chr8	13370893	13371049	+	na	D1_IN_3	0	0	0	0	0	0	0	0	0	0	0	0	0	0	53.3333	0	0	0	0	0	0	0	0	0	0	0	0
mtr_circ_0000135	chr8_40182306_40182142_-164-na	chr8	40182141	40182306	+	na	D1_IN_3	0	0	0	0	0	0	0	0	0	0	0	0	0	0	13.3333	0	0	0	0	0	0	0	0	0	0	0	0
mtr_circ_0000136	chr1_14919440_14919315_-125-MTR_1g040355	chr1	14919314	14919440	+	MTR_1g040355	D1_IN_3	0	0	0	0	0	0	0	0	0	0	0	0	0	0	13.3333	0	0	0	0	0	0	0	0	0	0	0	0
mtr_circ_0000137	chr8_24840993_24840860_-133-MTR_8g468530	chr8	24840859	24840993	-	MTR_8g468530	D1_IN_3	0	0	0	0	0	0	0	0	0	0	0	0	0	0	26.6667	0	0	0	0	0	0	0	0	0	0	0	0
mtr_circ_0000138	chr2_38859889_38810988_-48901-na	chr2	38810987	38859884	+	na	D1_IN_3	0	0	0	0	0	0	0	0	0	0	0	0	0	0	53.3333	0	0	0	0	0	0	0	0	0	0	0	0
mtr_circ_0000139	chr3_51510177_49174364_-2335813-na	chr3	49174367	51510174	+	na	D1_IN_3	0	0	0	0	0	0	0	0	0	0	0	0	0	0	53.3333	0	0	0	0	0	0	0	0	0	0	0	0
mtr_circ_0000140	chr4_34983980_34983679_-301-na	chr4	34983678	34983974	+	na	D1_IN_3_D0_NN_3	0	0	0	0	0	0	0	0	40	0	0	0	0	0	106.667	0	0	0	0	0	0	0	0	0	0	0	0
mtr_circ_0000141	chr8_37437016_37431650_-5366-na	chr8	37431650	37437014	+	na	D1_IN_3	0	0	0	0	0	0	0	0	0	0	0	0	0	0	26.6667	0	0	0	0	0	0	0	0	0	0	0	0
mtr_circ_0000142	chr1_6909801_6909377_-424-na	chr1	6909376	6909801	+	na	D1_NN_1	0	0	0	0	0	0	0	0	0	0	0	0	0	0	0	13.3333	0	0	0	0	0	0	0	0	0	0	0
mtr_circ_0000143	chr1_52582474_52582360_-114-na	chr1	52582359	52582474	-	na	D1_NN_1	0	0	0	0	0	0	0	0	0	0	0	0	0	0	0	13.3333	0	0	0	0	0	0	0	0	0	0	0
mtr_circ_0000144	chr2_30428124_30423715_-4409-MTR_2g072310	chr2	30423714	30428124	+	MTR_2g072310	D1_NN_1_D2_AN_1_D2_AN_2_D2_IN_1_D2_IN_2_D2_IN_3_D2_NN_1_D2_NN_3_D0_AN_1_D0_AN_2_D0_AN_3_D0_IN_1_D0_IN_2_D0_IN_3_D0_NN_1_D0_NN_2_D0_NN_3_D1_NN_2_D1_NN_3	2126.67	1360	2933.33	3660	3213.33	1926.67	2433.33	2760	2973.33	0	0	0	0	0	0	373.333	593.333	1213.33	1673.33	2013.33	0	1120	1860	1380	2173.33	0	1873.33
mtr_circ_0000145	chr3_54994082_54981012_-13070-MTR_3g117490	chr3	54981011	54994082	+	MTR_3g117490	D1_NN_1	0	0	0	0	0	0	0	0	0	0	0	0	0	0	0	13.3333	0	0	0	0	0	0	0	0	0	0	0
mtr_circ_0000146	chr4_51622209_51565188_-57021-MTR_4g124630	chr4	51565187	51622209	+	MTR_4g124630	D1_NN_1	0	0	0	0	0	0	0	0	0	0	0	0	0	0	0	53.3333	0	0	0	0	0	0	0	0	0	0	0
mtr_circ_0000147	chr5_1766342_847167_-919175-MTR_5g007380	chr5	847166	1766342	-	MTR_5g007380	D1_NN_1	0	0	0	0	0	0	0	0	0	0	0	0	0	0	0	26.6667	0	0	0	0	0	0	0	0	0	0	0
mtr_circ_0000148	chr5_39154533_39142407_-12126-MTR_5g090010	chr5	39142406	39154533	-	MTR_5g090010	D1_NN_1	0	0	0	0	0	0	0	0	0	0	0	0	0	0	0	13.3333	0	0	0	0	0	0	0	0	0	0	0
mtr_circ_0000149	chr8_3496320_3495904_-416-MTR_8g012340	chr8	3495903	3496320	-	MTR_8g012340	D1_NN_1	0	0	0	0	0	0	0	0	0	0	0	0	0	0	0	13.3333	0	0	0	0	0	0	0	0	0	0	0
mtr_circ_0000150	chr8_5436447_5432208_-4239-MTR_8g016210	chr8	5432207	5436447	-	MTR_8g016210	D1_NN_1_D2_IN_3	0	0	0	0	0	0	0	0	0	0	0	0	0	0	0	26.6667	0	0	0	0	0	0	0	26.6667	0	0	0
mtr_circ_0000151	chr8_39807790_39807643_-147-na	chr8	39807642	39807790	-	na	D1_NN_1	0	0	0	0	0	0	0	0	0	0	0	0	0	0	0	26.6667	0	0	0	0	0	0	0	0	0	0	0
mtr_circ_0000152	chr6_25143070_1323527_-23819543-na	chr6	1323527	25143068	+	na	D1_NN_1	0	0	0	0	0	0	0	0	0	0	0	0	0	0	0	13.3333	0	0	0	0	0	0	0	0	0	0	0
mtr_circ_0000153	chr7_39075793_36555667_-2520126-na	chr7	36555666	39075790	+	na	D1_NN_1	0	0	0	0	0	0	0	0	0	0	0	0	0	0	0	26.6667	0	0	0	0	0	0	0	0	0	0	0
mtr_circ_0000154	chr8_39496354_39495704_-650-na	chr8	39495704	39496349	+	na	D1_NN_1	0	0	0	0	0	0	0	0	0	0	0	0	0	0	0	13.3333	0	0	0	0	0	0	0	0	0	0	0
mtr_circ_0000155	chr4_18596193_18596059_-134-MTR_4g051625	chr4	18596058	18596193	-	MTR_4g051625	D1_NN_1_D2_AN_2_D0_IN_1	0	0	0	866.667	0	0	0	0	0	0	0	0	0	0	0	253.333	0	0	0	820	0	0	0	0	0	0	0
mtr_circ_0000156	chr7_18103172_18102770_-402-MTR_7g051610	chr7	18102769	18103172	-	MTR_7g051610	D1_NN_1_D0_IN_2	0	0	0	0	13.3333	0	0	0	0	0	0	0	0	0	0	80	0	0	0	0	0	0	0	0	0	0	0
mtr_circ_0000157	chr7_30444494_30443134_-1360-MTR_7g080110	chr7	30443133	30444494	+	MTR_7g080110	D1_NN_1	0	0	0	0	0	0	0	0	0	0	0	0	0	0	0	26.6667	0	0	0	0	0	0	0	0	0	0	0
mtr_circ_0000158	chr8_35573431_35573297_-134-MTR_8g085800	chr8	35573296	35573431	-	MTR_8g085800	D1_NN_1_D0_NN_2	0	0	0	0	0	0	0	433.333	0	0	0	0	0	0	0	380	0	0	0	0	0	0	0	0	0	0	0
mtr_circ_0000159	chr4_35705737_35704292_-1445-na	chr4	35704295	35705734	+	na	D2_AN_1	0	0	0	0	0	0	0	0	0	0	0	0	0	0	0	0	0	0	13.3333	0	0	0	0	0	0	0	0
mtr_circ_0000160	chr4_40045236_40036021_-9215-na	chr4	40036021	40045234	+	na	D2_AN_1_D2_IN_1	0	0	0	0	0	0	0	0	0	0	0	0	0	0	0	0	0	0	5240	0	0	4373.33	0	0	0	0	0
mtr_circ_0000161	chr4_48561185_40177523_-8383662-na	chr4	40177525	48561183	+	na	D2_AN_1	0	0	0	0	0	0	0	0	0	0	0	0	0	0	0	0	0	0	26.6667	0	0	0	0	0	0	0	0
mtr_circ_0000162	chr5_14766732_14761472_-5260-na	chr5	14761472	14766730	+	na	D2_AN_1	0	0	0	0	0	0	0	0	0	0	0	0	0	0	0	0	0	0	15706.7	0	0	0	0	0	0	0	0
mtr_circ_0000163	chr7_44055212_44054518_-694-na	chr7	44054518	44055208	+	na	D2_AN_1	0	0	0	0	0	0	0	0	0	0	0	0	0	0	0	0	0	0	13.3333	0	0	0	0	0	0	0	0
mtr_circ_0000164	chr1_6550155_6544524_-5631-MTR_1g021680	chr1	6544523	6550155	-	MTR_1g021680	D2_AN_1	0	0	0	0	0	0	0	0	0	0	0	0	0	0	0	0	0	0	26.6667	0	0	0	0	0	0	0	0
mtr_circ_0000165	chr1_39204723_39204443_-280-MTR_1g087520	chr1	39204442	39204723	+	MTR_1g087520	D2_AN_1	0	0	0	0	0	0	0	0	0	0	0	0	0	0	0	0	0	0	160	0	0	0	0	0	0	0	0
mtr_circ_0000166	chr3_21418226_21417777_-449-MTR_3g054010	chr3	21417776	21418226	+	MTR_3g054010	D2_AN_1_D0_IN_2	0	0	0	0	13.3333	0	0	0	0	0	0	0	0	0	0	0	0	0	26.6667	0	0	0	0	0	0	0	0
mtr_circ_0000167	chr3_39403950_39403480_-470-MTR_3g086910	chr3	39403479	39403950	+	MTR_3g086910	D2_AN_1_D2_IN_1	0	0	0	0	0	0	0	0	0	0	0	0	0	0	0	0	0	0	13.3333	0	0	26.6667	0	0	0	0	0
mtr_circ_0000168	chr4_24278382_24278266_-116-MTR_4g064947	chr4	24278265	24278382	+	MTR_4g064947	D2_AN_1	0	0	0	0	0	0	0	0	0	0	0	0	0	0	0	0	0	0	13.3333	0	0	0	0	0	0	0	0
mtr_circ_0000169	chr4_30480955_30480522_-433-MTR_4g078850	chr4	30480521	30480955	+	MTR_4g078850	D2_AN_1	0	0	0	0	0	0	0	0	0	0	0	0	0	0	0	0	0	0	13.3333	0	0	0	0	0	0	0	0
mtr_circ_0000170	chr4_39614485_39613820_-665-MTR_4g095058	chr4	39613819	39614485	+	MTR_4g095058	D2_AN_1	0	0	0	0	0	0	0	0	0	0	0	0	0	0	0	0	0	0	13.3333	0	0	0	0	0	0	0	0
mtr_circ_0000171	chr5_161987_161591_-396-MTR_5g004870	chr5	161590	161987	+	MTR_5g004870	D2_AN_1_D2_NN_2_D1_NN_3	0	0	0	0	0	0	0	0	0	0	0	0	0	0	0	0	0	40	26.6667	0	0	0	0	0	0	26.6667	0
mtr_circ_0000172	chr6_2734587_2732533_-2054-MTR_6g009330	chr6	2732532	2734587	-	MTR_6g009330	D2_AN_1	0	0	0	0	0	0	0	0	0	0	0	0	0	0	0	0	0	0	53.3333	0	0	0	0	0	0	0	0
mtr_circ_0000173	chr6_5397531_5393999_-3532-MTR_6g015730	chr6	5393998	5397531	+	MTR_6g015730	D2_AN_1	0	0	0	0	0	0	0	0	0	0	0	0	0	0	0	0	0	0	13.3333	0	0	0	0	0	0	0	0
mtr_circ_0000174	chr8_41197975_41197347_-628-MTR_8g098675	chr8	41197346	41197975	+	MTR_8g098675	D2_AN_1	0	0	0	0	0	0	0	0	0	0	0	0	0	0	0	0	0	0	53.3333	0	0	0	0	0	0	0	0
mtr_circ_0000175	chr1_8639349_8519719_-119630-MTR_1g026490	chr1	8519718	8639349	-	MTR_1g026490	D2_AN_1	0	0	0	0	0	0	0	0	0	0	0	0	0	0	0	0	0	0	120	0	0	0	0	0	0	0	0
mtr_circ_0000176	chr1_17066235_17066114_-121-na	chr1	17066113	17066235	+	na	D2_AN_1	0	0	0	0	0	0	0	0	0	0	0	0	0	0	0	0	0	0	26.6667	0	0	0	0	0	0	0	0
mtr_circ_0000177	chr2_8187930_8187727_-203-na	chr2	8187726	8187930	+	na	D2_AN_1_D2_IN_1_D2_IN_3_D2_NN_1_D2_NN_3_D0_AN_1_D0_AN_3_D0_IN_1_D0_NN_1_D0_NN_2_D0_NN_3_D1_NN_2	13.3333	0	80	66.6667	0	0	13.3333	40	66.6667	0	0	0	0	0	0	0	26.6667	0	13.3333	0	0	26.6667	0	13.3333	26.6667	0	13.3333
mtr_circ_0000178	chr2_11149645_11145796_-3849-MTR_2g029820	chr2	11145795	11149645	+	MTR_2g029820	D2_AN_1	0	0	0	0	0	0	0	0	0	0	0	0	0	0	0	0	0	0	5080	0	0	0	0	0	0	0	0
mtr_circ_0000179	chr2_36396073_36395858_-215-na	chr2	36395857	36396073	+	na	D2_AN_1_D2_NN_2	0	0	0	0	0	0	0	0	0	0	0	0	0	0	0	0	0	0	13.3333	0	0	0	0	0	0	40	0
mtr_circ_0000180	chr2_39259762_38508705_-751057-MTR_2g090525	chr2	38508704	39259762	+	MTR_2g090525	D2_AN_1	0	0	0	0	0	0	0	0	0	0	0	0	0	0	0	0	0	0	53.3333	0	0	0	0	0	0	0	0
mtr_circ_0000181	chr3_35680568_35680416_-152-na	chr3	35680415	35680568	+	na	D2_AN_1	0	0	0	0	0	0	0	0	0	0	0	0	0	0	0	0	0	0	13.3333	0	0	0	0	0	0	0	0
mtr_circ_0000182	chr3_53482569_53477373_-5196-MTR_3g114530	chr3	53477372	53482569	+	MTR_3g114530	D2_AN_1	0	0	0	0	0	0	0	0	0	0	0	0	0	0	0	0	0	0	13.3333	0	0	0	0	0	0	0	0
mtr_circ_0000183	chr4_11877308_11877144_-164-na	chr4	11877143	11877308	-	na	D2_AN_1	0	0	0	0	0	0	0	0	0	0	0	0	0	0	0	0	0	0	13.3333	0	0	0	0	0	0	0	0
mtr_circ_0000184	chr4_23824114_23815855_-8259-MTR_4g063930	chr4	23815854	23824114	+	MTR_4g063930	D2_AN_1	0	0	0	0	0	0	0	0	0	0	0	0	0	0	0	0	0	0	13.3333	0	0	0	0	0	0	0	0
mtr_circ_0000185	chr4_32627800_32615148_-12652-MTR_4g083780	chr4	32615147	32627800	-	MTR_4g083780	D2_AN_1	0	0	0	0	0	0	0	0	0	0	0	0	0	0	0	0	0	0	133.333	0	0	0	0	0	0	0	0
mtr_circ_0000186	chr4_35705735_35704297_-1438-MTR_4g089085	chr4	35704296	35705735	+	MTR_4g089085	D2_AN_1	0	0	0	0	0	0	0	0	0	0	0	0	0	0	0	0	0	0	13.3333	0	0	0	0	0	0	0	0
mtr_circ_0000187	chr4_44713502_44713386_-116-na	chr4	44713385	44713502	-	na	D2_AN_1	0	0	0	0	0	0	0	0	0	0	0	0	0	0	0	0	0	0	13.3333	0	0	0	0	0	0	0	0
mtr_circ_0000188	chr5_14767788_13776414_-991374-MTR_5g032210	chr5	13776413	14767788	+	MTR_5g032210	D2_AN_1	0	0	0	0	0	0	0	0	0	0	0	0	0	0	0	0	0	0	80	0	0	0	0	0	0	0	0
mtr_circ_0000189	chr5_35660069_35119823_-540246-MTR_5g082610	chr5	35119822	35660069	-	MTR_5g082610	D2_AN_1	0	0	0	0	0	0	0	0	0	0	0	0	0	0	0	0	0	0	40	0	0	0	0	0	0	0	0
mtr_circ_0000190	chr5_39203324_39154165_-49159-MTR_5g090020	chr5	39154164	39203324	-	MTR_5g090020	D2_AN_1	0	0	0	0	0	0	0	0	0	0	0	0	0	0	0	0	0	0	133.333	0	0	0	0	0	0	0	0
mtr_circ_0000191	chr6_34444637_34406602_-38035-MTR_6g090605	chr6	34406601	34444637	+	MTR_6g090605	D2_AN_1	0	0	0	0	0	0	0	0	0	0	0	0	0	0	0	0	0	0	26.6667	0	0	0	0	0	0	0	0
mtr_circ_0000192	chr7_36335841_36099929_-235912-MTR_7g091590	chr7	36099928	36335841	-	MTR_7g091590	D2_AN_1	0	0	0	0	0	0	0	0	0	0	0	0	0	0	0	0	0	0	13.3333	0	0	0	0	0	0	0	0
mtr_circ_0000193	chr7_47559500_47510507_-48993-MTR_7g115140	chr7	47510506	47559500	+	MTR_7g115140	D2_AN_1	0	0	0	0	0	0	0	0	0	0	0	0	0	0	0	0	0	0	26.6667	0	0	0	0	0	0	0	0
mtr_circ_0000194	chr8_25869109_25867431_-1678-MTR_8g061960	chr8	25867430	25869109	-	MTR_8g061960	D2_AN_1	0	0	0	0	0	0	0	0	0	0	0	0	0	0	0	0	0	0	26.6667	0	0	0	0	0	0	0	0
mtr_circ_0000195	chr8_35155348_35155178_-170-na	chr8	35155177	35155348	-	na	D2_AN_1	0	0	0	0	0	0	0	0	0	0	0	0	0	0	0	0	0	0	40	0	0	0	0	0	0	0	0
mtr_circ_0000196	chr8_36244240_36243002_-1238-MTR_8g487730	chr8	36243001	36244240	-	MTR_8g487730	D2_AN_1	0	0	0	0	0	0	0	0	0	0	0	0	0	0	0	0	0	0	40	0	0	0	0	0	0	0	0
mtr_circ_0000197	chr8_38649054_38623263_-25791-MTR_8g092390	chr8	38623262	38649054	+	MTR_8g092390	D2_AN_1_D2_NN_1	0	0	0	0	0	0	0	0	0	0	0	0	0	0	0	0	0	0	5973.33	0	0	0	0	0	3320	0	0
mtr_circ_0000198	chr8_43264337_42589379_-674958-MTR_8g101950	chr8	42589378	43264337	+	MTR_8g101950	D2_AN_1	0	0	0	0	0	0	0	0	0	0	0	0	0	0	0	0	0	0	26.6667	0	0	0	0	0	0	0	0
mtr_circ_0000199	chr3_12047125_12044951_-2174-MTR_3g035130	chr3	12044950	12047125	-	MTR_3g035130	D2_AN_2	0	0	0	0	0	0	0	0	0	0	0	0	0	0	0	0	0	0	0	106.667	0	0	0	0	0	0	0
mtr_circ_0000200	chr3_28199387_28199283_-104-MTR_3g062450	chr3	28199282	28199387	-	MTR_3g062450	D2_AN_2_D2_IN_2	0	0	0	0	0	0	0	0	0	0	0	0	0	0	0	0	0	0	0	13.3333	0	0	13.3333	0	0	0	0
mtr_circ_0000201	chr3_29609836_29608405_-1431-MTR_3g065490	chr3	29608404	29609836	-	MTR_3g065490	D2_AN_2	0	0	0	0	0	0	0	0	0	0	0	0	0	0	0	0	0	0	0	346.667	0	0	0	0	0	0	0
mtr_circ_0000202	chr4_26543939_26541705_-2234-MTR_4g070430	chr4	26541704	26543939	-	MTR_4g070430	D2_AN_2_D0_IN_3	0	0	0	0	0	53.3333	0	0	0	0	0	0	0	0	0	0	0	0	0	26.6667	0	0	0	0	0	0	0
mtr_circ_0000203	chr4_49736006_49735815_-191-MTR_4g119980	chr4	49735814	49736006	+	MTR_4g119980	D2_AN_2	0	0	0	0	0	0	0	0	0	0	0	0	0	0	0	0	0	0	0	13.3333	0	0	0	0	0	0	0
mtr_circ_0000204	chr4_52852782_52852582_-200-MTR_4g127370	chr4	52852581	52852782	-	MTR_4g127370	D2_AN_2	0	0	0	0	0	0	0	0	0	0	0	0	0	0	0	0	0	0	0	13.3333	0	0	0	0	0	0	0
mtr_circ_0000205	chr7_48517138_48516724_-414-MTR_7g117395	chr7	48516723	48517138	-	MTR_7g117395	D2_AN_2	0	0	0	0	0	0	0	0	0	0	0	0	0	0	0	0	0	0	0	26.6667	0	0	0	0	0	0	0
mtr_circ_0000206	chr8_35192374_35191258_-1116-MTR_8g081570	chr8	35191257	35192374	+	MTR_8g081570	D2_AN_2_D2_NN_2_D0_NN_2	0	0	0	0	0	0	0	13.3333	0	0	0	0	0	0	0	0	0	0	0	13.3333	0	0	0	0	0	26.6667	0
mtr_circ_0000207	chr1_50413915_29129778_-21284137-na	chr1	29129778	50413911	+	na	D2_AN_2	0	0	0	0	0	0	0	0	0	0	0	0	0	0	0	0	0	0	0	13.3333	0	0	0	0	0	0	0
mtr_circ_0000208	chr1_35487088_5868350_-29618738-na	chr1	5868350	35487085	+	na	D2_AN_2	0	0	0	0	0	0	0	0	0	0	0	0	0	0	0	0	0	0	0	13.3333	0	0	0	0	0	0	0
mtr_circ_0000209	chr5_13202433_11150669_-2051764-na	chr5	11150668	13202431	+	na	D2_AN_2	0	0	0	0	0	0	0	0	0	0	0	0	0	0	0	0	0	0	0	13.3333	0	0	0	0	0	0	0
mtr_circ_0000210	chr5_7905101_7904684_-417-na	chr5	7904690	7905099	+	na	D2_AN_2_D0_AN_2	0	13.3333	0	0	0	0	0	0	0	0	0	0	0	0	0	0	0	0	0	13.3333	0	0	0	0	0	0	0
mtr_circ_0000211	chr7_31382849_11703348_-19679501-na	chr7	11703348	31382847	+	na	D2_AN_2	0	0	0	0	0	0	0	0	0	0	0	0	0	0	0	0	0	0	0	13.3333	0	0	0	0	0	0	0
mtr_circ_0000212	chr1_3421940_3421497_-443-MTR_1g013440	chr1	3421496	3421940	+	MTR_1g013440	D2_AN_2_D2_IN_3	0	0	0	0	0	0	0	0	0	0	0	0	0	0	0	0	0	0	0	13.3333	0	0	0	40	0	0	0
mtr_circ_0000213	chr1_12696898_12680776_-16122-MTR_1g035010	chr1	12680775	12696898	+	MTR_1g035010	D2_AN_2	0	0	0	0	0	0	0	0	0	0	0	0	0	0	0	0	0	0	0	13.3333	0	0	0	0	0	0	0
mtr_circ_0000214	chr1_42635991_42338099_-297892-MTR_1g094200	chr1	42338098	42635991	+	MTR_1g094200	D2_AN_2	0	0	0	0	0	0	0	0	0	0	0	0	0	0	0	0	0	0	0	13.3333	0	0	0	0	0	0	0
mtr_circ_0000215	chr1_49863368_49835870_-27498-MTR_1g110490	chr1	49835869	49863368	+	MTR_1g110490	D2_AN_2	0	0	0	0	0	0	0	0	0	0	0	0	0	0	0	0	0	0	0	13.3333	0	0	0	0	0	0	0
mtr_circ_0000216	chr3_650283_650072_-211-na	chr3	650071	650283	+	na	D2_AN_2	0	0	0	0	0	0	0	0	0	0	0	0	0	0	0	0	0	0	0	13.3333	0	0	0	0	0	0	0
mtr_circ_0000217	chr3_45430551_45419036_-11515-MTR_3g099100	chr3	45419035	45430551	+	MTR_3g099100	D2_AN_2	0	0	0	0	0	0	0	0	0	0	0	0	0	0	0	0	0	0	0	146.667	0	0	0	0	0	0	0
mtr_circ_0000218	chr4_36734734_36723072_-11662-MTR_4g092610	chr4	36723071	36734734	+	MTR_4g092610	D2_AN_2	0	0	0	0	0	0	0	0	0	0	0	0	0	0	0	0	0	0	0	120	0	0	0	0	0	0	0
mtr_circ_0000219	chr4_40045235_40036023_-9212-MTR_4g097175	chr4	40036022	40045235	+	MTR_4g097175	D2_AN_2	0	0	0	0	0	0	0	0	0	0	0	0	0	0	0	0	0	0	0	134147	0	0	0	0	0	0	0
mtr_circ_0000220	chr5_1154392_958359_-196033-MTR_5g006660	chr5	958358	1154392	-	MTR_5g006660	D2_AN_2	0	0	0	0	0	0	0	0	0	0	0	0	0	0	0	0	0	0	0	13.3333	0	0	0	0	0	0	0
mtr_circ_0000221	chr5_12074179_11667368_-406811-MTR_5g028850	chr5	11667367	12074179	+	MTR_5g028850	D2_AN_2	0	0	0	0	0	0	0	0	0	0	0	0	0	0	0	0	0	0	0	40	0	0	0	0	0	0	0
mtr_circ_0000222	chr5_27125203_27125026_-177-na	chr5	27125025	27125203	-	na	D2_AN_2	0	0	0	0	0	0	0	0	0	0	0	0	0	0	0	0	0	0	0	26.6667	0	0	0	0	0	0	0
mtr_circ_0000223	chr5_29343142_29082409_-260733-MTR_5g069000	chr5	29082408	29343142	+	MTR_5g069000	D2_AN_2	0	0	0	0	0	0	0	0	0	0	0	0	0	0	0	0	0	0	0	13.3333	0	0	0	0	0	0	0
mtr_circ_0000224	chr5_31614796_31614674_-122-na	chr5	31614673	31614796	-	na	D2_AN_2	0	0	0	0	0	0	0	0	0	0	0	0	0	0	0	0	0	0	0	13.3333	0	0	0	0	0	0	0
mtr_circ_0000225	chr5_38253136_38252912_-224-na	chr5	38252911	38253136	+	na	D2_AN_2	0	0	0	0	0	0	0	0	0	0	0	0	0	0	0	0	0	0	0	13.3333	0	0	0	0	0	0	0
mtr_circ_0000226	chr6_4307098_4057066_-250032-MTR_6g013690	chr6	4057065	4307098	-	MTR_6g013690	D2_AN_2_D0_IN_3	0	0	0	0	0	13.3333	0	0	0	0	0	0	0	0	0	0	0	0	0	80	0	0	0	0	0	0	0
mtr_circ_0000227	chr6_31787616_31157833_-629783-MTR_6g084490	chr6	31157832	31787616	-	MTR_6g084490	D2_AN_2_D2_IN_1	0	0	0	0	0	0	0	0	0	0	0	0	0	0	0	0	0	0	0	13.3333	0	13.3333	0	0	0	0	0
mtr_circ_0000228	chr6_32908263_32852426_-55837-MTR_6g088650	chr6	32852425	32908263	-	MTR_6g088650	D2_AN_2	0	0	0	0	0	0	0	0	0	0	0	0	0	0	0	0	0	0	0	53.3333	0	0	0	0	0	0	0
mtr_circ_0000229	chr7_7643344_7613713_-29631-MTR_7g023330	chr7	7613712	7643344	+	MTR_7g023330	D2_AN_2	0	0	0	0	0	0	0	0	0	0	0	0	0	0	0	0	0	0	0	26.6667	0	0	0	0	0	0	0
mtr_circ_0000230	chr8_7906637_7442401_-464236-MTR_8g022280	chr8	7442400	7906637	-	MTR_8g022280	D2_AN_2	0	0	0	0	0	0	0	0	0	0	0	0	0	0	0	0	0	0	0	26.6667	0	0	0	0	0	0	0
mtr_circ_0000231	chr8_11380137_11375785_-4352-MTR_8g030680	chr8	11375784	11380137	-	MTR_8g030680	D2_AN_2	0	0	0	0	0	0	0	0	0	0	0	0	0	0	0	0	0	0	0	13.3333	0	0	0	0	0	0	0
mtr_circ_0000232	chr8_33922270_33912391_-9879-MTR_8g079280	chr8	33912390	33922270	+	MTR_8g079280	D2_AN_2	0	0	0	0	0	0	0	0	0	0	0	0	0	0	0	0	0	0	0	26.6667	0	0	0	0	0	0	0
mtr_circ_0000233	chr8_36563656_36563504_-152-na	chr8	36563503	36563656	-	na	D2_AN_2	0	0	0	0	0	0	0	0	0	0	0	0	0	0	0	0	0	0	0	53.3333	0	0	0	0	0	0	0
mtr_circ_0000234	chr1_37546292_37545992_-300-MTR_1g084140	chr1	37545991	37546292	-	MTR_1g084140	D2_AN_3	0	0	0	0	0	0	0	0	0	0	0	0	0	0	0	0	0	0	0	0	186.667	0	0	0	0	0	0
mtr_circ_0000235	chr2_39540282_39536545_-3737-MTR_2g092930	chr2	39536544	39540282	-	MTR_2g092930	D2_AN_3_D2_NN_1_D2_NN_3_D1_NN_2	0	0	0	0	0	0	0	0	0	0	0	0	0	0	0	0	26.6667	0	0	0	13.3333	0	0	0	26.6667	0	26.6667
mtr_circ_0000236	chr6_33780289_33779975_-314-MTR_6g088665	chr6	33779974	33780289	-	MTR_6g088665	D2_AN_3	0	0	0	0	0	0	0	0	0	0	0	0	0	0	0	0	0	0	0	0	266.667	0	0	0	0	0	0
mtr_circ_0000237	chr1_200444_199888_-556-na	chr1	199887	200439	+	na	D2_AN_3	0	0	0	0	0	0	0	0	0	0	0	0	0	0	0	0	0	0	0	0	13.3333	0	0	0	0	0	0
mtr_circ_0000238	chr1_25419675_25418988_-687-na	chr1	25418988	25419671	+	na	D2_AN_3	0	0	0	0	0	0	0	0	0	0	0	0	0	0	0	0	0	0	0	0	53.3333	0	0	0	0	0	0
mtr_circ_0000239	chr1_4837711_4825947_-11764-na	chr1	4825947	4837707	+	na	D2_AN_3	0	0	0	0	0	0	0	0	0	0	0	0	0	0	0	0	0	0	0	0	160	0	0	0	0	0	0
mtr_circ_0000240	chr1_51678029_50599932_-1078097-na	chr1	50599932	51678025	+	na	D2_AN_3	0	0	0	0	0	0	0	0	0	0	0	0	0	0	0	0	0	0	0	0	13.3333	0	0	0	0	0	0
mtr_circ_0000241	chr1_10083380_5824892_-4258488-na	chr1	5824892	10083378	+	na	D2_AN_3	0	0	0	0	0	0	0	0	0	0	0	0	0	0	0	0	0	0	0	0	66.6667	0	0	0	0	0	0
mtr_circ_0000242	chr1_35482475_35482324_-151-na	chr1	35482323	35482475	+	na	D2_AN_3	0	0	0	0	0	0	0	0	0	0	0	0	0	0	0	0	0	0	0	0	53.3333	0	0	0	0	0	0
mtr_circ_0000243	chr2_3028428_2977896_-50532-MTR_2g011940	chr2	2977895	3028428	+	MTR_2g011940	D2_AN_3	0	0	0	0	0	0	0	0	0	0	0	0	0	0	0	0	0	0	0	0	13.3333	0	0	0	0	0	0
mtr_circ_0000244	chr2_9233903_9233730_-173-na	chr2	9233729	9233903	-	na	D2_AN_3_D2_NN_2	0	0	0	0	0	0	0	0	0	0	0	0	0	0	0	0	0	0	0	0	53.3333	0	0	0	0	26.6667	0
mtr_circ_0000245	chr2_18464932_17762104_-702828-MTR_2g041420	chr2	17762103	18464932	+	MTR_2g041420	D2_AN_3	0	0	0	0	0	0	0	0	0	0	0	0	0	0	0	0	0	0	0	0	26.6667	0	0	0	0	0	0
mtr_circ_0000246	chr2_20525897_20525745_-152-na	chr2	20525744	20525897	+	na	D2_AN_3_D2_IN_2_D0_NN_3	0	0	0	0	0	0	0	0	26.6667	0	0	0	0	0	0	0	0	0	0	0	13.3333	0	40	0	0	0	0
mtr_circ_0000247	chr2_41848466_41848332_-134-na	chr2	41848331	41848466	-	na	D2_AN_3	0	0	0	0	0	0	0	0	0	0	0	0	0	0	0	0	0	0	0	0	13.3333	0	0	0	0	0	0
mtr_circ_0000248	chr3_39613897_39613794_-103-na	chr3	39613793	39613897	+	na	D2_AN_3	0	0	0	0	0	0	0	0	0	0	0	0	0	0	0	0	0	0	0	0	26.6667	0	0	0	0	0	0
mtr_circ_0000249	chr3_54298104_54136344_-161760-MTR_3g115920	chr3	54136343	54298104	-	MTR_3g115920	D2_AN_3	0	0	0	0	0	0	0	0	0	0	0	0	0	0	0	0	0	0	0	0	13.3333	0	0	0	0	0	0
mtr_circ_0000250	chr4_7689828_7689630_-198-na	chr4	7689629	7689828	-	na	D2_AN_3	0	0	0	0	0	0	0	0	0	0	0	0	0	0	0	0	0	0	0	0	26.6667	0	0	0	0	0	0
mtr_circ_0000251	chr5_808151_807800_-351-na	chr5	807799	808151	+	na	D2_AN_3	0	0	0	0	0	0	0	0	0	0	0	0	0	0	0	0	0	0	0	0	80	0	0	0	0	0	0
mtr_circ_0000252	chr5_9966094_9494511_-471583-MTR_5g023960	chr5	9494510	9966094	+	MTR_5g023960	D2_AN_3	0	0	0	0	0	0	0	0	0	0	0	0	0	0	0	0	0	0	0	0	13.3333	0	0	0	0	0	0
mtr_circ_0000253	chr8_11059565_10461025_-598540-MTR_8g028445	chr8	10461024	11059565	+	MTR_8g028445	D2_AN_3	0	0	0	0	0	0	0	0	0	0	0	0	0	0	0	0	0	0	0	0	13.3333	0	0	0	0	0	0
mtr_circ_0000254	chr1_5547617_5547165_-452-MTR_1g018840	chr1	5547164	5547617	-	MTR_1g018840	D2_IN_1_D2_IN_3_D2_NN_1_D0_AN_3_D0_IN_2_D0_NN_3	0	0	80	0	40	0	0	0	13.3333	0	0	0	0	0	0	0	0	0	0	0	0	40	0	13.3333	40	0	0
mtr_circ_0000255	chr1_36492471_36488691_-3780-MTR_1g081900	chr1	36488690	36492471	+	MTR_1g081900	D2_IN_1	0	0	0	0	0	0	0	0	0	0	0	0	0	0	0	0	0	0	0	0	0	1506.67	0	0	0	0	0
mtr_circ_0000256	chr1_36943186_36940759_-2427-MTR_1g083040	chr1	36940758	36943186	+	MTR_1g083040	D2_IN_1	0	0	0	0	0	0	0	0	0	0	0	0	0	0	0	0	0	0	0	0	0	13.3333	0	0	0	0	0
mtr_circ_0000257	chr2_18826035_18825880_-155-MTR_2g043230	chr2	18825879	18826035	+	MTR_2g043230	D2_IN_1	0	0	0	0	0	0	0	0	0	0	0	0	0	0	0	0	0	0	0	0	0	13.3333	0	0	0	0	0
mtr_circ_0000258	chr2_32325169_32321009_-4160-MTR_2g078010	chr2	32321008	32325169	+	MTR_2g078010	D2_IN_1	0	0	0	0	0	0	0	0	0	0	0	0	0	0	0	0	0	0	0	0	0	426.667	0	0	0	0	0
mtr_circ_0000259	chr2_36879848_36879057_-791-MTR_2g087660	chr2	36879056	36879848	+	MTR_2g087660	D2_IN_1	0	0	0	0	0	0	0	0	0	0	0	0	0	0	0	0	0	0	0	0	0	40	0	0	0	0	0
mtr_circ_0000260	chr2_39540282_39538603_-1679-MTR_2g092930	chr2	39538602	39540282	-	MTR_2g092930	D2_IN_1	0	0	0	0	0	0	0	0	0	0	0	0	0	0	0	0	0	0	0	0	0	40	0	0	0	0	0
mtr_circ_0000261	chr3_12047125_12046766_-359-MTR_3g035130	chr3	12046765	12047125	-	MTR_3g035130	D2_IN_1	0	0	0	0	0	0	0	0	0	0	0	0	0	0	0	0	0	0	0	0	0	53.3333	0	0	0	0	0
mtr_circ_0000262	chr3_39279563_39278353_-1210-MTR_3g086660	chr3	39278352	39279563	+	MTR_3g086660	D2_IN_1_D2_NN_1	0	0	0	0	0	0	0	0	0	0	0	0	0	0	0	0	0	0	0	0	0	26.6667	0	0	26.6667	0	0
mtr_circ_0000263	chr3_45554810_45554688_-122-MTR_3g099380	chr3	45554687	45554810	+	MTR_3g099380	D2_IN_1	0	0	0	0	0	0	0	0	0	0	0	0	0	0	0	0	0	0	0	0	0	13.3333	0	0	0	0	0
mtr_circ_0000264	chr3_48511017_48505364_-5653-MTR_3g105200	chr3	48505363	48511017	+	MTR_3g105200	D2_IN_1_D2_NN_3	0	0	0	0	0	0	0	0	0	0	0	0	0	0	0	0	0	0	0	0	0	26.6667	0	0	0	0	13.3333
mtr_circ_0000265	chr4_34715_27540_-7175-MTR_4g005050	chr4	27539	34715	+	MTR_4g005050	D2_IN_1	0	0	0	0	0	0	0	0	0	0	0	0	0	0	0	0	0	0	0	0	0	13.3333	0	0	0	0	0
mtr_circ_0000266	chr4_6928157_6927915_-242-MTR_4g021350	chr4	6927914	6928157	+	MTR_4g021350	D2_IN_1	0	0	0	0	0	0	0	0	0	0	0	0	0	0	0	0	0	0	0	0	0	26.6667	0	0	0	0	0
mtr_circ_0000267	chr4_22582904_22580999_-1905-MTR_4g061140	chr4	22580998	22582904	-	MTR_4g061140	D2_IN_1	0	0	0	0	0	0	0	0	0	0	0	0	0	0	0	0	0	0	0	0	0	13.3333	0	0	0	0	0
mtr_circ_0000268	chr4_41438195_41436780_-1415-MTR_4g100510	chr4	41436779	41438195	-	MTR_4g100510	D2_IN_1	0	0	0	0	0	0	0	0	0	0	0	0	0	0	0	0	0	0	0	0	0	40	0	0	0	0	0
mtr_circ_0000269	chr5_16627199_16626625_-574-MTR_5g038060	chr5	16626624	16627199	-	MTR_5g038060	D2_IN_1	0	0	0	0	0	0	0	0	0	0	0	0	0	0	0	0	0	0	0	0	0	13.3333	0	0	0	0	0
mtr_circ_0000270	chr5_20178507_20177998_-509-MTR_5g046030	chr5	20177997	20178507	+	MTR_5g046030	D2_IN_1_D0_IN_3	0	0	0	0	0	13.3333	0	0	0	0	0	0	0	0	0	0	0	0	0	0	0	26.6667	0	0	0	0	0
mtr_circ_0000271	chr6_489210_488354_-856-MTR_6g004880	chr6	488353	489210	+	MTR_6g004880	D2_IN_1_D2_NN_3	0	0	0	0	0	0	0	0	0	0	0	0	0	0	0	0	0	0	0	0	0	13.3333	0	0	0	0	26.6667
mtr_circ_0000272	chr6_19057988_19057810_-178-MTR_6g053110	chr6	19057809	19057988	+	MTR_6g053110	D2_IN_1	0	0	0	0	0	0	0	0	0	0	0	0	0	0	0	0	0	0	0	0	0	53.3333	0	0	0	0	0
mtr_circ_0000273	chr6_28544571_28544461_-110-MTR_6g477780	chr6	28544460	28544571	+	MTR_6g477780	D2_IN_1	0	0	0	0	0	0	0	0	0	0	0	0	0	0	0	0	0	0	0	0	0	26.6667	0	0	0	0	0
mtr_circ_0000274	chr7_31989687_31989109_-578-MTR_7g083230	chr7	31989108	31989687	-	MTR_7g083230	D2_IN_1	0	0	0	0	0	0	0	0	0	0	0	0	0	0	0	0	0	0	0	0	0	26.6667	0	0	0	0	0
mtr_circ_0000275	chr7_33023728_33023284_-444-MTR_7g085310	chr7	33023283	33023728	+	MTR_7g085310	D2_IN_1_D2_IN_2_D2_NN_3	0	0	0	0	0	0	0	0	0	0	0	0	0	0	0	0	0	0	0	0	0	66.6667	26.6667	0	0	0	13.3333
mtr_circ_0000276	chr8_7368299_7367839_-460-MTR_8g020880	chr8	7367838	7368299	-	MTR_8g020880	D2_IN_1_D2_IN_2	0	0	0	0	0	0	0	0	0	0	0	0	0	0	0	0	0	0	0	0	0	13.3333	13.3333	0	0	0	0
mtr_circ_0000277	chr8_34975296_34974917_-379-MTR_8g080980	chr8	34974916	34975296	-	MTR_8g080980	D2_IN_1	0	0	0	0	0	0	0	0	0	0	0	0	0	0	0	0	0	0	0	0	0	26.6667	0	0	0	0	0
mtr_circ_0000278	chr8_34976769_34975674_-1095-MTR_8g080980	chr8	34975673	34976769	-	MTR_8g080980	D2_IN_1	0	0	0	0	0	0	0	0	0	0	0	0	0	0	0	0	0	0	0	0	0	2120	0	0	0	0	0
mtr_circ_0000279	chr1_17234297_17234161_-136-na	chr1	17234160	17234297	-	na	D2_IN_1	0	0	0	0	0	0	0	0	0	0	0	0	0	0	0	0	0	0	0	0	0	13.3333	0	0	0	0	0
mtr_circ_0000280	chr1_19588633_19583833_-4800-MTR_1g050640	chr1	19583832	19588633	-	MTR_1g050640	D2_IN_1	0	0	0	0	0	0	0	0	0	0	0	0	0	0	0	0	0	0	0	0	0	26.6667	0	0	0	0	0
mtr_circ_0000281	chr1_35518019_35517350_-669-MTR_1g079950	chr1	35517349	35518019	+	MTR_1g079950	D2_IN_1	0	0	0	0	0	0	0	0	0	0	0	0	0	0	0	0	0	0	0	0	0	40	0	0	0	0	0
mtr_circ_0000282	chr1_46493476_46427685_-65791-MTR_1g102840	chr1	46427684	46493476	-	MTR_1g102840	D2_IN_1	0	0	0	0	0	0	0	0	0	0	0	0	0	0	0	0	0	0	0	0	0	40	0	0	0	0	0
mtr_circ_0000283	chr1_47169464_47169321_-143-na	chr1	47169320	47169464	+	na	D2_IN_1_D1_NN_3	0	0	0	0	0	0	0	0	0	0	0	0	0	0	0	0	0	13.3333	0	0	0	13.3333	0	0	0	0	0
mtr_circ_0000284	chr2_1670504_1656611_-13893-MTR_2g008850	chr2	1656610	1670504	+	MTR_2g008850	D2_IN_1	0	0	0	0	0	0	0	0	0	0	0	0	0	0	0	0	0	0	0	0	0	40	0	0	0	0	0
mtr_circ_0000285	chr2_20918487_20902373_-16114-MTR_2g047838	chr2	20902372	20918487	+	MTR_2g047838	D2_IN_1	0	0	0	0	0	0	0	0	0	0	0	0	0	0	0	0	0	0	0	0	0	26.6667	0	0	0	0	0
mtr_circ_0000286	chr2_36485167_36372244_-112923-MTR_2g086530	chr2	36372243	36485167	+	MTR_2g086530	D2_IN_1	0	0	0	0	0	0	0	0	0	0	0	0	0	0	0	0	0	0	0	0	0	200	0	0	0	0	0
mtr_circ_0000287	chr2_42041775_41954280_-87495-MTR_2g098310	chr2	41954279	42041775	+	MTR_2g098310	D2_IN_1	0	0	0	0	0	0	0	0	0	0	0	0	0	0	0	0	0	0	0	0	0	26.6667	0	0	0	0	0
mtr_circ_0000288	chr3_28586091_28580039_-6052-MTR_3g063170	chr3	28580038	28586091	-	MTR_3g063170	D2_IN_1	0	0	0	0	0	0	0	0	0	0	0	0	0	0	0	0	0	0	0	0	0	146.667	0	0	0	0	0
mtr_circ_0000289	chr3_35549845_35430042_-119803-MTR_3g078647	chr3	35430041	35549845	+	MTR_3g078647	D2_IN_1	0	0	0	0	0	0	0	0	0	0	0	0	0	0	0	0	0	0	0	0	0	13.3333	0	0	0	0	0
mtr_circ_0000290	chr3_39958105_39955040_-3065-MTR_3g088110	chr3	39955039	39958105	+	MTR_3g088110	D2_IN_1	0	0	0	0	0	0	0	0	0	0	0	0	0	0	0	0	0	0	0	0	0	13.3333	0	0	0	0	0
mtr_circ_0000291	chr3_49241839_49240120_-1719-MTR_3g106530	chr3	49240119	49241839	+	MTR_3g106530	D2_IN_1_D2_NN_2_D2_NN_3	0	0	0	0	0	0	0	0	0	0	0	0	0	0	0	0	0	0	0	0	0	26.6667	0	0	0	26.6667	13.3333
mtr_circ_0000292	chr3_50218014_50014847_-203167-MTR_3g108640	chr3	50014846	50218014	+	MTR_3g108640	D2_IN_1	0	0	0	0	0	0	0	0	0	0	0	0	0	0	0	0	0	0	0	0	0	26.6667	0	0	0	0	0
mtr_circ_0000293	chr3_51028009_51010696_-17313-MTR_3g110108	chr3	51010695	51028009	+	MTR_3g110108	D2_IN_1	0	0	0	0	0	0	0	0	0	0	0	0	0	0	0	0	0	0	0	0	0	13.3333	0	0	0	0	0
mtr_circ_0000294	chr4_4293331_4293159_-172-na	chr4	4293158	4293331	+	na	D2_IN_1	0	0	0	0	0	0	0	0	0	0	0	0	0	0	0	0	0	0	0	0	0	40	0	0	0	0	0
mtr_circ_0000295	chr4_7159941_7154941_-5000-MTR_4g021730	chr4	7154940	7159941	-	MTR_4g021730	D2_IN_1	0	0	0	0	0	0	0	0	0	0	0	0	0	0	0	0	0	0	0	0	0	158800	0	0	0	0	0
mtr_circ_0000296	chr4_17897698_17428881_-468817-MTR_4g050090	chr4	17428880	17897698	+	MTR_4g050090	D2_IN_1	0	0	0	0	0	0	0	0	0	0	0	0	0	0	0	0	0	0	0	0	0	13.3333	0	0	0	0	0
mtr_circ_0000297	chr4_22240844_22240445_-399-MTR_4g060480	chr4	22240444	22240844	-	MTR_4g060480	D2_IN_1	0	0	0	0	0	0	0	0	0	0	0	0	0	0	0	0	0	0	0	0	0	26.6667	0	0	0	0	0
mtr_circ_0000298	chr4_23579534_23502268_-77266-MTR_4g063490	chr4	23502267	23579534	-	MTR_4g063490	D2_IN_1	0	0	0	0	0	0	0	0	0	0	0	0	0	0	0	0	0	0	0	0	0	26.6667	0	0	0	0	0
mtr_circ_0000299	chr4_31197058_30991193_-205865-MTR_4g080140	chr4	30991192	31197058	-	MTR_4g080140	D2_IN_1	0	0	0	0	0	0	0	0	0	0	0	0	0	0	0	0	0	0	0	0	0	13.3333	0	0	0	0	0
mtr_circ_0000300	chr4_35109569_35109399_-170-na	chr4	35109398	35109569	+	na	D2_IN_1	0	0	0	0	0	0	0	0	0	0	0	0	0	0	0	0	0	0	0	0	0	26.6667	0	0	0	0	0
mtr_circ_0000301	chr4_36841151_36145836_-695315-MTR_4g092140	chr4	36145835	36841151	+	MTR_4g092140	D2_IN_1	0	0	0	0	0	0	0	0	0	0	0	0	0	0	0	0	0	0	0	0	0	53.3333	0	0	0	0	0
mtr_circ_0000302	chr4_52357492_51880032_-477460-MTR_4g125690	chr4	51880031	52357492	-	MTR_4g125690	D2_IN_1	0	0	0	0	0	0	0	0	0	0	0	0	0	0	0	0	0	0	0	0	0	40	0	0	0	0	0
mtr_circ_0000303	chr4_53507259_53415513_-91746-MTR_4g128300	chr4	53415512	53507259	-	MTR_4g128300	D2_IN_1	0	0	0	0	0	0	0	0	0	0	0	0	0	0	0	0	0	0	0	0	0	26.6667	0	0	0	0	0
mtr_circ_0000304	chr4_55533358_55533243_-115-na	chr4	55533242	55533358	-	na	D2_IN_1	0	0	0	0	0	0	0	0	0	0	0	0	0	0	0	0	0	0	0	0	0	13.3333	0	0	0	0	0
mtr_circ_0000305	chr5_10997108_10996975_-133-na	chr5	10996974	10997108	+	na	D2_IN_1	0	0	0	0	0	0	0	0	0	0	0	0	0	0	0	0	0	0	0	0	0	26.6667	0	0	0	0	0
mtr_circ_0000306	chr5_12424987_12074718_-350269-MTR_5g029370	chr5	12074717	12424987	+	MTR_5g029370	D2_IN_1	0	0	0	0	0	0	0	0	0	0	0	0	0	0	0	0	0	0	0	0	0	13.3333	0	0	0	0	0
mtr_circ_0000307	chr5_13427039_13255738_-171301-MTR_5g030940	chr5	13255737	13427039	-	MTR_5g030940	D2_IN_1	0	0	0	0	0	0	0	0	0	0	0	0	0	0	0	0	0	0	0	0	0	13.3333	0	0	0	0	0
mtr_circ_0000308	chr5_36112586_36106019_-6567-MTR_5g083695	chr5	36106018	36112586	+	MTR_5g083695	D2_IN_1	0	0	0	0	0	0	0	0	0	0	0	0	0	0	0	0	0	0	0	0	0	26.6667	0	0	0	0	0
mtr_circ_0000309	chr5_39424751_38533679_-891072-MTR_5g090090	chr5	38533678	39424751	-	MTR_5g090090	D2_IN_1	0	0	0	0	0	0	0	0	0	0	0	0	0	0	0	0	0	0	0	0	0	26.6667	0	0	0	0	0
mtr_circ_0000310	chr5_41050312_41028883_-21429-MTR_5g093970	chr5	41028882	41050312	-	MTR_5g093970	D2_IN_1	0	0	0	0	0	0	0	0	0	0	0	0	0	0	0	0	0	0	0	0	0	13.3333	0	0	0	0	0
mtr_circ_0000311	chr7_8103258_7758559_-344699-MTR_7g024190	chr7	7758558	8103258	-	MTR_7g024190	D2_IN_1	0	0	0	0	0	0	0	0	0	0	0	0	0	0	0	0	0	0	0	0	0	13.3333	0	0	0	0	0
mtr_circ_0000312	chr7_31700238_31006055_-694183-MTR_7g082270	chr7	31006054	31700238	+	MTR_7g082270	D2_IN_1	0	0	0	0	0	0	0	0	0	0	0	0	0	0	0	0	0	0	0	0	0	26.6667	0	0	0	0	0
mtr_circ_0000313	chr7_42797935_42705050_-92885-MTR_7g105340	chr7	42705049	42797935	+	MTR_7g105340	D2_IN_1_D2_NN_3	0	0	0	0	0	0	0	0	0	0	0	0	0	0	0	0	0	0	0	0	0	26.6667	0	0	0	0	13.3333
mtr_circ_0000314	chr7_44259766_44259544_-222-na	chr7	44259543	44259766	+	na	D2_IN_1_D2_NN_1_D2_NN_2	0	0	0	0	0	0	0	0	0	0	0	0	0	0	0	0	0	0	0	0	0	26.6667	0	0	13.3333	13.3333	0
mtr_circ_0000315	chr8_11048875_10597341_-451534-MTR_8g028445	chr8	10597340	11048875	+	MTR_8g028445	D2_IN_1	0	0	0	0	0	0	0	0	0	0	0	0	0	0	0	0	0	0	0	0	0	53.3333	0	0	0	0	0
mtr_circ_0000316	chr8_11558253_11552564_-5689-MTR_8g031000	chr8	11552563	11558253	-	MTR_8g031000	D2_IN_1	0	0	0	0	0	0	0	0	0	0	0	0	0	0	0	0	0	0	0	0	0	13.3333	0	0	0	0	0
mtr_circ_0000317	chr8_12404798_12404683_-115-na	chr8	12404682	12404798	+	na	D2_IN_1	0	0	0	0	0	0	0	0	0	0	0	0	0	0	0	0	0	0	0	0	0	13.3333	0	0	0	0	0
mtr_circ_0000318	chr8_36888914_36812375_-76539-MTR_8g088730	chr8	36812374	36888914	-	MTR_8g088730	D2_IN_1	0	0	0	0	0	0	0	0	0	0	0	0	0	0	0	0	0	0	0	0	0	40	0	0	0	0	0
mtr_circ_0000319	chr1_49993792_36492386_-13501406-na	chr1	36492386	49993790	+	na	D2_IN_1	0	0	0	0	0	0	0	0	0	0	0	0	0	0	0	0	0	0	0	0	0	53.3333	0	0	0	0	0
mtr_circ_0000320	chr2_39845672_39841975_-3697-na	chr2	39841974	39845667	+	na	D2_IN_1	0	0	0	0	0	0	0	0	0	0	0	0	0	0	0	0	0	0	0	0	0	26.6667	0	0	0	0	0
mtr_circ_0000321	chr3_51216388_45626912_-5589476-na	chr3	45626911	51216383	+	na	D2_IN_1	0	0	0	0	0	0	0	0	0	0	0	0	0	0	0	0	0	0	0	0	0	13.3333	0	0	0	0	0
mtr_circ_0000322	chr4_3597153_3430335_-166818-na	chr4	3430334	3597149	+	na	D2_IN_1	0	0	0	0	0	0	0	0	0	0	0	0	0	0	0	0	0	0	0	0	0	26.6667	0	0	0	0	0
mtr_circ_0000323	chr7_33023732_21083024_-11940708-na	chr7	21083023	33023727	+	na	D2_IN_1	0	0	0	0	0	0	0	0	0	0	0	0	0	0	0	0	0	0	0	0	0	40	0	0	0	0	0
mtr_circ_0000324	chr7_34384336_31231353_-3152983-na	chr7	31231355	34384333	+	na	D2_IN_1	0	0	0	0	0	0	0	0	0	0	0	0	0	0	0	0	0	0	0	0	0	26.6667	0	0	0	0	0
mtr_circ_0000325	chr7_41789779_41785524_-4255-na	chr7	41785525	41789776	+	na	D2_IN_1_D2_IN_3_D2_NN_3_D0_NN_1_D0_NN_3	0	0	0	0	0	0	13.3333	0	13.3333	0	0	0	0	0	0	0	0	0	0	0	0	26.6667	0	26.6667	0	0	13.3333
mtr_circ_0000326	chr7_46334260_46328591_-5669-na	chr7	46328591	46334258	+	na	D2_IN_1	0	0	0	0	0	0	0	0	0	0	0	0	0	0	0	0	0	0	0	0	0	13.3333	0	0	0	0	0
mtr_circ_0000327	chr8_45411979_3561305_-41850674-na	chr8	3561305	45411975	+	na	D2_IN_1	0	0	0	0	0	0	0	0	0	0	0	0	0	0	0	0	0	0	0	0	0	13.3333	0	0	0	0	0
mtr_circ_0000328	chr1_6127361_6123089_-4272-MTR_1g020000	chr1	6123088	6127361	-	MTR_1g020000	D2_IN_2	0	0	0	0	0	0	0	0	0	0	0	0	0	0	0	0	0	0	0	0	0	0	13.3333	0	0	0	0
mtr_circ_0000329	chr1_28874386_28873514_-872-MTR_1g067110	chr1	28873513	28874386	+	MTR_1g067110	D2_IN_2_D0_NN_2	0	0	0	0	0	0	0	26.6667	0	0	0	0	0	0	0	0	0	0	0	0	0	0	26.6667	0	0	0	0
mtr_circ_0000330	chr2_7636747_7636225_-522-MTR_2g022210	chr2	7636224	7636747	+	MTR_2g022210	D2_IN_2	0	0	0	0	0	0	0	0	0	0	0	0	0	0	0	0	0	0	0	0	0	0	26.6667	0	0	0	0
mtr_circ_0000331	chr3_45112921_45111785_-1136-MTR_3g498725	chr3	45111784	45112921	+	MTR_3g498725	D2_IN_2	0	0	0	0	0	0	0	0	0	0	0	0	0	0	0	0	0	0	0	0	0	0	26.6667	0	0	0	0
mtr_circ_0000332	chr3_45114756_45113334_-1422-MTR_3g498725	chr3	45113333	45114756	+	MTR_3g498725	D2_IN_2_D0_IN_1	0	0	0	1520	0	0	0	0	0	0	0	0	0	0	0	0	0	0	0	0	0	0	3493.33	0	0	0	0
mtr_circ_0000333	chr3_52078244_52077886_-358-MTR_3g111440	chr3	52077885	52078244	-	MTR_3g111440	D2_IN_2	0	0	0	0	0	0	0	0	0	0	0	0	0	0	0	0	0	0	0	0	0	0	13.3333	0	0	0	0
mtr_circ_0000334	chr4_49960297_49959041_-1256-MTR_4g120900	chr4	49959040	49960297	+	MTR_4g120900	D2_IN_2	0	0	0	0	0	0	0	0	0	0	0	0	0	0	0	0	0	0	0	0	0	0	13.3333	0	0	0	0
mtr_circ_0000335	chr5_3552668_3552057_-611-MTR_5g012030	chr5	3552056	3552668	-	MTR_5g012030	D2_IN_2	0	0	0	0	0	0	0	0	0	0	0	0	0	0	0	0	0	0	0	0	0	0	1186.67	0	0	0	0
mtr_circ_0000336	chr5_39374940_39374055_-885-MTR_5g090420	chr5	39374054	39374940	+	MTR_5g090420	D2_IN_2	0	0	0	0	0	0	0	0	0	0	0	0	0	0	0	0	0	0	0	0	0	0	26.6667	0	0	0	0
mtr_circ_0000337	chr6_25125461_25124901_-560-MTR_6g069660	chr6	25124900	25125461	-	MTR_6g069660	D2_IN_2	0	0	0	0	0	0	0	0	0	0	0	0	0	0	0	0	0	0	0	0	0	0	146.667	0	0	0	0
mtr_circ_0000338	chr6_32864341_32863029_-1312-MTR_6g088500	chr6	32863028	32864341	+	MTR_6g088500	D2_IN_2	0	0	0	0	0	0	0	0	0	0	0	0	0	0	0	0	0	0	0	0	0	0	26.6667	0	0	0	0
mtr_circ_0000339	chr7_6969801_6969601_-200-MTR_7g021850	chr7	6969600	6969801	-	MTR_7g021850	D2_IN_2	0	0	0	0	0	0	0	0	0	0	0	0	0	0	0	0	0	0	0	0	0	0	13.3333	0	0	0	0
mtr_circ_0000340	chr7_7178627_7177195_-1432-MTR_7g022310	chr7	7177194	7178627	+	MTR_7g022310	D2_IN_2	0	0	0	0	0	0	0	0	0	0	0	0	0	0	0	0	0	0	0	0	0	0	26.6667	0	0	0	0
mtr_circ_0000341	chr7_26901740_26896320_-5420-MTR_7g072420	chr7	26896319	26901740	-	MTR_7g072420	D2_IN_2	0	0	0	0	0	0	0	0	0	0	0	0	0	0	0	0	0	0	0	0	0	0	120	0	0	0	0
mtr_circ_0000342	chr7_30561872_30561631_-241-MTR_7g080370	chr7	30561630	30561872	-	MTR_7g080370	D2_IN_2	0	0	0	0	0	0	0	0	0	0	0	0	0	0	0	0	0	0	0	0	0	0	86.6667	0	0	0	0
mtr_circ_0000343	chr7_47630773_47630663_-110-MTR_7g115310	chr7	47630662	47630773	-	MTR_7g115310	D2_IN_2	0	0	0	0	0	0	0	0	0	0	0	0	0	0	0	0	0	0	0	0	0	0	13.3333	0	0	0	0
mtr_circ_0000344	chr8_3631664_3631477_-187-MTR_8g012565	chr8	3631476	3631664	+	MTR_8g012565	D2_IN_2	0	0	0	0	0	0	0	0	0	0	0	0	0	0	0	0	0	0	0	0	0	0	26.6667	0	0	0	0
mtr_circ_0000345	chr8_10597204_10595448_-1756-MTR_8g028265	chr8	10595447	10597204	+	MTR_8g028265	D2_IN_2	0	0	0	0	0	0	0	0	0	0	0	0	0	0	0	0	0	0	0	0	0	0	13.3333	0	0	0	0
mtr_circ_0000346	chr8_14484170_14483964_-206-MTR_8g039160	chr8	14483963	14484170	+	MTR_8g039160	D2_IN_2	0	0	0	0	0	0	0	0	0	0	0	0	0	0	0	0	0	0	0	0	0	0	13.3333	0	0	0	0
mtr_circ_0000347	chr1_2000793_1786610_-214183-MTR_1g010280	chr1	1786609	2000793	-	MTR_1g010280	D2_IN_2	0	0	0	0	0	0	0	0	0	0	0	0	0	0	0	0	0	0	0	0	0	0	13.3333	0	0	0	0
mtr_circ_0000348	chr1_4838702_4760262_-78440-MTR_1g017380	chr1	4760261	4838702	+	MTR_1g017380	D2_IN_2	0	0	0	0	0	0	0	0	0	0	0	0	0	0	0	0	0	0	0	0	0	0	13.3333	0	0	0	0
mtr_circ_0000349	chr1_6298536_6289778_-8758-MTR_1g021150	chr1	6289777	6298536	-	MTR_1g021150	D2_IN_2	0	0	0	0	0	0	0	0	0	0	0	0	0	0	0	0	0	0	0	0	0	0	786.667	0	0	0	0
mtr_circ_0000350	chr1_7861571_7031813_-829758-MTR_1g023500	chr1	7031812	7861571	+	MTR_1g023500	D2_IN_2	0	0	0	0	0	0	0	0	0	0	0	0	0	0	0	0	0	0	0	0	0	0	40	0	0	0	0
mtr_circ_0000351	chr1_33204067_32959090_-244977-MTR_1g074950	chr1	32959089	33204067	-	MTR_1g074950	D2_IN_2	0	0	0	0	0	0	0	0	0	0	0	0	0	0	0	0	0	0	0	0	0	0	26.6667	0	0	0	0
mtr_circ_0000352	chr2_29615978_29549039_-66939-MTR_2g070290	chr2	29549038	29615978	-	MTR_2g070290	D2_IN_2	0	0	0	0	0	0	0	0	0	0	0	0	0	0	0	0	0	0	0	0	0	0	13.3333	0	0	0	0
mtr_circ_0000353	chr2_44232374_44209490_-22884-MTR_2g102660	chr2	44209489	44232374	-	MTR_2g102660	D2_IN_2	0	0	0	0	0	0	0	0	0	0	0	0	0	0	0	0	0	0	0	0	0	0	3020	0	0	0	0
mtr_circ_0000354	chr3_39270734_39257502_-13232-MTR_3g086610	chr3	39257501	39270734	+	MTR_3g086610	D2_IN_2	0	0	0	0	0	0	0	0	0	0	0	0	0	0	0	0	0	0	0	0	0	0	26.6667	0	0	0	0
mtr_circ_0000355	chr3_50890058_50748446_-141612-MTR_3g109950	chr3	50748445	50890058	+	MTR_3g109950	D2_IN_2	0	0	0	0	0	0	0	0	0	0	0	0	0	0	0	0	0	0	0	0	0	0	106.667	0	0	0	0
mtr_circ_0000356	chr3_52493872_52488987_-4885-MTR_3g112160	chr3	52488986	52493872	-	MTR_3g112160	D2_IN_2	0	0	0	0	0	0	0	0	0	0	0	0	0	0	0	0	0	0	0	0	0	0	53.3333	0	0	0	0
mtr_circ_0000357	chr4_12052266_12050870_-1396-MTR_4g035170	chr4	12050869	12052266	+	MTR_4g035170	D2_IN_2_D2_IN_3	0	0	0	0	0	0	0	0	0	0	0	0	0	0	0	0	0	0	0	0	0	0	26.6667	13.3333	0	0	0
mtr_circ_0000358	chr4_13946125_13944592_-1533-MTR_4g037745	chr4	13944591	13946125	+	MTR_4g037745	D2_IN_2	0	0	0	0	0	0	0	0	0	0	0	0	0	0	0	0	0	0	0	0	0	0	13.3333	0	0	0	0
mtr_circ_0000359	chr4_20910615_20910434_-181-na	chr4	20910433	20910615	+	na	D2_IN_2	0	0	0	0	0	0	0	0	0	0	0	0	0	0	0	0	0	0	0	0	0	0	26.6667	0	0	0	0
mtr_circ_0000360	chr4_24732121_24692800_-39321-MTR_4g065220	chr4	24692799	24732121	+	MTR_4g065220	D2_IN_2	0	0	0	0	0	0	0	0	0	0	0	0	0	0	0	0	0	0	0	0	0	0	1466.67	0	0	0	0
mtr_circ_0000361	chr4_27280792_27280659_-133-na	chr4	27280658	27280792	+	na	D2_IN_2	0	0	0	0	0	0	0	0	0	0	0	0	0	0	0	0	0	0	0	0	0	0	13.3333	0	0	0	0
mtr_circ_0000362	chr4_31613932_31380895_-233037-MTR_4g081390	chr4	31380894	31613932	-	MTR_4g081390	D2_IN_2	0	0	0	0	0	0	0	0	0	0	0	0	0	0	0	0	0	0	0	0	0	0	53.3333	0	0	0	0
mtr_circ_0000363	chr4_35636785_35486350_-150435-MTR_4g088945	chr4	35486349	35636785	+	MTR_4g088945	D2_IN_2	0	0	0	0	0	0	0	0	0	0	0	0	0	0	0	0	0	0	0	0	0	0	13.3333	0	0	0	0
mtr_circ_0000364	chr4_41094204_40700460_-393744-MTR_4g098870	chr4	40700459	41094204	-	MTR_4g098870	D2_IN_2	0	0	0	0	0	0	0	0	0	0	0	0	0	0	0	0	0	0	0	0	0	0	13.3333	0	0	0	0
mtr_circ_0000365	chr4_54819630_54726044_-93586-MTR_4g131380	chr4	54726043	54819630	-	MTR_4g131380	D2_IN_2	0	0	0	0	0	0	0	0	0	0	0	0	0	0	0	0	0	0	0	0	0	0	13.3333	0	0	0	0
mtr_circ_0000366	chr5_2611509_2604274_-7235-MTR_5g010030	chr5	2604273	2611509	+	MTR_5g010030	D2_IN_2	0	0	0	0	0	0	0	0	0	0	0	0	0	0	0	0	0	0	0	0	0	0	13.3333	0	0	0	0
mtr_circ_0000367	chr5_16942471_16828288_-114183-MTR_5g038440	chr5	16828287	16942471	+	MTR_5g038440	D2_IN_2	0	0	0	0	0	0	0	0	0	0	0	0	0	0	0	0	0	0	0	0	0	0	80	0	0	0	0
mtr_circ_0000368	chr5_17928927_17925019_-3908-na	chr5	17925018	17928927	+	na	D2_IN_2	0	0	0	0	0	0	0	0	0	0	0	0	0	0	0	0	0	0	0	0	0	0	66.6667	0	0	0	0
mtr_circ_0000369	chr5_20075662_20022633_-53029-MTR_5g045710	chr5	20022632	20075662	-	MTR_5g045710	D2_IN_2	0	0	0	0	0	0	0	0	0	0	0	0	0	0	0	0	0	0	0	0	0	0	26.6667	0	0	0	0
mtr_circ_0000370	chr5_39424218_39209817_-214401-MTR_5g090150	chr5	39209816	39424218	-	MTR_5g090150	D2_IN_2	0	0	0	0	0	0	0	0	0	0	0	0	0	0	0	0	0	0	0	0	0	0	13.3333	0	0	0	0
mtr_circ_0000371	chr6_28087503_27833768_-253735-MTR_6g075290	chr6	27833767	28087503	+	MTR_6g075290	D2_IN_2	0	0	0	0	0	0	0	0	0	0	0	0	0	0	0	0	0	0	0	0	0	0	26.6667	0	0	0	0
mtr_circ_0000372	chr7_12266907_12213117_-53790-MTR_7g033650	chr7	12213116	12266907	-	MTR_7g033650	D2_IN_2	0	0	0	0	0	0	0	0	0	0	0	0	0	0	0	0	0	0	0	0	0	0	13.3333	0	0	0	0
mtr_circ_0000373	chr7_23041092_23039567_-1525-MTR_7g063270	chr7	23039566	23041092	+	MTR_7g063270	D2_IN_2_D1_NN_2	0	0	0	0	0	0	0	0	0	0	0	0	0	0	0	0	13.3333	0	0	0	0	0	26.6667	0	0	0	0
mtr_circ_0000374	chr7_32132189_31836376_-295813-MTR_7g083240	chr7	31836375	32132189	-	MTR_7g083240	D2_IN_2	0	0	0	0	0	0	0	0	0	0	0	0	0	0	0	0	0	0	0	0	0	0	13.3333	0	0	0	0
mtr_circ_0000375	chr7_48003281_47965279_-38002-MTR_7g116350	chr7	47965278	48003281	+	MTR_7g116350	D2_IN_2	0	0	0	0	0	0	0	0	0	0	0	0	0	0	0	0	0	0	0	0	0	0	13.3333	0	0	0	0
mtr_circ_0000376	chr8_2487767_2483256_-4511-MTR_8g009960	chr8	2483255	2487767	-	MTR_8g009960	D2_IN_2	0	0	0	0	0	0	0	0	0	0	0	0	0	0	0	0	0	0	0	0	0	0	13.3333	0	0	0	0
mtr_circ_0000377	chr8_36825296_36763367_-61929-MTR_8g088620	chr8	36763366	36825296	-	MTR_8g088620	D2_IN_2	0	0	0	0	0	0	0	0	0	0	0	0	0	0	0	0	0	0	0	0	0	0	53.3333	0	0	0	0
mtr_circ_0000378	chr8_43176637_43176270_-367-na	chr8	43176269	43176637	-	na	D2_IN_2	0	0	0	0	0	0	0	0	0	0	0	0	0	0	0	0	0	0	0	0	0	0	40	0	0	0	0
mtr_circ_0000379	chr1_23865051_21770348_-2094703-na	chr1	21770347	23865048	+	na	D2_IN_2	0	0	0	0	0	0	0	0	0	0	0	0	0	0	0	0	0	0	0	0	0	0	13.3333	0	0	0	0
mtr_circ_0000380	chr2_32325170_32321682_-3488-na	chr2	32321682	32325168	+	na	D2_IN_2	0	0	0	0	0	0	0	0	0	0	0	0	0	0	0	0	0	0	0	0	0	0	13.3333	0	0	0	0
mtr_circ_0000381	chr2_14957092_7990950_-6966142-na	chr2	7990951	14957090	+	na	D2_IN_2	0	0	0	0	0	0	0	0	0	0	0	0	0	0	0	0	0	0	0	0	0	0	53.3333	0	0	0	0
mtr_circ_0000382	chr3_45614363_15813630_-29800733-na	chr3	15813632	45614361	+	na	D2_IN_2	0	0	0	0	0	0	0	0	0	0	0	0	0	0	0	0	0	0	0	0	0	0	13.3333	0	0	0	0
mtr_circ_0000383	chr3_40272448_40123258_-149190-na	chr3	40123258	40272445	+	na	D2_IN_2	0	0	0	0	0	0	0	0	0	0	0	0	0	0	0	0	0	0	0	0	0	0	13.3333	0	0	0	0
mtr_circ_0000384	chr3_7878595_7875520_-3075-na	chr3	7875520	7878593	+	na	D2_IN_2	0	0	0	0	0	0	0	0	0	0	0	0	0	0	0	0	0	0	0	0	0	0	40	0	0	0	0
mtr_circ_0000385	chr3_8162822_8138884_-23938-na	chr3	8138884	8162819	+	na	D2_IN_2_D2_NN_3_D0_AN_1_D0_AN_2_D0_IN_1_D0_IN_3_D0_NN_1_D0_NN_3	26.6667	13.3333	0	13.3333	0	13.3333	26.6667	0	13.3333	0	0	0	0	0	0	0	0	0	0	0	0	0	13.3333	0	0	0	13.3333
mtr_circ_0000386	chr4_55112901_51851353_-3261548-na	chr4	51851353	55112899	+	na	D2_IN_2	0	0	0	0	0	0	0	0	0	0	0	0	0	0	0	0	0	0	0	0	0	0	13.3333	0	0	0	0
mtr_circ_0000387	chr5_22575976_22515259_-60717-na	chr5	22515258	22575974	+	na	D2_IN_2	0	0	0	0	0	0	0	0	0	0	0	0	0	0	0	0	0	0	0	0	0	0	13.3333	0	0	0	0
mtr_circ_0000388	chr6_31640337_31640021_-316-na	chr6	31640022	31640330	+	na	D2_IN_2_D0_IN_2	0	0	0	0	240	0	0	0	0	0	0	0	0	0	0	0	0	0	0	0	0	0	533.333	0	0	0	0
mtr_circ_0000389	chr1_4768466_4550119_-218347-MTR_1g017170	chr1	4550118	4768466	-	MTR_1g017170	D2_IN_3	0	0	0	0	0	0	0	0	0	0	0	0	0	0	0	0	0	0	0	0	0	0	0	53.3333	0	0	0
mtr_circ_0000390	chr1_7399005_7245061_-153944-MTR_1g023120	chr1	7245060	7399005	+	MTR_1g023120	D2_IN_3	0	0	0	0	0	0	0	0	0	0	0	0	0	0	0	0	0	0	0	0	0	0	0	146.667	0	0	0
mtr_circ_0000391	chr1_30061930_30060961_-969-MTR_1g069450	chr1	30060960	30061930	+	MTR_1g069450	D2_IN_3	0	0	0	0	0	0	0	0	0	0	0	0	0	0	0	0	0	0	0	0	0	0	0	26.6667	0	0	0
mtr_circ_0000392	chr1_36798400_36516034_-282366-MTR_1g082470	chr1	36516033	36798400	+	MTR_1g082470	D2_IN_3	0	0	0	0	0	0	0	0	0	0	0	0	0	0	0	0	0	0	0	0	0	0	0	13.3333	0	0	0
mtr_circ_0000393	chr1_43773927_43773693_-234-na	chr1	43773692	43773927	+	na	D2_IN_3	0	0	0	0	0	0	0	0	0	0	0	0	0	0	0	0	0	0	0	0	0	0	0	66.6667	0	0	0
mtr_circ_0000394	chr2_13868960_13867069_-1891-MTR_2g435800	chr2	13867068	13868960	+	MTR_2g435800	D2_IN_3	0	0	0	0	0	0	0	0	0	0	0	0	0	0	0	0	0	0	0	0	0	0	0	13.3333	0	0	0
mtr_circ_0000395	chr2_35575159_35562674_-12485-MTR_2g084425	chr2	35562673	35575159	-	MTR_2g084425	D2_IN_3	0	0	0	0	0	0	0	0	0	0	0	0	0	0	0	0	0	0	0	0	0	0	0	13.3333	0	0	0
mtr_circ_0000396	chr2_42711840_42595936_-115904-MTR_2g099480	chr2	42595935	42711840	+	MTR_2g099480	D2_IN_3	0	0	0	0	0	0	0	0	0	0	0	0	0	0	0	0	0	0	0	0	0	0	0	13.3333	0	0	0
mtr_circ_0000397	chr3_16905511_16902928_-2583-MTR_3g449620	chr3	16902927	16905511	-	MTR_3g449620	D2_IN_3	0	0	0	0	0	0	0	0	0	0	0	0	0	0	0	0	0	0	0	0	0	0	0	13.3333	0	0	0
mtr_circ_0000398	chr3_35196627_35196433_-194-na	chr3	35196432	35196627	-	na	D2_IN_3	0	0	0	0	0	0	0	0	0	0	0	0	0	0	0	0	0	0	0	0	0	0	0	53.3333	0	0	0
mtr_circ_0000399	chr3_35454622_35454470_-152-na	chr3	35454469	35454622	+	na	D2_IN_3	0	0	0	0	0	0	0	0	0	0	0	0	0	0	0	0	0	0	0	0	0	0	0	13.3333	0	0	0
mtr_circ_0000400	chr3_39955803_39955040_-763-MTR_3g088110	chr3	39955039	39955803	+	MTR_3g088110	D2_IN_3	0	0	0	0	0	0	0	0	0	0	0	0	0	0	0	0	0	0	0	0	0	0	0	53.3333	0	0	0
mtr_circ_0000401	chr3_48299991_48116301_-183690-MTR_3g104720	chr3	48116300	48299991	-	MTR_3g104720	D2_IN_3	0	0	0	0	0	0	0	0	0	0	0	0	0	0	0	0	0	0	0	0	0	0	0	26.6667	0	0	0
mtr_circ_0000402	chr3_50952028_50946594_-5434-MTR_3g110068	chr3	50946593	50952028	-	MTR_3g110068	D2_IN_3	0	0	0	0	0	0	0	0	0	0	0	0	0	0	0	0	0	0	0	0	0	0	0	253.333	0	0	0
mtr_circ_0000403	chr3_55043706_54856334_-187372-MTR_3g117360	chr3	54856333	55043706	+	MTR_3g117360	D2_IN_3	0	0	0	0	0	0	0	0	0	0	0	0	0	0	0	0	0	0	0	0	0	0	0	40	0	0	0
mtr_circ_0000404	chr3_55284575_55280804_-3771-MTR_3g118110	chr3	55280803	55284575	+	MTR_3g118110	D2_IN_3	0	0	0	0	0	0	0	0	0	0	0	0	0	0	0	0	0	0	0	0	0	0	0	13.3333	0	0	0
mtr_circ_0000405	chr4_929015_928905_-110-na	chr4	928904	929015	-	na	D2_IN_3	0	0	0	0	0	0	0	0	0	0	0	0	0	0	0	0	0	0	0	0	0	0	0	13.3333	0	0	0
mtr_circ_0000406	chr4_25455796_25451776_-4020-MTR_4g068120	chr4	25451775	25455796	-	MTR_4g068120	D2_IN_3	0	0	0	0	0	0	0	0	0	0	0	0	0	0	0	0	0	0	0	0	0	0	0	13.3333	0	0	0
mtr_circ_0000407	chr4_32062301_32061811_-490-na	chr4	32061810	32062301	-	na	D2_IN_3_D2_NN_2	0	0	0	0	0	0	0	0	0	0	0	0	0	0	0	0	0	0	0	0	0	0	0	26.6667	0	26.6667	0
mtr_circ_0000408	chr4_32627800_32061811_-565989-MTR_4g083360	chr4	32061810	32627800	-	MTR_4g083360	D2_IN_3	0	0	0	0	0	0	0	0	0	0	0	0	0	0	0	0	0	0	0	0	0	0	0	26.6667	0	0	0
mtr_circ_0000409	chr4_34808249_34418219_-390030-MTR_4g088210	chr4	34418218	34808249	+	MTR_4g088210	D2_IN_3	0	0	0	0	0	0	0	0	0	0	0	0	0	0	0	0	0	0	0	0	0	0	0	26.6667	0	0	0
mtr_circ_0000410	chr4_50851522_50849741_-1781-MTR_4g123110	chr4	50849740	50851522	-	MTR_4g123110	D2_IN_3	0	0	0	0	0	0	0	0	0	0	0	0	0	0	0	0	0	0	0	0	0	0	0	13.3333	0	0	0
mtr_circ_0000411	chr5_9137539_9137315_-224-na	chr5	9137314	9137539	+	na	D2_IN_3	0	0	0	0	0	0	0	0	0	0	0	0	0	0	0	0	0	0	0	0	0	0	0	253.333	0	0	0
mtr_circ_0000412	chr5_16897755_16895188_-2567-MTR_5g038460	chr5	16895187	16897755	-	MTR_5g038460	D2_IN_3_D2_NN_3	0	0	0	0	0	0	0	0	0	0	0	0	0	0	0	0	0	0	0	0	0	0	0	13.3333	0	0	53.3333
mtr_circ_0000413	chr5_18682106_18668269_-13837-MTR_5g042520	chr5	18668268	18682106	-	MTR_5g042520	D2_IN_3	0	0	0	0	0	0	0	0	0	0	0	0	0	0	0	0	0	0	0	0	0	0	0	26.6667	0	0	0
mtr_circ_0000414	chr6_26284811_26284704_-107-na	chr6	26284703	26284811	-	na	D2_IN_3	0	0	0	0	0	0	0	0	0	0	0	0	0	0	0	0	0	0	0	0	0	0	0	26.6667	0	0	0
mtr_circ_0000415	chr7_22388445_22374710_-13735-MTR_7g061840	chr7	22374709	22388445	+	MTR_7g061840	D2_IN_3	0	0	0	0	0	0	0	0	0	0	0	0	0	0	0	0	0	0	0	0	0	0	0	13.3333	0	0	0
mtr_circ_0000416	chr7_46334259_46328593_-5666-MTR_7g112640	chr7	46328592	46334259	+	MTR_7g112640	D2_IN_3	0	0	0	0	0	0	0	0	0	0	0	0	0	0	0	0	0	0	0	0	0	0	0	346.667	0	0	0
mtr_circ_0000417	chr8_2487767_2482354_-5413-MTR_8g009950	chr8	2482353	2487767	-	MTR_8g009950	D2_IN_3	0	0	0	0	0	0	0	0	0	0	0	0	0	0	0	0	0	0	0	0	0	0	0	13.3333	0	0	0
mtr_circ_0000418	chr8_11062096_11060555_-1541-MTR_8g028720	chr8	11060554	11062096	+	MTR_8g028720	D2_IN_3	0	0	0	0	0	0	0	0	0	0	0	0	0	0	0	0	0	0	0	0	0	0	0	13.3333	0	0	0
mtr_circ_0000419	chr8_26232898_26197816_-35082-MTR_8g062700	chr8	26197815	26232898	-	MTR_8g062700	D2_IN_3	0	0	0	0	0	0	0	0	0	0	0	0	0	0	0	0	0	0	0	0	0	0	0	13.3333	0	0	0
mtr_circ_0000420	chr8_30921612_30571654_-349958-MTR_8g073130	chr8	30571653	30921612	-	MTR_8g073130	D2_IN_3	0	0	0	0	0	0	0	0	0	0	0	0	0	0	0	0	0	0	0	0	0	0	0	26.6667	0	0	0
mtr_circ_0000421	chr8_36719916_36719677_-239-na	chr8	36719676	36719916	+	na	D2_IN_3	0	0	0	0	0	0	0	0	0	0	0	0	0	0	0	0	0	0	0	0	0	0	0	13.3333	0	0	0
mtr_circ_0000422	chr8_43023844_43023321_-523-MTR_8g102250	chr8	43023320	43023844	-	MTR_8g102250	D2_IN_3	0	0	0	0	0	0	0	0	0	0	0	0	0	0	0	0	0	0	0	0	0	0	0	13.3333	0	0	0
mtr_circ_0000423	chr8_43176637_43173315_-3322-MTR_8g102550	chr8	43173314	43176637	-	MTR_8g102550	D2_IN_3	0	0	0	0	0	0	0	0	0	0	0	0	0	0	0	0	0	0	0	0	0	0	0	26.6667	0	0	0
mtr_circ_0000424	chr8_43178645_43176270_-2375-MTR_8g102550	chr8	43176269	43178645	-	MTR_8g102550	D2_IN_3	0	0	0	0	0	0	0	0	0	0	0	0	0	0	0	0	0	0	0	0	0	0	0	13.3333	0	0	0
mtr_circ_0000425	chr1_4711325_4710967_-358-MTR_1g017170	chr1	4710966	4711325	-	MTR_1g017170	D2_IN_3	0	0	0	0	0	0	0	0	0	0	0	0	0	0	0	0	0	0	0	0	0	0	0	13.3333	0	0	0
mtr_circ_0000426	chr1_5095619_5095359_-260-MTR_1g017880	chr1	5095358	5095619	+	MTR_1g017880	D2_IN_3	0	0	0	0	0	0	0	0	0	0	0	0	0	0	0	0	0	0	0	0	0	0	0	26.6667	0	0	0
mtr_circ_0000427	chr1_7400206_7398886_-1320-MTR_1g023210	chr1	7398885	7400206	+	MTR_1g023210	D2_IN_3	0	0	0	0	0	0	0	0	0	0	0	0	0	0	0	0	0	0	0	0	0	0	0	13.3333	0	0	0
mtr_circ_0000428	chr1_28177925_28176826_-1099-MTR_1g064070	chr1	28176825	28177925	-	MTR_1g064070	D2_IN_3	0	0	0	0	0	0	0	0	0	0	0	0	0	0	0	0	0	0	0	0	0	0	0	173.333	0	0	0
mtr_circ_0000429	chr1_39206070_39204668_-1402-MTR_1g087520	chr1	39204667	39206070	+	MTR_1g087520	D2_IN_3	0	0	0	0	0	0	0	0	0	0	0	0	0	0	0	0	0	0	0	0	0	0	0	13.3333	0	0	0
mtr_circ_0000430	chr2_19154437_19151824_-2613-MTR_2g044070	chr2	19151823	19154437	-	MTR_2g044070	D2_IN_3	0	0	0	0	0	0	0	0	0	0	0	0	0	0	0	0	0	0	0	0	0	0	0	13.3333	0	0	0
mtr_circ_0000431	chr2_29179362_29179088_-274-MTR_2g064470	chr2	29179087	29179362	+	MTR_2g064470	D2_IN_3_D2_NN_1	0	0	0	0	0	0	0	0	0	0	0	0	0	0	0	0	0	0	0	0	0	0	0	40	26.6667	0	0
mtr_circ_0000432	chr3_24854355_24854121_-234-MTR_3g462290	chr3	24854120	24854355	-	MTR_3g462290	D2_IN_3	0	0	0	0	0	0	0	0	0	0	0	0	0	0	0	0	0	0	0	0	0	0	0	13.3333	0	0	0
mtr_circ_0000433	chr3_28293325_28292483_-842-MTR_3g062600	chr3	28292482	28293325	+	MTR_3g062600	D2_IN_3	0	0	0	0	0	0	0	0	0	0	0	0	0	0	0	0	0	0	0	0	0	0	0	13.3333	0	0	0
mtr_circ_0000434	chr3_28974335_28974222_-113-MTR_3g064370	chr3	28974221	28974335	+	MTR_3g064370	D2_IN_3	0	0	0	0	0	0	0	0	0	0	0	0	0	0	0	0	0	0	0	0	0	0	0	13.3333	0	0	0
mtr_circ_0000435	chr3_41276277_41276131_-146-MTR_3g090900	chr3	41276130	41276277	+	MTR_3g090900	D2_IN_3	0	0	0	0	0	0	0	0	0	0	0	0	0	0	0	0	0	0	0	0	0	0	0	13.3333	0	0	0
mtr_circ_0000436	chr3_45114756_45112706_-2050-MTR_3g498725	chr3	45112705	45114756	+	MTR_3g498725	D2_IN_3	0	0	0	0	0	0	0	0	0	0	0	0	0	0	0	0	0	0	0	0	0	0	0	5826.67	0	0	0
mtr_circ_0000437	chr3_48512165_48511922_-243-MTR_3g105200	chr3	48511921	48512165	+	MTR_3g105200	D2_IN_3	0	0	0	0	0	0	0	0	0	0	0	0	0	0	0	0	0	0	0	0	0	0	0	13.3333	0	0	0
mtr_circ_0000438	chr4_3600492_3599149_-1343-MTR_4g013210	chr4	3599148	3600492	+	MTR_4g013210	D2_IN_3	0	0	0	0	0	0	0	0	0	0	0	0	0	0	0	0	0	0	0	0	0	0	0	66.6667	0	0	0
mtr_circ_0000439	chr4_15661339_15661211_-128-MTR_4g045783	chr4	15661210	15661339	+	MTR_4g045783	D2_IN_3	0	0	0	0	0	0	0	0	0	0	0	0	0	0	0	0	0	0	0	0	0	0	0	13.3333	0	0	0
mtr_circ_0000440	chr4_29105759_29105644_-115-MTR_4g076100	chr4	29105643	29105759	-	MTR_4g076100	D2_IN_3	0	0	0	0	0	0	0	0	0	0	0	0	0	0	0	0	0	0	0	0	0	0	0	13.3333	0	0	0
mtr_circ_0000441	chr4_37033258_37032713_-545-MTR_4g093770	chr4	37032712	37033258	-	MTR_4g093770	D2_IN_3	0	0	0	0	0	0	0	0	0	0	0	0	0	0	0	0	0	0	0	0	0	0	0	26.6667	0	0	0
mtr_circ_0000442	chr4_37455240_37454797_-443-MTR_4g094215	chr4	37454796	37455240	-	MTR_4g094215	D2_IN_3	0	0	0	0	0	0	0	0	0	0	0	0	0	0	0	0	0	0	0	0	0	0	0	13.3333	0	0	0
mtr_circ_0000443	chr4_50321848_50321739_-109-MTR_4g121890	chr4	50321738	50321848	+	MTR_4g121890	D2_IN_3	0	0	0	0	0	0	0	0	0	0	0	0	0	0	0	0	0	0	0	0	0	0	0	13.3333	0	0	0
mtr_circ_0000444	chr4_52219070_52218573_-497-MTR_4g125810	chr4	52218572	52219070	-	MTR_4g125810	D2_IN_3	0	0	0	0	0	0	0	0	0	0	0	0	0	0	0	0	0	0	0	0	0	0	0	760	0	0	0
mtr_circ_0000445	chr4_56519305_56507201_-12104-MTR_4g134790	chr4	56507200	56519305	-	MTR_4g134790	D2_IN_3	0	0	0	0	0	0	0	0	0	0	0	0	0	0	0	0	0	0	0	0	0	0	0	40	0	0	0
mtr_circ_0000446	chr5_16897755_16897288_-467-MTR_5g038460	chr5	16897287	16897755	-	MTR_5g038460	D2_IN_3	0	0	0	0	0	0	0	0	0	0	0	0	0	0	0	0	0	0	0	0	0	0	0	40	0	0	0
mtr_circ_0000447	chr5_27126402_27126280_-122-MTR_5g064580	chr5	27126279	27126402	+	MTR_5g064580	D2_IN_3_D0_IN_1	0	0	0	13.3333	0	0	0	0	0	0	0	0	0	0	0	0	0	0	0	0	0	0	0	13.3333	0	0	0
mtr_circ_0000448	chr5_38669490_38669117_-373-MTR_5g089000	chr5	38669116	38669490	+	MTR_5g089000	D2_IN_3	0	0	0	0	0	0	0	0	0	0	0	0	0	0	0	0	0	0	0	0	0	0	0	13.3333	0	0	0
mtr_circ_0000449	chr6_654039_653589_-450-MTR_6g005210	chr6	653588	654039	-	MTR_6g005210	D2_IN_3	0	0	0	0	0	0	0	0	0	0	0	0	0	0	0	0	0	0	0	0	0	0	0	53.3333	0	0	0
mtr_circ_0000450	chr6_14490360_14490239_-121-MTR_6g041980	chr6	14490238	14490360	-	MTR_6g041980	D2_IN_3	0	0	0	0	0	0	0	0	0	0	0	0	0	0	0	0	0	0	0	0	0	0	0	80	0	0	0
mtr_circ_0000451	chr7_34755323_34753816_-1507-MTR_7g088990	chr7	34753815	34755323	+	MTR_7g088990	D2_IN_3	0	0	0	0	0	0	0	0	0	0	0	0	0	0	0	0	0	0	0	0	0	0	0	13.3333	0	0	0
mtr_circ_0000452	chr7_39967230_39966985_-245-MTR_7g099640	chr7	39966984	39967230	-	MTR_7g099640	D2_IN_3	0	0	0	0	0	0	0	0	0	0	0	0	0	0	0	0	0	0	0	0	0	0	0	13.3333	0	0	0
mtr_circ_0000453	chr7_45545480_45545355_-125-MTR_7g111060	chr7	45545354	45545480	-	MTR_7g111060	D2_IN_3	0	0	0	0	0	0	0	0	0	0	0	0	0	0	0	0	0	0	0	0	0	0	0	13.3333	0	0	0
mtr_circ_0000454	chr8_342317_340342_-1975-MTR_8g005820	chr8	340341	342317	-	MTR_8g005820	D2_IN_3	0	0	0	0	0	0	0	0	0	0	0	0	0	0	0	0	0	0	0	0	0	0	0	26.6667	0	0	0
mtr_circ_0000455	chr8_41591518_41590950_-568-MTR_8g099065	chr8	41590949	41591518	-	MTR_8g099065	D2_IN_3	0	0	0	0	0	0	0	0	0	0	0	0	0	0	0	0	0	0	0	0	0	0	0	53.3333	0	0	0
mtr_circ_0000456	chr1_43481719_38870258_-4611461-na	chr1	38870257	43481717	+	na	D2_IN_3	0	0	0	0	0	0	0	0	0	0	0	0	0	0	0	0	0	0	0	0	0	0	0	13.3333	0	0	0
mtr_circ_0000457	chr2_7632449_7616224_-16225-na	chr2	7616224	7632446	+	na	D2_IN_3	0	0	0	0	0	0	0	0	0	0	0	0	0	0	0	0	0	0	0	0	0	0	0	13.3333	0	0	0
mtr_circ_0000458	chr3_32172697_29845450_-2327247-na	chr3	29845449	32172694	+	na	D2_IN_3	0	0	0	0	0	0	0	0	0	0	0	0	0	0	0	0	0	0	0	0	0	0	0	26.6667	0	0	0
mtr_circ_0000459	chr3_50014609_48172210_-1842399-na	chr3	48172210	50014606	+	na	D2_IN_3	0	0	0	0	0	0	0	0	0	0	0	0	0	0	0	0	0	0	0	0	0	0	0	40	0	0	0
mtr_circ_0000460	chr3_49247063_49240118_-6945-na	chr3	49240118	49247061	+	na	D2_IN_3	0	0	0	0	0	0	0	0	0	0	0	0	0	0	0	0	0	0	0	0	0	0	0	26.6667	0	0	0
mtr_circ_0000461	chr4_2635743_1782961_-852782-na	chr4	1782961	2635739	+	na	D2_IN_3	0	0	0	0	0	0	0	0	0	0	0	0	0	0	0	0	0	0	0	0	0	0	0	13.3333	0	0	0
mtr_circ_0000462	chr4_45693951_45693564_-387-na	chr4	45693564	45693948	+	na	D2_IN_3	0	0	0	0	0	0	0	0	0	0	0	0	0	0	0	0	0	0	0	0	0	0	0	13.3333	0	0	0
mtr_circ_0000463	chr4_51955468_51955122_-346-na	chr4	51955121	51955464	+	na	D2_IN_3_D1_NN_3	0	0	0	0	0	0	0	0	0	0	0	0	0	0	0	0	0	13.3333	0	0	0	0	0	13.3333	0	0	0
mtr_circ_0000464	chr4_8075195_6059530_-2015665-na	chr4	6059530	8075192	+	na	D2_IN_3	0	0	0	0	0	0	0	0	0	0	0	0	0	0	0	0	0	0	0	0	0	0	0	13.3333	0	0	0
mtr_circ_0000465	chr6_27091979_27085442_-6537-na	chr6	27085442	27091977	+	na	D2_IN_3	0	0	0	0	0	0	0	0	0	0	0	0	0	0	0	0	0	0	0	0	0	0	0	13.3333	0	0	0
mtr_circ_0000466	chr6_33079590_27085443_-5994147-na	chr6	27085442	33079588	+	na	D2_IN_3	0	0	0	0	0	0	0	0	0	0	0	0	0	0	0	0	0	0	0	0	0	0	0	40	0	0	0
mtr_circ_0000467	chr7_15316692_15311536_-5156-na	chr7	15311537	15316689	+	na	D2_IN_3	0	0	0	0	0	0	0	0	0	0	0	0	0	0	0	0	0	0	0	0	0	0	0	26.6667	0	0	0
mtr_circ_0000468	chr7_41489847_41486548_-3299-na	chr7	41486547	41489842	+	na	D2_IN_3	0	0	0	0	0	0	0	0	0	0	0	0	0	0	0	0	0	0	0	0	0	0	0	13.3333	0	0	0
mtr_circ_0000469	chr8_32291487_31113052_-1178435-na	chr8	31113052	32291484	+	na	D2_IN_3	0	0	0	0	0	0	0	0	0	0	0	0	0	0	0	0	0	0	0	0	0	0	0	40	0	0	0
mtr_circ_0000470	chr1_49131082_36222001_-12909081-na	chr1	36222001	49131078	+	na	D2_NN_1	0	0	0	0	0	0	0	0	0	0	0	0	0	0	0	0	0	0	0	0	0	0	0	0	26.6667	0	0
mtr_circ_0000471	chr1_40824260_6907672_-33916588-na	chr1	6907673	40824257	+	na	D2_NN_1	0	0	0	0	0	0	0	0	0	0	0	0	0	0	0	0	0	0	0	0	0	0	0	0	13.3333	0	0
mtr_circ_0000472	chr2_39644219_34916455_-4727764-na	chr2	34916458	39644217	+	na	D2_NN_1	0	0	0	0	0	0	0	0	0	0	0	0	0	0	0	0	0	0	0	0	0	0	0	0	13.3333	0	0
mtr_circ_0000473	chr2_41028908_38111387_-2917521-na	chr2	38111387	41028905	+	na	D2_NN_1	0	0	0	0	0	0	0	0	0	0	0	0	0	0	0	0	0	0	0	0	0	0	0	0	40	0	0
mtr_circ_0000474	chr2_29175773_7990952_-21184821-na	chr2	7990951	29175771	+	na	D2_NN_1	0	0	0	0	0	0	0	0	0	0	0	0	0	0	0	0	0	0	0	0	0	0	0	0	106.667	0	0
mtr_circ_0000475	chr4_28269413_22367629_-5901784-na	chr4	22367630	28269410	+	na	D2_NN_1	0	0	0	0	0	0	0	0	0	0	0	0	0	0	0	0	0	0	0	0	0	0	0	0	53.3333	0	0
mtr_circ_0000476	chr4_46236307_44906638_-1329669-na	chr4	44906638	46236304	+	na	D2_NN_1	0	0	0	0	0	0	0	0	0	0	0	0	0	0	0	0	0	0	0	0	0	0	0	0	26.6667	0	0
mtr_circ_0000477	chr5_10380518_10375676_-4842-na	chr5	10375677	10380516	+	na	D2_NN_1	0	0	0	0	0	0	0	0	0	0	0	0	0	0	0	0	0	0	0	0	0	0	0	0	26.6667	0	0
mtr_circ_0000478	chr7_30579232_30577281_-1951-na	chr7	30577282	30579230	+	na	D2_NN_1	0	0	0	0	0	0	0	0	0	0	0	0	0	0	0	0	0	0	0	0	0	0	0	0	40	0	0
mtr_circ_0000479	chr8_45328282_13838346_-31489936-na	chr8	13838346	45328279	+	na	D2_NN_1	0	0	0	0	0	0	0	0	0	0	0	0	0	0	0	0	0	0	0	0	0	0	0	0	13.3333	0	0
mtr_circ_0000480	chr8_39760003_32277039_-7482964-na	chr8	32277038	39760001	+	na	D2_NN_1	0	0	0	0	0	0	0	0	0	0	0	0	0	0	0	0	0	0	0	0	0	0	0	0	26.6667	0	0
mtr_circ_0000481	chr1_1784487_1784080_-407-MTR_1g010170	chr1	1784079	1784487	-	MTR_1g010170	D2_NN_1	0	0	0	0	0	0	0	0	0	0	0	0	0	0	0	0	0	0	0	0	0	0	0	0	13.3333	0	0
mtr_circ_0000482	chr1_35003096_35001898_-1198-MTR_1g078210	chr1	35001897	35003096	-	MTR_1g078210	D2_NN_1	0	0	0	0	0	0	0	0	0	0	0	0	0	0	0	0	0	0	0	0	0	0	0	0	26.6667	0	0
mtr_circ_0000483	chr1_35511994_35489893_-22101-MTR_1g079950	chr1	35489892	35511994	+	MTR_1g079950	D2_NN_1	0	0	0	0	0	0	0	0	0	0	0	0	0	0	0	0	0	0	0	0	0	0	0	0	53.3333	0	0
mtr_circ_0000484	chr1_38692819_38610119_-82700-MTR_1g086370	chr1	38610118	38692819	+	MTR_1g086370	D2_NN_1	0	0	0	0	0	0	0	0	0	0	0	0	0	0	0	0	0	0	0	0	0	0	0	0	26.6667	0	0
mtr_circ_0000485	chr1_38694260_38609636_-84624-MTR_1g086370	chr1	38609635	38694260	+	MTR_1g086370	D2_NN_1	0	0	0	0	0	0	0	0	0	0	0	0	0	0	0	0	0	0	0	0	0	0	0	0	7933.33	0	0
mtr_circ_0000486	chr1_44025549_43493161_-532388-MTR_1g097430	chr1	43493160	44025549	+	MTR_1g097430	D2_NN_1	0	0	0	0	0	0	0	0	0	0	0	0	0	0	0	0	0	0	0	0	0	0	0	0	26.6667	0	0
mtr_circ_0000487	chr1_44694781_44230516_-464265-MTR_1g098640	chr1	44230515	44694781	+	MTR_1g098640	D2_NN_1	0	0	0	0	0	0	0	0	0	0	0	0	0	0	0	0	0	0	0	0	0	0	0	0	13.3333	0	0
mtr_circ_0000488	chr2_6143970_6117036_-26934-MTR_2g019060	chr2	6117035	6143970	-	MTR_2g019060	D2_NN_1	0	0	0	0	0	0	0	0	0	0	0	0	0	0	0	0	0	0	0	0	0	0	0	0	13.3333	0	0
mtr_circ_0000489	chr2_14712847_14642923_-69924-MTR_2g437350	chr2	14642922	14712847	+	MTR_2g437350	D2_NN_1	0	0	0	0	0	0	0	0	0	0	0	0	0	0	0	0	0	0	0	0	0	0	0	0	13.3333	0	0
mtr_circ_0000490	chr2_42749465_42749276_-189-na	chr2	42749275	42749465	-	na	D2_NN_1	0	0	0	0	0	0	0	0	0	0	0	0	0	0	0	0	0	0	0	0	0	0	0	0	13.3333	0	0
mtr_circ_0000491	chr3_7001021_6992922_-8099-MTR_3g023150	chr3	6992921	7001021	+	MTR_3g023150	D2_NN_1	0	0	0	0	0	0	0	0	0	0	0	0	0	0	0	0	0	0	0	0	0	0	0	0	13.3333	0	0
mtr_circ_0000492	chr3_30329121_30312387_-16734-MTR_3g067695	chr3	30312386	30329121	+	MTR_3g067695	D2_NN_1	0	0	0	0	0	0	0	0	0	0	0	0	0	0	0	0	0	0	0	0	0	0	0	0	26.6667	0	0
mtr_circ_0000493	chr3_34564713_34564050_-663-na	chr3	34564049	34564713	-	na	D2_NN_1	0	0	0	0	0	0	0	0	0	0	0	0	0	0	0	0	0	0	0	0	0	0	0	0	53.3333	0	0
mtr_circ_0000494	chr3_49878830_49815176_-63654-MTR_3g107930	chr3	49815175	49878830	+	MTR_3g107930	D2_NN_1	0	0	0	0	0	0	0	0	0	0	0	0	0	0	0	0	0	0	0	0	0	0	0	0	106.667	0	0
mtr_circ_0000495	chr4_61261_52183_-9078-MTR_4g005110	chr4	52182	61261	+	MTR_4g005110	D2_NN_1	0	0	0	0	0	0	0	0	0	0	0	0	0	0	0	0	0	0	0	0	0	0	0	0	13.3333	0	0
mtr_circ_0000496	chr4_38256128_38255956_-172-na	chr4	38255955	38256128	-	na	D2_NN_1	0	0	0	0	0	0	0	0	0	0	0	0	0	0	0	0	0	0	0	0	0	0	0	0	13.3333	0	0
mtr_circ_0000497	chr4_42351974_42303496_-48478-MTR_4g102230	chr4	42303495	42351974	+	MTR_4g102230	D2_NN_1	0	0	0	0	0	0	0	0	0	0	0	0	0	0	0	0	0	0	0	0	0	0	0	0	13.3333	0	0
mtr_circ_0000498	chr4_47817013_47715984_-101029-MTR_4g115620	chr4	47715983	47817013	-	MTR_4g115620	D2_NN_1	0	0	0	0	0	0	0	0	0	0	0	0	0	0	0	0	0	0	0	0	0	0	0	0	26.6667	0	0
mtr_circ_0000499	chr6_2766349_2731393_-34956-MTR_6g009330	chr6	2731392	2766349	-	MTR_6g009330	D2_NN_1	0	0	0	0	0	0	0	0	0	0	0	0	0	0	0	0	0	0	0	0	0	0	0	0	53.3333	0	0
mtr_circ_0000500	chr6_25996085_25558135_-437950-MTR_6g471290	chr6	25558134	25996085	+	MTR_6g471290	D2_NN_1	0	0	0	0	0	0	0	0	0	0	0	0	0	0	0	0	0	0	0	0	0	0	0	0	13.3333	0	0
mtr_circ_0000501	chr6_32513593_31788315_-725278-MTR_6g084890	chr6	31788314	32513593	-	MTR_6g084890	D2_NN_1	0	0	0	0	0	0	0	0	0	0	0	0	0	0	0	0	0	0	0	0	0	0	0	0	13.3333	0	0
mtr_circ_0000502	chr7_21087340_20888968_-198372-MTR_7g058440	chr7	20888967	21087340	-	MTR_7g058440	D2_NN_1	0	0	0	0	0	0	0	0	0	0	0	0	0	0	0	0	0	0	0	0	0	0	0	0	13.3333	0	0
mtr_circ_0000503	chr7_31018468_30995113_-23355-MTR_7g081230	chr7	30995112	31018468	-	MTR_7g081230	D2_NN_1	0	0	0	0	0	0	0	0	0	0	0	0	0	0	0	0	0	0	0	0	0	0	0	0	40	0	0
mtr_circ_0000504	chr7_33469487_33281232_-188255-MTR_7g085820	chr7	33281231	33469487	-	MTR_7g085820	D2_NN_1	0	0	0	0	0	0	0	0	0	0	0	0	0	0	0	0	0	0	0	0	0	0	0	0	253.333	0	0
mtr_circ_0000505	chr7_36998986_36989135_-9851-MTR_7g093160	chr7	36989134	36998986	-	MTR_7g093160	D2_NN_1	0	0	0	0	0	0	0	0	0	0	0	0	0	0	0	0	0	0	0	0	0	0	0	0	55333.3	0	0
mtr_circ_0000506	chr7_44087051_44064350_-22701-MTR_7g108310	chr7	44064349	44087051	+	MTR_7g108310	D2_NN_1	0	0	0	0	0	0	0	0	0	0	0	0	0	0	0	0	0	0	0	0	0	0	0	0	26.6667	0	0
mtr_circ_0000507	chr7_48824878_48823993_-885-na	chr7	48823992	48824878	+	na	D2_NN_1	0	0	0	0	0	0	0	0	0	0	0	0	0	0	0	0	0	0	0	0	0	0	0	0	13.3333	0	0
mtr_circ_0000508	chr8_5429186_5233858_-195328-MTR_8g015930	chr8	5233857	5429186	-	MTR_8g015930	D2_NN_1	0	0	0	0	0	0	0	0	0	0	0	0	0	0	0	0	0	0	0	0	0	0	0	0	40	0	0
mtr_circ_0000509	chr8_11673660_11668258_-5402-MTR_8g031210	chr8	11668257	11673660	-	MTR_8g031210	D2_NN_1	0	0	0	0	0	0	0	0	0	0	0	0	0	0	0	0	0	0	0	0	0	0	0	0	13.3333	0	0
mtr_circ_0000510	chr8_24840993_24835664_-5329-MTR_8g468530	chr8	24835663	24840993	-	MTR_8g468530	D2_NN_1	0	0	0	0	0	0	0	0	0	0	0	0	0	0	0	0	0	0	0	0	0	0	0	0	26.6667	0	0
mtr_circ_0000511	chr8_25092928_25058895_-34033-MTR_8g469090	chr8	25058894	25092928	-	MTR_8g469090	D2_NN_1	0	0	0	0	0	0	0	0	0	0	0	0	0	0	0	0	0	0	0	0	0	0	0	0	3426.67	0	0
mtr_circ_0000512	chr8_30064658_30011977_-52681-MTR_8g070880	chr8	30011976	30064658	+	MTR_8g070880	D2_NN_1	0	0	0	0	0	0	0	0	0	0	0	0	0	0	0	0	0	0	0	0	0	0	0	0	320	0	0
mtr_circ_0000513	chr1_3843273_3843011_-262-MTR_1g015410	chr1	3843010	3843273	+	MTR_1g015410	D2_NN_1	0	0	0	0	0	0	0	0	0	0	0	0	0	0	0	0	0	0	0	0	0	0	0	0	13.3333	0	0
mtr_circ_0000514	chr1_4506058_4505731_-327-MTR_1g016800	chr1	4505730	4506058	+	MTR_1g016800	D2_NN_1_D2_NN_2	0	0	0	0	0	0	0	0	0	0	0	0	0	0	0	0	0	0	0	0	0	0	0	0	53.3333	53.3333	0
mtr_circ_0000515	chr2_3687835_3687734_-101-MTR_2g013580	chr2	3687733	3687835	+	MTR_2g013580	D2_NN_1	0	0	0	0	0	0	0	0	0	0	0	0	0	0	0	0	0	0	0	0	0	0	0	0	13.3333	0	0
mtr_circ_0000516	chr2_24443953_24443457_-496-MTR_2g059200	chr2	24443456	24443953	-	MTR_2g059200	D2_NN_1	0	0	0	0	0	0	0	0	0	0	0	0	0	0	0	0	0	0	0	0	0	0	0	0	13.3333	0	0
mtr_circ_0000517	chr3_50015833_50015539_-294-MTR_3g108240	chr3	50015538	50015833	+	MTR_3g108240	D2_NN_1	0	0	0	0	0	0	0	0	0	0	0	0	0	0	0	0	0	0	0	0	0	0	0	0	1213.33	0	0
mtr_circ_0000518	chr4_20908246_20908120_-126-MTR_4g057200	chr4	20908119	20908246	+	MTR_4g057200	D2_NN_1	0	0	0	0	0	0	0	0	0	0	0	0	0	0	0	0	0	0	0	0	0	0	0	0	26.6667	0	0
mtr_circ_0000519	chr4_20910017_20909858_-159-MTR_4g057200	chr4	20909857	20910017	+	MTR_4g057200	D2_NN_1	0	0	0	0	0	0	0	0	0	0	0	0	0	0	0	0	0	0	0	0	0	0	0	0	26.6667	0	0
mtr_circ_0000520	chr4_24276547_24276254_-293-MTR_4g064947	chr4	24276253	24276547	+	MTR_4g064947	D2_NN_1	0	0	0	0	0	0	0	0	0	0	0	0	0	0	0	0	0	0	0	0	0	0	0	0	26.6667	0	0
mtr_circ_0000521	chr4_28565519_28565409_-110-MTR_4g074930	chr4	28565408	28565519	-	MTR_4g074930	D2_NN_1_D0_NN_1_D0_NN_2	0	0	0	0	0	0	3253.33	3693.33	0	0	0	0	0	0	0	0	0	0	0	0	0	0	0	0	2613.33	0	0
mtr_circ_0000522	chr6_29226740_29226419_-321-MTR_6g077830	chr6	29226418	29226740	-	MTR_6g077830	D2_NN_1	0	0	0	0	0	0	0	0	0	0	0	0	0	0	0	0	0	0	0	0	0	0	0	0	66.6667	0	0
mtr_circ_0000523	chr7_9053326_9053156_-170-MTR_7g027300	chr7	9053155	9053326	+	MTR_7g027300	D2_NN_1_D2_NN_3_D0_IN_2	0	0	0	0	13.3333	0	0	0	0	0	0	0	0	0	0	0	0	0	0	0	0	0	0	0	13.3333	0	26.6667
mtr_circ_0000524	chr7_21083283_21083025_-258-MTR_7g058510	chr7	21083024	21083283	+	MTR_7g058510	D2_NN_1_D0_NN_1	0	0	0	0	0	0	173.333	0	0	0	0	0	0	0	0	0	0	0	0	0	0	0	0	0	293.333	0	0
mtr_circ_0000525	chr7_25487314_25487033_-281-MTR_7g069180	chr7	25487032	25487314	+	MTR_7g069180	D2_NN_1	0	0	0	0	0	0	0	0	0	0	0	0	0	0	0	0	0	0	0	0	0	0	0	0	13.3333	0	0
mtr_circ_0000526	chr7_27344556_27343883_-673-MTR_7g073230	chr7	27343882	27344556	+	MTR_7g073230	D2_NN_1	0	0	0	0	0	0	0	0	0	0	0	0	0	0	0	0	0	0	0	0	0	0	0	0	26.6667	0	0
mtr_circ_0000527	chr7_27488639_27488532_-107-MTR_7g073520	chr7	27488531	27488639	+	MTR_7g073520	D2_NN_1	0	0	0	0	0	0	0	0	0	0	0	0	0	0	0	0	0	0	0	0	0	0	0	0	13.3333	0	0
mtr_circ_0000528	chr7_43197269_43195735_-1534-MTR_7g106250	chr7	43195734	43197269	+	MTR_7g106250	D2_NN_1	0	0	0	0	0	0	0	0	0	0	0	0	0	0	0	0	0	0	0	0	0	0	0	0	13.3333	0	0
mtr_circ_0000529	chr8_1228238_1224100_-4138-MTR_8g007065	chr8	1224099	1228238	-	MTR_8g007065	D2_NN_1	0	0	0	0	0	0	0	0	0	0	0	0	0	0	0	0	0	0	0	0	0	0	0	0	13.3333	0	0
mtr_circ_0000530	chr8_22444254_22443777_-477-MTR_8g463650	chr8	22443776	22444254	+	MTR_8g463650	D2_NN_1_D0_AN_1	13.3333	0	0	0	0	0	0	0	0	0	0	0	0	0	0	0	0	0	0	0	0	0	0	0	13.3333	0	0
mtr_circ_0000531	chr8_42044334_42044195_-139-MTR_8g099550	chr8	42044194	42044334	+	MTR_8g099550	D2_NN_1	0	0	0	0	0	0	0	0	0	0	0	0	0	0	0	0	0	0	0	0	0	0	0	0	13.3333	0	0
mtr_circ_0000532	chr1_4297913_4297755_-158-na	chr1	4297754	4297913	+	na	D2_NN_2	0	0	0	0	0	0	0	0	0	0	0	0	0	0	0	0	0	0	0	0	0	0	0	0	0	13.3333	0
mtr_circ_0000533	chr1_37173533_37173246_-287-na	chr1	37173245	37173533	-	na	D2_NN_2	0	0	0	0	0	0	0	0	0	0	0	0	0	0	0	0	0	0	0	0	0	0	0	0	0	13.3333	0
mtr_circ_0000534	chr1_37311522_37121301_-190221-MTR_1g083770	chr1	37121300	37311522	-	MTR_1g083770	D2_NN_2	0	0	0	0	0	0	0	0	0	0	0	0	0	0	0	0	0	0	0	0	0	0	0	0	0	26.6667	0
mtr_circ_0000535	chr1_45549947_45549624_-323-na	chr1	45549623	45549947	-	na	D2_NN_2	0	0	0	0	0	0	0	0	0	0	0	0	0	0	0	0	0	0	0	0	0	0	0	0	0	13560	0
mtr_circ_0000536	chr2_15105921_15098999_-6922-MTR_2g035460	chr2	15098998	15105921	+	MTR_2g035460	D2_NN_2	0	0	0	0	0	0	0	0	0	0	0	0	0	0	0	0	0	0	0	0	0	0	0	0	0	26.6667	0
mtr_circ_0000537	chr3_3616150_3513929_-102221-MTR_3g013450	chr3	3513928	3616150	-	MTR_3g013450	D2_NN_2	0	0	0	0	0	0	0	0	0	0	0	0	0	0	0	0	0	0	0	0	0	0	0	0	0	66.6667	0
mtr_circ_0000538	chr4_29877301_29736481_-140820-MTR_4g077740	chr4	29736480	29877301	+	MTR_4g077740	D2_NN_2	0	0	0	0	0	0	0	0	0	0	0	0	0	0	0	0	0	0	0	0	0	0	0	0	0	26.6667	0
mtr_circ_0000539	chr5_8649597_8649461_-136-MTR_5g022050	chr5	8649460	8649597	-	MTR_5g022050	D2_NN_2	0	0	0	0	0	0	0	0	0	0	0	0	0	0	0	0	0	0	0	0	0	0	0	0	0	66.6667	0
mtr_circ_0000540	chr5_36493212_36436750_-56462-MTR_5g084530	chr5	36436749	36493212	-	MTR_5g084530	D2_NN_2	0	0	0	0	0	0	0	0	0	0	0	0	0	0	0	0	0	0	0	0	0	0	0	0	0	5300	0
mtr_circ_0000541	chr8_35156088_35155349_-739-na	chr8	35155348	35156088	-	na	D2_NN_2	0	0	0	0	0	0	0	0	0	0	0	0	0	0	0	0	0	0	0	0	0	0	0	0	0	53.3333	0
mtr_circ_0000542	chr1_36936242_11613494_-25322748-na	chr1	11613493	36936240	+	na	D2_NN_2	0	0	0	0	0	0	0	0	0	0	0	0	0	0	0	0	0	0	0	0	0	0	0	0	0	13.3333	0
mtr_circ_0000543	chr4_23376973_10441890_-12935083-na	chr4	10441889	23376970	+	na	D2_NN_2	0	0	0	0	0	0	0	0	0	0	0	0	0	0	0	0	0	0	0	0	0	0	0	0	0	40	0
mtr_circ_0000544	chr5_9094998_9008598_-86400-na	chr5	9008598	9094996	+	na	D2_NN_2	0	0	0	0	0	0	0	0	0	0	0	0	0	0	0	0	0	0	0	0	0	0	0	0	0	80	0
mtr_circ_0000545	chr6_24052656_21367377_-2685279-na	chr6	21367378	24052655	+	na	D2_NN_2	0	0	0	0	0	0	0	0	0	0	0	0	0	0	0	0	0	0	0	0	0	0	0	0	0	493.333	0
mtr_circ_0000546	chr7_6080364_157612_-5922752-na	chr7	157612	6080362	+	na	D2_NN_2	0	0	0	0	0	0	0	0	0	0	0	0	0	0	0	0	0	0	0	0	0	0	0	0	0	80	0
mtr_circ_0000547	chr8_11056225_10460866_-595359-na	chr8	10460865	11056223	+	na	D2_NN_2	0	0	0	0	0	0	0	0	0	0	0	0	0	0	0	0	0	0	0	0	0	0	0	0	0	13.3333	0
mtr_circ_0000548	chr1_4508286_4505731_-2555-MTR_1g016800	chr1	4505730	4508286	+	MTR_1g016800	D2_NN_2	0	0	0	0	0	0	0	0	0	0	0	0	0	0	0	0	0	0	0	0	0	0	0	0	0	26.6667	0
mtr_circ_0000549	chr3_30447978_30446765_-1213-MTR_3g067815	chr3	30446764	30447978	+	MTR_3g067815	D2_NN_2	0	0	0	0	0	0	0	0	0	0	0	0	0	0	0	0	0	0	0	0	0	0	0	0	0	26.6667	0
mtr_circ_0000550	chr4_43450947_43449947_-1000-MTR_4g104880	chr4	43449946	43450947	-	MTR_4g104880	D2_NN_2	0	0	0	0	0	0	0	0	0	0	0	0	0	0	0	0	0	0	0	0	0	0	0	0	0	26.6667	0
mtr_circ_0000551	chr6_950756_949650_-1106-MTR_6g005820	chr6	949649	950756	+	MTR_6g005820	D2_NN_2	0	0	0	0	0	0	0	0	0	0	0	0	0	0	0	0	0	0	0	0	0	0	0	0	0	413.333	0
mtr_circ_0000552	chr7_8890976_8890588_-388-MTR_7g026740	chr7	8890587	8890976	+	MTR_7g026740	D2_NN_2	0	0	0	0	0	0	0	0	0	0	0	0	0	0	0	0	0	0	0	0	0	0	0	0	0	13.3333	0
mtr_circ_0000553	chr8_1139300_1138982_-318-MTR_8g006960	chr8	1138981	1139300	+	MTR_8g006960	D2_NN_2_D0_AN_2	0	866.667	0	0	0	0	0	0	0	0	0	0	0	0	0	0	0	0	0	0	0	0	0	0	0	493.333	0
mtr_circ_0000554	chr8_31752091_31751254_-837-MTR_8g075110	chr8	31751253	31752091	+	MTR_8g075110	D2_NN_2	0	0	0	0	0	0	0	0	0	0	0	0	0	0	0	0	0	0	0	0	0	0	0	0	0	880	0
mtr_circ_0000555	chr1_3130472_3127937_-2535-MTR_1g014080	chr1	3127936	3130472	-	MTR_1g014080	D2_NN_3	0	0	0	0	0	0	0	0	0	0	0	0	0	0	0	0	0	0	0	0	0	0	0	0	0	0	53.3333
mtr_circ_0000556	chr1_4271914_4271810_-104-na	chr1	4271809	4271914	+	na	D2_NN_3	0	0	0	0	0	0	0	0	0	0	0	0	0	0	0	0	0	0	0	0	0	0	0	0	0	0	13.3333
mtr_circ_0000557	chr1_27961906_27849624_-112282-MTR_1g063350	chr1	27849623	27961906	-	MTR_1g063350	D2_NN_3	0	0	0	0	0	0	0	0	0	0	0	0	0	0	0	0	0	0	0	0	0	0	0	0	0	0	26.6667
mtr_circ_0000558	chr1_38692819_38653890_-38929-MTR_1g086390	chr1	38653889	38692819	+	MTR_1g086390	D2_NN_3	0	0	0	0	0	0	0	0	0	0	0	0	0	0	0	0	0	0	0	0	0	0	0	0	0	0	13.3333
mtr_circ_0000559	chr1_39130262_39019060_-111202-MTR_1g087120	chr1	39019059	39130262	+	MTR_1g087120	D2_NN_3	0	0	0	0	0	0	0	0	0	0	0	0	0	0	0	0	0	0	0	0	0	0	0	0	0	0	13.3333
mtr_circ_0000560	chr2_29672958_29672784_-174-na	chr2	29672783	29672958	+	na	D2_NN_3	0	0	0	0	0	0	0	0	0	0	0	0	0	0	0	0	0	0	0	0	0	0	0	0	0	0	40
mtr_circ_0000561	chr2_36416500_36416139_-361-MTR_2g086600	chr2	36416138	36416500	-	MTR_2g086600	D2_NN_3	0	0	0	0	0	0	0	0	0	0	0	0	0	0	0	0	0	0	0	0	0	0	0	0	0	0	26.6667
mtr_circ_0000562	chr2_36418356_36372244_-46112-MTR_2g086530	chr2	36372243	36418356	+	MTR_2g086530	D2_NN_3	0	0	0	0	0	0	0	0	0	0	0	0	0	0	0	0	0	0	0	0	0	0	0	0	0	0	26.6667
mtr_circ_0000563	chr2_39299591_39299372_-219-na	chr2	39299371	39299591	+	na	D2_NN_3	0	0	0	0	0	0	0	0	0	0	0	0	0	0	0	0	0	0	0	0	0	0	0	0	0	0	13.3333
mtr_circ_0000564	chr2_43541206_43541063_-143-na	chr2	43541062	43541206	+	na	D2_NN_3	0	0	0	0	0	0	0	0	0	0	0	0	0	0	0	0	0	0	0	0	0	0	0	0	0	0	13.3333
mtr_circ_0000565	chr3_40122455_40116792_-5663-MTR_3g088480	chr3	40116791	40122455	+	MTR_3g088480	D2_NN_3	0	0	0	0	0	0	0	0	0	0	0	0	0	0	0	0	0	0	0	0	0	0	0	0	0	0	80
mtr_circ_0000566	chr3_49248857_49241734_-7123-MTR_3g106550	chr3	49241733	49248857	+	MTR_3g106550	D2_NN_3	0	0	0	0	0	0	0	0	0	0	0	0	0	0	0	0	0	0	0	0	0	0	0	0	0	0	13.3333
mtr_circ_0000567	chr4_7159941_7066960_-92981-MTR_4g021580	chr4	7066959	7159941	-	MTR_4g021580	D2_NN_3	0	0	0	0	0	0	0	0	0	0	0	0	0	0	0	0	0	0	0	0	0	0	0	0	0	0	26.6667
mtr_circ_0000568	chr4_7159941_7146270_-13671-MTR_4g021725	chr4	7146269	7159941	-	MTR_4g021725	D2_NN_3	0	0	0	0	0	0	0	0	0	0	0	0	0	0	0	0	0	0	0	0	0	0	0	0	0	0	13.3333
mtr_circ_0000569	chr4_41051122_41050028_-1094-MTR_4g099130	chr4	41050027	41051122	-	MTR_4g099130	D2_NN_3	0	0	0	0	0	0	0	0	0	0	0	0	0	0	0	0	0	0	0	0	0	0	0	0	0	0	26.6667
mtr_circ_0000570	chr5_40174744_40174574_-170-na	chr5	40174573	40174744	+	na	D2_NN_3	0	0	0	0	0	0	0	0	0	0	0	0	0	0	0	0	0	0	0	0	0	0	0	0	0	0	26.6667
mtr_circ_0000571	chr6_9742185_8928075_-814110-MTR_6g027620	chr6	8928074	9742185	-	MTR_6g027620	D2_NN_3	0	0	0	0	0	0	0	0	0	0	0	0	0	0	0	0	0	0	0	0	0	0	0	0	0	0	66.6667
mtr_circ_0000572	chr6_29679857_29679404_-453-na	chr6	29679403	29679857	-	na	D2_NN_3	0	0	0	0	0	0	0	0	0	0	0	0	0	0	0	0	0	0	0	0	0	0	0	0	0	0	26.6667
mtr_circ_0000573	chr6_31811574_31674167_-137407-MTR_6g084560	chr6	31674166	31811574	+	MTR_6g084560	D2_NN_3	0	0	0	0	0	0	0	0	0	0	0	0	0	0	0	0	0	0	0	0	0	0	0	0	0	0	26.6667
mtr_circ_0000574	chr6_33088667_32848992_-239675-MTR_6g087670	chr6	32848991	33088667	-	MTR_6g087670	D2_NN_3	0	0	0	0	0	0	0	0	0	0	0	0	0	0	0	0	0	0	0	0	0	0	0	0	0	0	13.3333
mtr_circ_0000575	chr7_1328559_1328441_-118-na	chr7	1328440	1328559	-	na	D2_NN_3	0	0	0	0	0	0	0	0	0	0	0	0	0	0	0	0	0	0	0	0	0	0	0	0	0	0	13.3333
mtr_circ_0000576	chr7_33280031_33263060_-16971-MTR_7g085790	chr7	33263059	33280031	-	MTR_7g085790	D2_NN_3	0	0	0	0	0	0	0	0	0	0	0	0	0	0	0	0	0	0	0	0	0	0	0	0	0	0	26.6667
mtr_circ_0000577	chr7_48261986_48003060_-258926-MTR_7g116710	chr7	48003059	48261986	+	MTR_7g116710	D2_NN_3	0	0	0	0	0	0	0	0	0	0	0	0	0	0	0	0	0	0	0	0	0	0	0	0	0	0	13.3333
mtr_circ_0000578	chr1_12230720_11358869_-871851-na	chr1	11358869	12230718	+	na	D2_NN_3	0	0	0	0	0	0	0	0	0	0	0	0	0	0	0	0	0	0	0	0	0	0	0	0	0	0	13.3333
mtr_circ_0000579	chr1_49994703_36785419_-13209284-na	chr1	36785419	49994700	+	na	D2_NN_3	0	0	0	0	0	0	0	0	0	0	0	0	0	0	0	0	0	0	0	0	0	0	0	0	0	0	26.6667
mtr_circ_0000580	chr1_50421587_47120982_-3300605-na	chr1	47120983	50421585	+	na	D2_NN_3	0	0	0	0	0	0	0	0	0	0	0	0	0	0	0	0	0	0	0	0	0	0	0	0	0	0	26.6667
mtr_circ_0000581	chr1_28464855_7245059_-21219796-na	chr1	7245059	28464852	+	na	D2_NN_3	0	0	0	0	0	0	0	0	0	0	0	0	0	0	0	0	0	0	0	0	0	0	0	0	0	0	13.3333
mtr_circ_0000582	chr4_31388505_29866384_-1522121-na	chr4	29866385	31388503	+	na	D2_NN_3	0	0	0	0	0	0	0	0	0	0	0	0	0	0	0	0	0	0	0	0	0	0	0	0	0	0	13.3333
mtr_circ_0000583	chr4_6472018_36504_-6435514-na	chr4	36504	6472014	+	na	D2_NN_3	0	0	0	0	0	0	0	0	0	0	0	0	0	0	0	0	0	0	0	0	0	0	0	0	0	0	13.3333
mtr_circ_0000584	chr5_12404758_10373848_-2030910-na	chr5	10373848	12404755	+	na	D2_NN_3	0	0	0	0	0	0	0	0	0	0	0	0	0	0	0	0	0	0	0	0	0	0	0	0	0	0	13.3333
mtr_circ_0000585	chr7_46334261_44236139_-2098122-na	chr7	44236139	46334258	+	na	D2_NN_3	0	0	0	0	0	0	0	0	0	0	0	0	0	0	0	0	0	0	0	0	0	0	0	0	0	0	53.3333
mtr_circ_0000586	chr1_27862783_27862363_-420-MTR_1g063210	chr1	27862362	27862783	+	MTR_1g063210	D2_NN_3_D0_NN_3	0	0	0	0	0	0	0	0	6226.67	0	0	0	0	0	0	0	0	0	0	0	0	0	0	0	0	0	5080
mtr_circ_0000587	chr1_39704445_39704329_-116-MTR_1g088730	chr1	39704328	39704445	-	MTR_1g088730	D2_NN_3	0	0	0	0	0	0	0	0	0	0	0	0	0	0	0	0	0	0	0	0	0	0	0	0	0	0	13.3333
mtr_circ_0000588	chr1_43488902_43481316_-7586-MTR_1g096550	chr1	43481315	43488902	+	MTR_1g096550	D2_NN_3	0	0	0	0	0	0	0	0	0	0	0	0	0	0	0	0	0	0	0	0	0	0	0	0	0	0	13.3333
mtr_circ_0000589	chr3_191811_191343_-468-MTR_3g005410	chr3	191342	191811	+	MTR_3g005410	D2_NN_3	0	0	0	0	0	0	0	0	0	0	0	0	0	0	0	0	0	0	0	0	0	0	0	0	0	0	13.3333
mtr_circ_0000590	chr4_32982019_32981662_-357-MTR_4g084660	chr4	32981661	32982019	-	MTR_4g084660	D2_NN_3	0	0	0	0	0	0	0	0	0	0	0	0	0	0	0	0	0	0	0	0	0	0	0	0	0	0	13.3333
mtr_circ_0000591	chr4_36126468_36126262_-206-MTR_4g091240	chr4	36126261	36126468	+	MTR_4g091240	D2_NN_3	0	0	0	0	0	0	0	0	0	0	0	0	0	0	0	0	0	0	0	0	0	0	0	0	0	0	13.3333
mtr_circ_0000592	chr4_37140176_37139641_-535-MTR_4g093570	chr4	37139640	37140176	-	MTR_4g093570	D2_NN_3	0	0	0	0	0	0	0	0	0	0	0	0	0	0	0	0	0	0	0	0	0	0	0	0	0	0	53.3333
mtr_circ_0000593	chr4_51568212_51566806_-1406-MTR_4g124570	chr4	51566805	51568212	+	MTR_4g124570	D2_NN_3	0	0	0	0	0	0	0	0	0	0	0	0	0	0	0	0	0	0	0	0	0	0	0	0	0	0	106.667
mtr_circ_0000594	chr5_11289011_11284078_-4933-MTR_5g027200	chr5	11284077	11289011	+	MTR_5g027200	D2_NN_3	0	0	0	0	0	0	0	0	0	0	0	0	0	0	0	0	0	0	0	0	0	0	0	0	0	0	53.3333
mtr_circ_0000595	chr5_19175853_19175443_-410-MTR_5g043640	chr5	19175442	19175853	-	MTR_5g043640	D2_NN_3	0	0	0	0	0	0	0	0	0	0	0	0	0	0	0	0	0	0	0	0	0	0	0	0	0	0	13.3333
mtr_circ_0000596	chr6_1732838_1732599_-239-MTR_6g007647	chr6	1732598	1732838	+	MTR_6g007647	D2_NN_3	0	0	0	0	0	0	0	0	0	0	0	0	0	0	0	0	0	0	0	0	0	0	0	0	0	0	13.3333
mtr_circ_0000597	chr6_32390857_32390731_-126-MTR_6g086280	chr6	32390730	32390857	+	MTR_6g086280	D2_NN_3	0	0	0	0	0	0	0	0	0	0	0	0	0	0	0	0	0	0	0	0	0	0	0	0	0	0	13.3333
mtr_circ_0000598	chr7_30452489_30450640_-1849-MTR_7g080117	chr7	30450639	30452489	+	MTR_7g080117	D2_NN_3	0	0	0	0	0	0	0	0	0	0	0	0	0	0	0	0	0	0	0	0	0	0	0	0	0	0	13.3333
mtr_circ_0000599	chr7_36092245_36089983_-2262-MTR_7g091380	chr7	36089982	36092245	-	MTR_7g091380	D2_NN_3	0	0	0	0	0	0	0	0	0	0	0	0	0	0	0	0	0	0	0	0	0	0	0	0	0	0	53.3333
mtr_circ_0000600	chr7_43939143_43938910_-233-MTR_7g107710	chr7	43938909	43939143	-	MTR_7g107710	D2_NN_3	0	0	0	0	0	0	0	0	0	0	0	0	0	0	0	0	0	0	0	0	0	0	0	0	0	0	13.3333
mtr_circ_0000601	chr8_3497362_3496226_-1136-MTR_8g012340	chr8	3496225	3497362	-	MTR_8g012340	D2_NN_3	0	0	0	0	0	0	0	0	0	0	0	0	0	0	0	0	0	0	0	0	0	0	0	0	0	0	360
mtr_circ_0000602	chr8_30131652_30131525_-127-MTR_8g071040	chr8	30131524	30131652	-	MTR_8g071040	D2_NN_3	0	0	0	0	0	0	0	0	0	0	0	0	0	0	0	0	0	0	0	0	0	0	0	0	0	0	26.6667
mtr_circ_0000603	chr8_37980607_37979179_-1428-MTR_8g090330	chr8	37979178	37980607	-	MTR_8g090330	D2_NN_3	0	0	0	0	0	0	0	0	0	0	0	0	0	0	0	0	0	0	0	0	0	0	0	0	0	0	40
mtr_circ_0000604	chr8_40233624_40233377_-247-MTR_8g100050	chr8	40233376	40233624	+	MTR_8g100050	D2_NN_3	0	0	0	0	0	0	0	0	0	0	0	0	0	0	0	0	0	0	0	0	0	0	0	0	0	0	40
mtr_circ_0000605	chr3_43373418_43372072_-1346-MTR_3g095010	chr3	43372071	43373418	+	MTR_3g095010	D0_AN_1	13.3333	0	0	0	0	0	0	0	0	0	0	0	0	0	0	0	0	0	0	0	0	0	0	0	0	0	0
mtr_circ_0000606	chr3_44935061_44933128_-1933-MTR_3g098420	chr3	44933127	44935061	+	MTR_3g098420	D0_AN_1	26.6667	0	0	0	0	0	0	0	0	0	0	0	0	0	0	0	0	0	0	0	0	0	0	0	0	0	0
mtr_circ_0000607	chr7_11332371_11332123_-248-MTR_7g032240	chr7	11332122	11332371	-	MTR_7g032240	D0_AN_1	53.3333	0	0	0	0	0	0	0	0	0	0	0	0	0	0	0	0	0	0	0	0	0	0	0	0	0	0
mtr_circ_0000608	chr8_44819618_44819115_-503-MTR_8g106150	chr8	44819114	44819618	-	MTR_8g106150	D0_AN_1	13.3333	0	0	0	0	0	0	0	0	0	0	0	0	0	0	0	0	0	0	0	0	0	0	0	0	0	0
mtr_circ_0000609	chr1_32204943_32204352_-591-na	chr1	32204352	32204937	+	na	D0_AN_1	26.6667	0	0	0	0	0	0	0	0	0	0	0	0	0	0	0	0	0	0	0	0	0	0	0	0	0	0
mtr_circ_0000610	chr1_13034505_13030243_-4262-MTR_1g035700	chr1	13030242	13034505	+	MTR_1g035700	D0_AN_1	13.3333	0	0	0	0	0	0	0	0	0	0	0	0	0	0	0	0	0	0	0	0	0	0	0	0	0	0
mtr_circ_0000611	chr3_42129286_42129077_-209-na	chr3	42129076	42129286	+	na	D0_AN_1	13.3333	0	0	0	0	0	0	0	0	0	0	0	0	0	0	0	0	0	0	0	0	0	0	0	0	0	0
mtr_circ_0000612	chr3_44346883_44346166_-717-MTR_3g096900	chr3	44346165	44346883	-	MTR_3g096900	D0_AN_1	13.3333	0	0	0	0	0	0	0	0	0	0	0	0	0	0	0	0	0	0	0	0	0	0	0	0	0	0
mtr_circ_0000613	chr3_54994082_54980777_-13305-MTR_3g117490	chr3	54980776	54994082	+	MTR_3g117490	D0_AN_1	26.6667	0	0	0	0	0	0	0	0	0	0	0	0	0	0	0	0	0	0	0	0	0	0	0	0	0	0
mtr_circ_0000614	chr7_28011852_28005178_-6674-MTR_7g074870	chr7	28005177	28011852	+	MTR_7g074870	D0_AN_1_D0_AN_2_D0_AN_3_D0_IN_1_D0_IN_2_D0_IN_3_D0_NN_1_D0_NN_2_D0_NN_3	5720	6260	1720	3586.67	2280	1440	8480	8833.33	2060	0	0	0	0	0	0	0	0	0	0	0	0	0	0	0	0	0	0
mtr_circ_0000615	chr8_38747802_38747674_-128-na	chr8	38747673	38747802	-	na	D0_AN_1	13.3333	0	0	0	0	0	0	0	0	0	0	0	0	0	0	0	0	0	0	0	0	0	0	0	0	0	0
mtr_circ_0000616	chr8_30778181_27638090_-3140091-na	chr8	27638089	30778178	+	na	D0_AN_2	0	213.333	0	0	0	0	0	0	0	0	0	0	0	0	0	0	0	0	0	0	0	0	0	0	0	0	0
mtr_circ_0000617	chr5_36476197_36446112_-30085-MTR_5g084530	chr5	36446111	36476197	-	MTR_5g084530	D0_AN_2	0	7366.67	0	0	0	0	0	0	0	0	0	0	0	0	0	0	0	0	0	0	0	0	0	0	0	0	0
mtr_circ_0000618	chr5_38285263_38262579_-22684-MTR_5g088250	chr5	38262578	38285263	+	MTR_5g088250	D0_AN_2	0	13.3333	0	0	0	0	0	0	0	0	0	0	0	0	0	0	0	0	0	0	0	0	0	0	0	0	0
mtr_circ_0000619	chr8_34560061_34531974_-28087-MTR_8g080360	chr8	34531973	34560061	+	MTR_8g080360	D0_AN_2	0	573.333	0	0	0	0	0	0	0	0	0	0	0	0	0	0	0	0	0	0	0	0	0	0	0	0	0
mtr_circ_0000620	chr1_6909700_6909377_-323-na	chr1	6909376	6909700	+	na	D0_AN_3_D0_IN_2	0	0	26.6667	0	13.3333	0	0	0	0	0	0	0	0	0	0	0	0	0	0	0	0	0	0	0	0	0	0
mtr_circ_0000621	chr1_8128840_8128499_-341-na	chr1	8128498	8128840	+	na	D0_AN_3	0	0	13.3333	0	0	0	0	0	0	0	0	0	0	0	0	0	0	0	0	0	0	0	0	0	0	0	0
mtr_circ_0000622	chr2_30403784_30403654_-130-na	chr2	30403653	30403784	+	na	D0_AN_3_D0_IN_1_D0_IN_2_D0_NN_1	0	0	26.6667	13.3333	13.3333	0	40	0	0	0	0	0	0	0	0	0	0	0	0	0	0	0	0	0	0	0	0
mtr_circ_0000623	chr3_11484772_11472765_-12007-MTR_3g435200	chr3	11472764	11484772	-	MTR_3g435200	D0_AN_3	0	0	4640	0	0	0	0	0	0	0	0	0	0	0	0	0	0	0	0	0	0	0	0	0	0	0	0
mtr_circ_0000624	chr3_12876057_12875935_-122-na	chr3	12875934	12876057	+	na	D0_AN_3	0	0	13.3333	0	0	0	0	0	0	0	0	0	0	0	0	0	0	0	0	0	0	0	0	0	0	0	0
mtr_circ_0000625	chr3_41499953_41499828_-125-na	chr3	41499827	41499953	-	na	D0_AN_3	0	0	13.3333	0	0	0	0	0	0	0	0	0	0	0	0	0	0	0	0	0	0	0	0	0	0	0	0
mtr_circ_0000626	chr3_52430612_52430371_-241-na	chr3	52430370	52430612	-	na	D0_AN_3	0	0	26.6667	0	0	0	0	0	0	0	0	0	0	0	0	0	0	0	0	0	0	0	0	0	0	0	0
mtr_circ_0000627	chr4_4447384_4447194_-190-na	chr4	4447193	4447384	-	na	D0_AN_3	0	0	13.3333	0	0	0	0	0	0	0	0	0	0	0	0	0	0	0	0	0	0	0	0	0	0	0	0
mtr_circ_0000628	chr4_31046171_31046008_-163-na	chr4	31046007	31046171	-	na	D0_AN_3	0	0	13.3333	0	0	0	0	0	0	0	0	0	0	0	0	0	0	0	0	0	0	0	0	0	0	0	0
mtr_circ_0000629	chr4_55315938_55315727_-211-na	chr4	55315726	55315938	+	na	D0_AN_3	0	0	13.3333	0	0	0	0	0	0	0	0	0	0	0	0	0	0	0	0	0	0	0	0	0	0	0	0
mtr_circ_0000630	chr7_21058257_21044372_-13885-MTR_7g058460	chr7	21044371	21058257	-	MTR_7g058460	D0_AN_3	0	0	40	0	0	0	0	0	0	0	0	0	0	0	0	0	0	0	0	0	0	0	0	0	0	0	0
mtr_circ_0000631	chr7_28011852_27998903_-12949-MTR_7g074870	chr7	27998902	28011852	+	MTR_7g074870	D0_AN_3_D0_IN_1_D0_IN_2_D0_NN_3	0	0	40	80	93.3333	0	0	0	53.3333	0	0	0	0	0	0	0	0	0	0	0	0	0	0	0	0	0	0
mtr_circ_0000632	chr7_35529066_34746734_-782332-MTR_7g089970	chr7	34746733	35529066	+	MTR_7g089970	D0_AN_3	0	0	93.3333	0	0	0	0	0	0	0	0	0	0	0	0	0	0	0	0	0	0	0	0	0	0	0	0
mtr_circ_0000633	chr8_37436986_37432793_-4193-MTR_8g089800	chr8	37432792	37436986	+	MTR_8g089800	D0_AN_3	0	0	26.6667	0	0	0	0	0	0	0	0	0	0	0	0	0	0	0	0	0	0	0	0	0	0	0	0
mtr_circ_0000634	chr1_4495411_4494954_-457-MTR_1g016780	chr1	4494953	4495411	+	MTR_1g016780	D0_AN_3	0	0	1320	0	0	0	0	0	0	0	0	0	0	0	0	0	0	0	0	0	0	0	0	0	0	0	0
mtr_circ_0000635	chr1_44772725_44770626_-2099-MTR_1g099220	chr1	44770625	44772725	-	MTR_1g099220	D0_AN_3	0	0	13.3333	0	0	0	0	0	0	0	0	0	0	0	0	0	0	0	0	0	0	0	0	0	0	0	0
mtr_circ_0000636	chr1_44815689_44815450_-239-MTR_1g099280	chr1	44815449	44815689	+	MTR_1g099280	D0_AN_3	0	0	53.3333	0	0	0	0	0	0	0	0	0	0	0	0	0	0	0	0	0	0	0	0	0	0	0	0
mtr_circ_0000637	chr2_45316706_45315740_-966-MTR_2g105090	chr2	45315739	45316706	-	MTR_2g105090	D0_AN_3	0	0	240	0	0	0	0	0	0	0	0	0	0	0	0	0	0	0	0	0	0	0	0	0	0	0	0
mtr_circ_0000638	chr8_4503439_4502131_-1308-MTR_8g014360	chr8	4502130	4503439	+	MTR_8g014360	D0_AN_3	0	0	13.3333	0	0	0	0	0	0	0	0	0	0	0	0	0	0	0	0	0	0	0	0	0	0	0	0
mtr_circ_0000639	chr2_33918001_33916014_-1987-na	chr2	33916013	33917997	+	na	D0_AN_3	0	0	13.3333	0	0	0	0	0	0	0	0	0	0	0	0	0	0	0	0	0	0	0	0	0	0	0	0
mtr_circ_0000640	chr5_36106098_36105784_-314-na	chr5	36105789	36106096	+	na	D0_AN_3	0	0	426.667	0	0	0	0	0	0	0	0	0	0	0	0	0	0	0	0	0	0	0	0	0	0	0	0
mtr_circ_0000641	chr8_5167245_5166969_-276-na	chr8	5166969	5167239	+	na	D0_AN_3	0	0	106.667	0	0	0	0	0	0	0	0	0	0	0	0	0	0	0	0	0	0	0	0	0	0	0	0
mtr_circ_0000642	chr2_4743427_4735941_-7486-MTR_2g015850	chr2	4735940	4743427	+	MTR_2g015850	D0_IN_1	0	0	0	14500	0	0	0	0	0	0	0	0	0	0	0	0	0	0	0	0	0	0	0	0	0	0	0
mtr_circ_0000643	chr3_30646553_30646452_-101-na	chr3	30646451	30646553	-	na	D0_IN_1_D0_NN_2	0	0	0	26.6667	0	0	0	13.3333	0	0	0	0	0	0	0	0	0	0	0	0	0	0	0	0	0	0	0
mtr_circ_0000644	chr4_28204354_28204215_-139-na	chr4	28204214	28204354	-	na	D0_IN_1	0	0	0	13.3333	0	0	0	0	0	0	0	0	0	0	0	0	0	0	0	0	0	0	0	0	0	0	0
mtr_circ_0000645	chr1_44815689_44815100_-589-MTR_1g099280	chr1	44815099	44815689	+	MTR_1g099280	D0_IN_1	0	0	0	13.3333	0	0	0	0	0	0	0	0	0	0	0	0	0	0	0	0	0	0	0	0	0	0	0
mtr_circ_0000646	chr2_12215005_12213067_-1938-MTR_2g032100	chr2	12213066	12215005	+	MTR_2g032100	D0_IN_1	0	0	0	40	0	0	0	0	0	0	0	0	0	0	0	0	0	0	0	0	0	0	0	0	0	0	0
mtr_circ_0000647	chr2_30815665_30813008_-2657-MTR_2g072840	chr2	30813007	30815665	+	MTR_2g072840	D0_IN_1	0	0	0	40	0	0	0	0	0	0	0	0	0	0	0	0	0	0	0	0	0	0	0	0	0	0	0
mtr_circ_0000648	chr3_36725112_36724827_-285-MTR_3g081090	chr3	36724826	36725112	+	MTR_3g081090	D0_IN_1	0	0	0	26.6667	0	0	0	0	0	0	0	0	0	0	0	0	0	0	0	0	0	0	0	0	0	0	0
mtr_circ_0000649	chr4_46338226_46338038_-188-MTR_4g111985	chr4	46338037	46338226	-	MTR_4g111985	D0_IN_1_D0_IN_3	0	0	0	706.667	0	826.667	0	0	0	0	0	0	0	0	0	0	0	0	0	0	0	0	0	0	0	0	0
mtr_circ_0000650	chr6_18491569_18491243_-326-MTR_6g452730	chr6	18491242	18491569	-	MTR_6g452730	D0_IN_1	0	0	0	26.6667	0	0	0	0	0	0	0	0	0	0	0	0	0	0	0	0	0	0	0	0	0	0	0
mtr_circ_0000651	chr7_27860678_27860526_-152-MTR_7g074570	chr7	27860525	27860678	-	MTR_7g074570	D0_IN_1	0	0	0	13.3333	0	0	0	0	0	0	0	0	0	0	0	0	0	0	0	0	0	0	0	0	0	0	0
mtr_circ_0000652	chr7_44691087_44688469_-2618-MTR_7g109340	chr7	44688468	44691087	+	MTR_7g109340	D0_IN_1	0	0	0	386.667	0	0	0	0	0	0	0	0	0	0	0	0	0	0	0	0	0	0	0	0	0	0	0
mtr_circ_0000653	chr8_11770862_11770650_-212-MTR_8g031400	chr8	11770649	11770862	+	MTR_8g031400	D0_IN_1	0	0	0	26.6667	0	0	0	0	0	0	0	0	0	0	0	0	0	0	0	0	0	0	0	0	0	0	0
mtr_circ_0000654	chr4_10438557_8299087_-2139470-na	chr4	8299087	10438553	+	na	D0_IN_1	0	0	0	13.3333	0	0	0	0	0	0	0	0	0	0	0	0	0	0	0	0	0	0	0	0	0	0	0
mtr_circ_0000655	chr5_22531671_22529394_-2277-na	chr5	22529394	22531668	+	na	D0_IN_1	0	0	0	140	0	0	0	0	0	0	0	0	0	0	0	0	0	0	0	0	0	0	0	0	0	0	0
mtr_circ_0000656	chr6_34403534_30538547_-3864987-na	chr6	30538547	34403532	+	na	D0_IN_1	0	0	0	26.6667	0	0	0	0	0	0	0	0	0	0	0	0	0	0	0	0	0	0	0	0	0	0	0
mtr_circ_0000657	chr7_24993518_24989409_-4109-na	chr7	24989409	24993515	+	na	D0_IN_1_D0_IN_2_D0_IN_3	0	0	0	320	93.3333	146.667	0	0	0	0	0	0	0	0	0	0	0	0	0	0	0	0	0	0	0	0	0
mtr_circ_0000658	chr1_4271914_4271812_-102-na	chr1	4271811	4271914	+	na	D0_IN_2	0	0	0	0	26.6667	0	0	0	0	0	0	0	0	0	0	0	0	0	0	0	0	0	0	0	0	0	0
mtr_circ_0000659	chr1_35228504_35183454_-45050-MTR_1g079190	chr1	35183453	35228504	-	MTR_1g079190	D0_IN_2	0	0	0	0	26.6667	0	0	0	0	0	0	0	0	0	0	0	0	0	0	0	0	0	0	0	0	0	0
mtr_circ_0000660	chr3_48968766_48968611_-155-na	chr3	48968610	48968766	+	na	D0_IN_2	0	0	0	0	13.3333	0	0	0	0	0	0	0	0	0	0	0	0	0	0	0	0	0	0	0	0	0	0
mtr_circ_0000661	chr4_1099560_1080852_-18708-MTR_4g007440	chr4	1080851	1099560	-	MTR_4g007440	D0_IN_2	0	0	0	0	746.667	0	0	0	0	0	0	0	0	0	0	0	0	0	0	0	0	0	0	0	0	0	0
mtr_circ_0000662	chr4_37184712_37184606_-106-na	chr4	37184605	37184712	+	na	D0_IN_2	0	0	0	0	13.3333	0	0	0	0	0	0	0	0	0	0	0	0	0	0	0	0	0	0	0	0	0	0
mtr_circ_0000663	chr6_829159_822591_-6568-MTR_6g005550	chr6	822590	829159	-	MTR_6g005550	D0_IN_2	0	0	0	0	40	0	0	0	0	0	0	0	0	0	0	0	0	0	0	0	0	0	0	0	0	0	0
mtr_circ_0000664	chr3_24881943_24881753_-190-MTR_3g462340	chr3	24881752	24881943	-	MTR_3g462340	D0_IN_2	0	0	0	0	13.3333	0	0	0	0	0	0	0	0	0	0	0	0	0	0	0	0	0	0	0	0	0	0
mtr_circ_0000665	chr4_42609597_42609466_-131-MTR_4g102810	chr4	42609465	42609597	-	MTR_4g102810	D0_IN_2_D0_NN_1	0	0	0	0	26.6667	0	13.3333	0	0	0	0	0	0	0	0	0	0	0	0	0	0	0	0	0	0	0	0
mtr_circ_0000666	chr6_27895171_27892868_-2303-MTR_6g075290	chr6	27892867	27895171	+	MTR_6g075290	D0_IN_2	0	0	0	0	26.6667	0	0	0	0	0	0	0	0	0	0	0	0	0	0	0	0	0	0	0	0	0	0
mtr_circ_0000667	chr3_43503409_43502437_-972-na	chr3	43502436	43503406	+	na	D0_IN_2	0	0	0	0	26.6667	0	0	0	0	0	0	0	0	0	0	0	0	0	0	0	0	0	0	0	0	0	0
mtr_circ_0000668	chr6_32170718_32167924_-2794-MTR_6g086600	chr6	32167923	32170718	-	MTR_6g086600	D0_IN_3	0	0	0	0	0	80	0	0	0	0	0	0	0	0	0	0	0	0	0	0	0	0	0	0	0	0	0
mtr_circ_0000669	chr7_7104559_7103061_-1498-MTR_7g022190	chr7	7103060	7104559	-	MTR_7g022190	D0_IN_3	0	0	0	0	0	66.6667	0	0	0	0	0	0	0	0	0	0	0	0	0	0	0	0	0	0	0	0	0
mtr_circ_0000670	chr1_11129061_11128916_-145-na	chr1	11128915	11129061	+	na	D0_IN_3	0	0	0	0	0	13.3333	0	0	0	0	0	0	0	0	0	0	0	0	0	0	0	0	0	0	0	0	0
mtr_circ_0000671	chr1_12442752_12431498_-11254-MTR_1g034230	chr1	12431497	12442752	+	MTR_1g034230	D0_IN_3	0	0	0	0	0	13.3333	0	0	0	0	0	0	0	0	0	0	0	0	0	0	0	0	0	0	0	0	0
mtr_circ_0000672	chr1_37458164_37458056_-108-na	chr1	37458055	37458164	-	na	D0_IN_3	0	0	0	0	0	13.3333	0	0	0	0	0	0	0	0	0	0	0	0	0	0	0	0	0	0	0	0	0
mtr_circ_0000673	chr2_30428124_30423315_-4809-MTR_2g072310	chr2	30423314	30428124	+	MTR_2g072310	D0_IN_3	0	0	0	0	0	53.3333	0	0	0	0	0	0	0	0	0	0	0	0	0	0	0	0	0	0	0	0	0
mtr_circ_0000674	chr3_19419450_19419326_-124-na	chr3	19419325	19419450	+	na	D0_IN_3	0	0	0	0	0	13.3333	0	0	0	0	0	0	0	0	0	0	0	0	0	0	0	0	0	0	0	0	0
mtr_circ_0000675	chr4_3659574_3659420_-154-na	chr4	3659419	3659574	-	na	D0_IN_3	0	0	0	0	0	26.6667	0	0	0	0	0	0	0	0	0	0	0	0	0	0	0	0	0	0	0	0	0
mtr_circ_0000676	chr5_13446484_13425908_-20576-MTR_5g031310	chr5	13425907	13446484	-	MTR_5g031310	D0_IN_3	0	0	0	0	0	47513.3	0	0	0	0	0	0	0	0	0	0	0	0	0	0	0	0	0	0	0	0	0
mtr_circ_0000677	chr6_4134086_4133326_-760-na	chr6	4133325	4134086	-	na	D0_IN_3	0	0	0	0	0	13.3333	0	0	0	0	0	0	0	0	0	0	0	0	0	0	0	0	0	0	0	0	0
mtr_circ_0000678	chr1_4780640_4505731_-274909-MTR_1g016970	chr1	4505730	4780640	+	MTR_1g016970	D0_NN_1	0	0	0	0	0	0	26.6667	0	0	0	0	0	0	0	0	0	0	0	0	0	0	0	0	0	0	0	0
mtr_circ_0000679	chr1_45036013_45035909_-104-na	chr1	45035908	45036013	+	na	D0_NN_1	0	0	0	0	0	0	13.3333	0	0	0	0	0	0	0	0	0	0	0	0	0	0	0	0	0	0	0	0
mtr_circ_0000680	chr4_28241922_27608551_-633371-MTR_4g073370	chr4	27608550	28241922	-	MTR_4g073370	D0_NN_1	0	0	0	0	0	0	26.6667	0	0	0	0	0	0	0	0	0	0	0	0	0	0	0	0	0	0	0	0
mtr_circ_0000681	chr5_37490052_37489759_-293-na	chr5	37489758	37490052	+	na	D0_NN_1	0	0	0	0	0	0	306.667	0	0	0	0	0	0	0	0	0	0	0	0	0	0	0	0	0	0	0	0
mtr_circ_0000682	chr6_7009481_7009327_-154-na	chr6	7009326	7009481	+	na	D0_NN_1	0	0	0	0	0	0	26.6667	0	0	0	0	0	0	0	0	0	0	0	0	0	0	0	0	0	0	0	0
mtr_circ_0000683	chr7_42382053_41949364_-432689-MTR_7g103680	chr7	41949363	42382053	+	MTR_7g103680	D0_NN_1	0	0	0	0	0	0	66.6667	0	0	0	0	0	0	0	0	0	0	0	0	0	0	0	0	0	0	0	0
mtr_circ_0000684	chr3_17105598_17105073_-525-na	chr3	17105073	17105591	+	na	D0_NN_1	0	0	0	0	0	0	40	0	0	0	0	0	0	0	0	0	0	0	0	0	0	0	0	0	0	0	0
mtr_circ_0000685	chr7_40931307_40927475_-3832-na	chr7	40927475	40931305	+	na	D0_NN_1_D0_NN_2_D0_NN_3_D1_NN_2	0	0	0	0	0	0	40	13.3333	13.3333	0	0	0	0	0	0	0	53.3333	0	0	0	0	0	0	0	0	0	0
mtr_circ_0000686	chr1_8130774_8128742_-2032-MTR_1g025430	chr1	8128741	8130774	-	MTR_1g025430	D0_NN_1	0	0	0	0	0	0	13.3333	0	0	0	0	0	0	0	0	0	0	0	0	0	0	0	0	0	0	0	0
mtr_circ_0000687	chr1_29746964_29745730_-1234-MTR_1g069165	chr1	29745729	29746964	-	MTR_1g069165	D0_NN_1	0	0	0	0	0	0	26.6667	0	0	0	0	0	0	0	0	0	0	0	0	0	0	0	0	0	0	0	0
mtr_circ_0000688	chr3_24884963_24884846_-117-MTR_3g462340	chr3	24884845	24884963	-	MTR_3g462340	D0_NN_1	0	0	0	0	0	0	13.3333	0	0	0	0	0	0	0	0	0	0	0	0	0	0	0	0	0	0	0	0
mtr_circ_0000689	chr3_37955024_37953470_-1554-MTR_3g084030	chr3	37953469	37955024	-	MTR_3g084030	D0_NN_1	0	0	0	0	0	0	13.3333	0	0	0	0	0	0	0	0	0	0	0	0	0	0	0	0	0	0	0	0
mtr_circ_0000690	chr4_31407663_31407175_-488-MTR_4g081130	chr4	31407174	31407663	-	MTR_4g081130	D0_NN_1	0	0	0	0	0	0	13.3333	0	0	0	0	0	0	0	0	0	0	0	0	0	0	0	0	0	0	0	0
mtr_circ_0000691	chr4_41687608_41686895_-713-MTR_4g100970	chr4	41686894	41687608	-	MTR_4g100970	D0_NN_1	0	0	0	0	0	0	946.667	0	0	0	0	0	0	0	0	0	0	0	0	0	0	0	0	0	0	0	0
mtr_circ_0000692	chr1_11144424_11144287_-137-MTR_1g031780	chr1	11144286	11144424	+	MTR_1g031780	D0_NN_2	0	0	0	0	0	0	0	13.3333	0	0	0	0	0	0	0	0	0	0	0	0	0	0	0	0	0	0	0
mtr_circ_0000693	chr5_15221352_15220790_-562-MTR_5g034990	chr5	15220789	15221352	+	MTR_5g034990	D0_NN_2_D1_NN_3	0	0	0	0	0	0	0	13.3333	0	0	0	0	0	0	0	0	0	26.6667	0	0	0	0	0	0	0	0	0
mtr_circ_0000694	chr6_34446396_34443606_-2790-MTR_6g090615	chr6	34443605	34446396	+	MTR_6g090615	D0_NN_2	0	0	0	0	0	0	0	13.3333	0	0	0	0	0	0	0	0	0	0	0	0	0	0	0	0	0	0	0
mtr_circ_0000695	chr7_46039052_46038917_-135-MTR_7g112000	chr7	46038916	46039052	-	MTR_7g112000	D0_NN_2	0	0	0	0	0	0	0	26.6667	0	0	0	0	0	0	0	0	0	0	0	0	0	0	0	0	0	0	0
mtr_circ_0000696	chr8_36519673_36519515_-158-MTR_8g088190	chr8	36519514	36519673	+	MTR_8g088190	D0_NN_2	0	0	0	0	0	0	0	26.6667	0	0	0	0	0	0	0	0	0	0	0	0	0	0	0	0	0	0	0
mtr_circ_0000697	chr1_19616761_19612694_-4067-MTR_1g050690	chr1	19612693	19616761	+	MTR_1g050690	D0_NN_2	0	0	0	0	0	0	0	26.6667	0	0	0	0	0	0	0	0	0	0	0	0	0	0	0	0	0	0	0
mtr_circ_0000698	chr2_5694149_5683712_-10437-MTR_2g018125	chr2	5683711	5694149	+	MTR_2g018125	D0_NN_2	0	0	0	0	0	0	0	13.3333	0	0	0	0	0	0	0	0	0	0	0	0	0	0	0	0	0	0	0
mtr_circ_0000699	chr4_32367804_32334605_-33199-MTR_4g083150	chr4	32334604	32367804	-	MTR_4g083150	D0_NN_2	0	0	0	0	0	0	0	26.6667	0	0	0	0	0	0	0	0	0	0	0	0	0	0	0	0	0	0	0
mtr_circ_0000700	chr5_7655993_7655390_-603-MTR_5g020080	chr5	7655389	7655993	+	MTR_5g020080	D0_NN_2	0	0	0	0	0	0	0	53.3333	0	0	0	0	0	0	0	0	0	0	0	0	0	0	0	0	0	0	0
mtr_circ_0000701	chr7_31907082_31906972_-110-na	chr7	31906971	31907082	+	na	D0_NN_2	0	0	0	0	0	0	0	13.3333	0	0	0	0	0	0	0	0	0	0	0	0	0	0	0	0	0	0	0
mtr_circ_0000702	chr8_39249097_39234486_-14611-MTR_8g093780	chr8	39234485	39249097	-	MTR_8g093780	D0_NN_2	0	0	0	0	0	0	0	13.3333	0	0	0	0	0	0	0	0	0	0	0	0	0	0	0	0	0	0	0
mtr_circ_0000703	chr1_19616763_19612688_-4075-na	chr1	19612692	19616760	+	na	D0_NN_2	0	0	0	0	0	0	0	26.6667	0	0	0	0	0	0	0	0	0	0	0	0	0	0	0	0	0	0	0
mtr_circ_0000704	chr4_26931832_26931578_-254-na	chr4	26931582	26931828	+	na	D0_NN_2	0	0	0	0	0	0	0	26.6667	0	0	0	0	0	0	0	0	0	0	0	0	0	0	0	0	0	0	0
mtr_circ_0000705	chr4_53077120_53075542_-1578-na	chr4	53075547	53077119	+	na	D0_NN_2	0	0	0	0	0	0	0	26.6667	0	0	0	0	0	0	0	0	0	0	0	0	0	0	0	0	0	0	0
mtr_circ_0000706	chr8_7708659_7708205_-454-na	chr8	7708204	7708653	+	na	D0_NN_2	0	0	0	0	0	0	0	26.6667	0	0	0	0	0	0	0	0	0	0	0	0	0	0	0	0	0	0	0
mtr_circ_0000707	chr1_45823355_45823209_-146-MTR_1g101440	chr1	45823208	45823355	+	MTR_1g101440	D0_NN_3	0	0	0	0	0	0	0	0	13.3333	0	0	0	0	0	0	0	0	0	0	0	0	0	0	0	0	0	0
mtr_circ_0000708	chr5_36674342_36667445_-6897-MTR_5g085010	chr5	36667444	36674342	-	MTR_5g085010	D0_NN_3	0	0	0	0	0	0	0	0	40	0	0	0	0	0	0	0	0	0	0	0	0	0	0	0	0	0	0
mtr_circ_0000709	chr7_41942243_41941985_-258-MTR_7g103620	chr7	41941984	41942243	+	MTR_7g103620	D0_NN_3	0	0	0	0	0	0	0	0	66.6667	0	0	0	0	0	0	0	0	0	0	0	0	0	0	0	0	0	0
mtr_circ_0000710	chr1_16829377_16829252_-125-na	chr1	16829251	16829377	+	na	D0_NN_3	0	0	0	0	0	0	0	0	13.3333	0	0	0	0	0	0	0	0	0	0	0	0	0	0	0	0	0	0
mtr_circ_0000711	chr2_8819660_8816906_-2754-na	chr2	8816905	8819660	-	na	D0_NN_3	0	0	0	0	0	0	0	0	26.6667	0	0	0	0	0	0	0	0	0	0	0	0	0	0	0	0	0	0
mtr_circ_0000712	chr2_24012472_23953033_-59439-MTR_2g055850	chr2	23953032	24012472	-	MTR_2g055850	D0_NN_3	0	0	0	0	0	0	0	0	13.3333	0	0	0	0	0	0	0	0	0	0	0	0	0	0	0	0	0	0
mtr_circ_0000713	chr2_33480613_33479806_-807-MTR_2g079510	chr2	33479805	33480613	-	MTR_2g079510	D0_NN_3	0	0	0	0	0	0	0	0	26.6667	0	0	0	0	0	0	0	0	0	0	0	0	0	0	0	0	0	0
mtr_circ_0000714	chr4_3659574_3659410_-164-na	chr4	3659409	3659574	-	na	D0_NN_3	0	0	0	0	0	0	0	0	13.3333	0	0	0	0	0	0	0	0	0	0	0	0	0	0	0	0	0	0
mtr_circ_0000715	chr4_56359009_56358907_-102-na	chr4	56358906	56359009	-	na	D0_NN_3	0	0	0	0	0	0	0	0	13.3333	0	0	0	0	0	0	0	0	0	0	0	0	0	0	0	0	0	0
mtr_circ_0000716	chr6_7185849_6557759_-628090-MTR_6g018680	chr6	6557758	7185849	-	MTR_6g018680	D0_NN_3	0	0	0	0	0	0	0	0	13.3333	0	0	0	0	0	0	0	0	0	0	0	0	0	0	0	0	0	0
mtr_circ_0000717	chr6_19147259_19141444_-5815-MTR_6g053280	chr6	19141443	19147259	+	MTR_6g053280	D0_NN_3	0	0	0	0	0	0	0	0	26.6667	0	0	0	0	0	0	0	0	0	0	0	0	0	0	0	0	0	0
mtr_circ_0000718	chr8_29066847_29066746_-101-na	chr8	29066745	29066847	-	na	D0_NN_3	0	0	0	0	0	0	0	0	13.3333	0	0	0	0	0	0	0	0	0	0	0	0	0	0	0	0	0	0
mtr_circ_0000719	chr8_33941254_33941130_-124-na	chr8	33941129	33941254	+	na	D0_NN_3	0	0	0	0	0	0	0	0	13.3333	0	0	0	0	0	0	0	0	0	0	0	0	0	0	0	0	0	0
mtr_circ_0000720	chr8_42516849_42516719_-130-na	chr8	42516718	42516849	-	na	D0_NN_3	0	0	0	0	0	0	0	0	13.3333	0	0	0	0	0	0	0	0	0	0	0	0	0	0	0	0	0	0
mtr_circ_0000721	chr2_37005370_36990902_-14468-MTR_2g087880	chr2	36990901	37005370	+	MTR_2g087880	D1_NN_2	0	0	0	0	0	0	0	0	0	0	0	0	0	0	0	0	13.3333	0	0	0	0	0	0	0	0	0	0
mtr_circ_0000722	chr3_54991945_54981012_-10933-MTR_3g117485	chr3	54981011	54991945	+	MTR_3g117485	D1_NN_2	0	0	0	0	0	0	0	0	0	0	0	0	0	0	0	0	26.6667	0	0	0	0	0	0	0	0	0	0
mtr_circ_0000723	chr4_29661101_29622889_-38212-MTR_4g077490	chr4	29622888	29661101	+	MTR_4g077490	D1_NN_2	0	0	0	0	0	0	0	0	0	0	0	0	0	0	0	0	1533.33	0	0	0	0	0	0	0	0	0	0
mtr_circ_0000724	chr5_36476197_36468517_-7680-MTR_5g084530	chr5	36468516	36476197	-	MTR_5g084530	D1_NN_2	0	0	0	0	0	0	0	0	0	0	0	0	0	0	0	0	30920	0	0	0	0	0	0	0	0	0	0
mtr_circ_0000725	chr7_42498540_42100573_-397967-MTR_7g104170	chr7	42100572	42498540	-	MTR_7g104170	D1_NN_2	0	0	0	0	0	0	0	0	0	0	0	0	0	0	0	0	13.3333	0	0	0	0	0	0	0	0	0	0
mtr_circ_0000726	chr6_31462128_31461284_-844-MTR_6g084190	chr6	31461283	31462128	+	MTR_6g084190	D1_NN_2	0	0	0	0	0	0	0	0	0	0	0	0	0	0	0	0	13.3333	0	0	0	0	0	0	0	0	0	0
mtr_circ_0000727	chr7_7103751_7103061_-690-MTR_7g022190	chr7	7103060	7103751	-	MTR_7g022190	D1_NN_2	0	0	0	0	0	0	0	0	0	0	0	0	0	0	0	0	106.667	0	0	0	0	0	0	0	0	0	0
mtr_circ_0000728	chr7_33469487_33468618_-869-MTR_7g086300	chr7	33468617	33469487	-	MTR_7g086300	D1_NN_2	0	0	0	0	0	0	0	0	0	0	0	0	0	0	0	0	26.6667	0	0	0	0	0	0	0	0	0	0
mtr_circ_0000729	chr1_3598223_3596879_-1344-MTR_1g014880	chr1	3596878	3598223	-	MTR_1g014880	D1_NN_3	0	0	0	0	0	0	0	0	0	0	0	0	0	0	0	0	0	13.3333	0	0	0	0	0	0	0	0	0
mtr_circ_0000730	chr1_4547873_4547706_-167-MTR_1g016900	chr1	4547705	4547873	-	MTR_1g016900	D1_NN_3	0	0	0	0	0	0	0	0	0	0	0	0	0	0	0	0	0	26.6667	0	0	0	0	0	0	0	0	0
mtr_circ_0000731	chr4_51615598_51614596_-1002-MTR_4g124630	chr4	51614595	51615598	+	MTR_4g124630	D1_NN_3	0	0	0	0	0	0	0	0	0	0	0	0	0	0	0	0	0	26.6667	0	0	0	0	0	0	0	0	0
mtr_circ_0000732	chr8_34976769_34976153_-616-MTR_8g080980	chr8	34976152	34976769	-	MTR_8g080980	D1_NN_3	0	0	0	0	0	0	0	0	0	0	0	0	0	0	0	0	0	440	0	0	0	0	0	0	0	0	0
mtr_circ_0000733	chr1_40736915_40736618_-297-na	chr1	40736617	40736915	+	na	D1_NN_3	0	0	0	0	0	0	0	0	0	0	0	0	0	0	0	0	0	13.3333	0	0	0	0	0	0	0	0	0
mtr_circ_0000734	chr3_39700176_39699463_-713-MTR_3g087590	chr3	39699462	39700176	+	MTR_3g087590	D1_NN_3	0	0	0	0	0	0	0	0	0	0	0	0	0	0	0	0	0	26.6667	0	0	0	0	0	0	0	0	0
mtr_circ_0000735	chr4_39628250_39628098_-152-na	chr4	39628097	39628250	-	na	D1_NN_3	0	0	0	0	0	0	0	0	0	0	0	0	0	0	0	0	0	26.6667	0	0	0	0	0	0	0	0	0
mtr_circ_0000736	chr5_4509279_4485758_-23521-MTR_5g013790	chr5	4485757	4509279	+	MTR_5g013790	D1_NN_3	0	0	0	0	0	0	0	0	0	0	0	0	0	0	0	0	0	13.3333	0	0	0	0	0	0	0	0	0
mtr_circ_0000737	chr5_5859560_5848834_-10726-MTR_5g016350	chr5	5848833	5859560	-	MTR_5g016350	D1_NN_3	0	0	0	0	0	0	0	0	0	0	0	0	0	0	0	0	0	13.3333	0	0	0	0	0	0	0	0	0
mtr_circ_0000738	chr6_21231473_21223921_-7552-na	chr6	21223920	21231473	+	na	D1_NN_3	0	0	0	0	0	0	0	0	0	0	0	0	0	0	0	0	0	13.3333	0	0	0	0	0	0	0	0	0
mtr_circ_0000739	chr8_31402652_31115466_-287186-MTR_8g073910	chr8	31115465	31402652	-	MTR_8g073910	D1_NN_3	0	0	0	0	0	0	0	0	0	0	0	0	0	0	0	0	0	93.3333	0	0	0	0	0	0	0	0	0
mtr_circ_0000740	chr2_43918548_25312748_-18605800-na	chr2	25312748	43918543	+	na	D1_NN_3	0	0	0	0	0	0	0	0	0	0	0	0	0	0	0	0	0	26.6667	0	0	0	0	0	0	0	0	0
mtr_circ_0000741	chr3_24600627_24598716_-1911-na	chr3	24598719	24600625	+	na	D1_NN_3	0	0	0	0	0	0	0	0	0	0	0	0	0	0	0	0	0	26.6667	0	0	0	0	0	0	0	0	0

## Sheet: DEcircRNAs
AccID	CircId	OverlapInfo	CircType	SeqLength
mtr_circ_0000011	chr1_15342082_15341930_-152-na	D1_AN_1_D1_AN_3_D1_IN_3	Unknown	153
mtr_circ_0000123	chr1_26186250_26182554_-3696-MTR_1g060150	D1_IN_3_D2_IN_1	UnKnown	3697
mtr_circ_0000586	chr1_27862783_27862363_-420-MTR_1g063210	D2_NN_3_D0_NN_3	Exonic	333
mtr_circ_0000001	chr1_28169310_28169038_-272-MTR_1g064060	D1_AN_1_D1_AN_2_D1_AN_3_D1_IN_1_D1_IN_2_D1_IN_3_D1_NN_1_D2_AN_1_D2_AN_2_D2_AN_3_D2_IN_1_D2_IN_3_D0_AN_3_D0_IN_2_D0_NN_1_D0_NN_2_D0_NN_3_D1_NN_2_D1_NN_3	Exonic	175
mtr_circ_0000329	chr1_28874386_28873514_-872-MTR_1g067110	D2_IN_2_D0_NN_2	Exonic	458
mtr_circ_0000034	chr1_32839810_32839665_-145-MTR_1g073920	D1_AN_2_D1_IN_2_D2_NN_2	Exonic	146
mtr_circ_0000212	chr1_3421940_3421497_-443-MTR_1g013440	D2_AN_2_D2_IN_3	UnKnown	444
mtr_circ_0000010	chr1_3745026_3744920_-106-na	D1_AN_1_D1_AN_2_D1_AN_3_D1_IN_2	Unknown	107
mtr_circ_0000514	chr1_4506058_4505731_-327-MTR_1g016800	D2_NN_1_D2_NN_2	Exonic	328
mtr_circ_0000075	chr1_46451579_46451475_-104-MTR_1g102780	D1_IN_1_D1_NN_1_D2_AN_2_D2_AN_3	Exonic	105
mtr_circ_0000076	chr1_46956139_46955832_-307-MTR_1g103740	D1_IN_1_D1_IN_2_D2_AN_3_D2_IN_2_D2_IN_3_D2_NN_1_D2_NN_2_D0_AN_1	Exonic	308
mtr_circ_0000283	chr1_47169464_47169321_-143-na	D2_IN_1_D1_NN_3	Unknown	144
mtr_circ_0000012	chr1_47482072_47481926_-146-na	D1_AN_1_D1_AN_2_D1_IN_1_D1_IN_2_D1_NN_1_D2_AN_1_D2_AN_2_D2_AN_3_D2_IN_1_D0_AN_1_D0_IN_1_D0_IN_2_D0_IN_3_D0_NN_1_D0_NN_2_D0_NN_3	Unknown	147
mtr_circ_0000083	chr1_4838702_4827070_-11632-MTR_1g017390	D1_IN_1_D1_IN_3_D2_AN_1_D2_AN_3_D2_NN_2_D1_NN_2	UnKnown	11633
mtr_circ_0000254	chr1_5547617_5547165_-452-MTR_1g018840	D2_IN_1_D2_IN_3_D2_NN_1_D0_AN_3_D0_IN_2_D0_NN_3	Exonic	453
mtr_circ_0000620	chr1_6909700_6909377_-323-na	D0_AN_3_D0_IN_2	Unknown	324
mtr_circ_0000101	chr1_785670_781006_-4664-MTR_1g008200	D1_IN_2_D2_AN_2	UnKnown	4665
mtr_circ_0000009	chr1_936050_935925_-125-na	D1_AN_1_D1_IN_3_D1_NN_1	Unknown	126
mtr_circ_0000041	chr2_13469023_13467973_-1050-na	D1_AN_2_D1_AN_3_D2_AN_3_D0_NN_2	Unknown	1044
mtr_circ_0000246	chr2_20525897_20525745_-152-na	D2_AN_3_D2_IN_2_D0_NN_3	Unknown	153
mtr_circ_0000431	chr2_29179362_29179088_-274-MTR_2g064470	D2_IN_3_D2_NN_1	Exonic	275
mtr_circ_0000014	chr2_29672937_29672784_-153-na	D1_AN_1_D2_AN_3_D2_NN_1_D1_NN_3	Unknown	154
mtr_circ_0000622	chr2_30403784_30403654_-130-na	D0_AN_3_D0_IN_1_D0_IN_2_D0_NN_1	Unknown	131
mtr_circ_0000144	chr2_30428124_30423715_-4409-MTR_2g072310	D1_NN_1_D2_AN_1_D2_AN_2_D2_IN_1_D2_IN_2_D2_IN_3_D2_NN_1_D2_NN_3_D0_AN_1_D0_AN_2_D0_AN_3_D0_IN_1_D0_IN_2_D0_IN_3_D0_NN_1_D0_NN_2_D0_NN_3_D1_NN_2_D1_NN_3	UnKnown	4410
mtr_circ_0000042	chr2_32325171_32321007_-4164-na	D1_AN_2_D1_AN_3_D1_IN_2_D2_AN_1_D2_AN_2_D2_AN_3_D2_IN_2_D2_IN_3_D2_NN_1_D2_NN_2_D2_NN_3_D0_NN_1_D1_NN_2	Unknown	4161
mtr_circ_0000099	chr2_32325807_32321005_-4802-na	D1_IN_1_D2_IN_1_D2_IN_3_D2_NN_3_D1_NN_2	Unknown	4797
mtr_circ_0000090	chr2_32326138_32321009_-5129-MTR_2g078010	D1_IN_1_D2_AN_1	Exonic	1144
mtr_circ_0000179	chr2_36396073_36395858_-215-na	D2_AN_1_D2_NN_2	Unknown	216
mtr_circ_0000235	chr2_39540282_39536545_-3737-MTR_2g092930	D2_AN_3_D2_NN_1_D2_NN_3_D1_NN_2	Exonic	2436
mtr_circ_0000177	chr2_8187930_8187727_-203-na	D2_AN_1_D2_IN_1_D2_IN_3_D2_NN_1_D2_NN_3_D0_AN_1_D0_AN_3_D0_IN_1_D0_NN_1_D0_NN_2_D0_NN_3_D1_NN_2	Unknown	204
mtr_circ_0000244	chr2_9233903_9233730_-173-na	D2_AN_3_D2_NN_2	Unknown	174
mtr_circ_0000013	chr2_9234005_9233871_-134-na	D1_AN_1_D2_IN_2_D0_NN_1	Unknown	135
mtr_circ_0000015	chr3_14221868_14212563_-9305-MTR_3g040420	D1_AN_1_D1_AN_2_D1_AN_3_D1_IN_1_D1_IN_2_D1_IN_3_D1_NN_1_D2_AN_1_D2_AN_2_D2_IN_1_D2_IN_3_D2_NN_1_D2_NN_2_D2_NN_3_D0_AN_1_D0_AN_2_D0_AN_3_D0_IN_1_D0_IN_2_D0_IN_3_D0_NN_1_D0_NN_2_D0_NN_3_D1_NN_2_D1_NN_3	UnKnown	9306
mtr_circ_0000166	chr3_21418226_21417777_-449-MTR_3g054010	D2_AN_1_D0_IN_2	Exonic	450
mtr_circ_0000200	chr3_28199387_28199283_-104-MTR_3g062450	D2_AN_2_D2_IN_2	Exonic	105
mtr_circ_0000643	chr3_30646553_30646452_-101-na	D0_IN_1_D0_NN_2	Unknown	102
mtr_circ_0000016	chr3_30837020_30836830_-190-na	D1_AN_1_D2_AN_3_D2_NN_1	Unknown	191
mtr_circ_0000125	chr3_3307943_3300041_-7902-MTR_3g012240	D1_IN_3_D1_NN_1_D2_AN_1_D2_AN_2_D2_NN_1_D2_NN_2_D0_AN_1_D0_AN_2_D0_AN_3_D0_IN_1_D0_IN_2_D0_IN_3_D0_NN_1_D0_NN_2_D0_NN_3_D1_NN_2_D1_NN_3	UnKnown	7903
mtr_circ_0000127	chr3_34381041_34380923_-118-na	D1_IN_3_D2_AN_3	Unknown	119
mtr_circ_0000262	chr3_39279563_39278353_-1210-MTR_3g086660	D2_IN_1_D2_NN_1	Exonic	1211
mtr_circ_0000167	chr3_39403950_39403480_-470-MTR_3g086910	D2_AN_1_D2_IN_1	Exonic	471
mtr_circ_0000053	chr3_3948198_3946759_-1439-na	D1_AN_2_D1_AN_3_D1_IN_1_D1_IN_2_D2_AN_1_D2_IN_3_D2_NN_2_D0_IN_1_D0_IN_3_D1_NN_2_D1_NN_3	Unknown	1440
mtr_circ_0000037	chr3_42852504_42852376_-128-MTR_3g093790	D1_AN_2_D1_IN_1_D1_NN_1_D2_AN_2_D2_IN_1_D0_AN_1_D0_AN_2_D0_IN_1_D0_NN_2_D0_NN_3_D1_NN_2_D1_NN_3	Exonic	129
mtr_circ_0000332	chr3_45114756_45113334_-1422-MTR_3g498725	D2_IN_2_D0_IN_1	Exonic	384
mtr_circ_0000264	chr3_48511017_48505364_-5653-MTR_3g105200	D2_IN_1_D2_NN_3	Exonic	924
mtr_circ_0000291	chr3_49241839_49240120_-1719-MTR_3g106530	D2_IN_1_D2_NN_2_D2_NN_3	UnKnown	1720
mtr_circ_0000018	chr3_54994302_54980777_-13525-MTR_3g117490	D1_AN_1_D1_AN_2_D1_AN_3_D1_IN_1_D1_IN_2_D1_IN_3_D1_NN_1_D2_AN_1_D2_AN_2_D2_AN_3_D2_IN_1_D2_IN_2_D2_IN_3_D2_NN_1_D2_NN_2_D2_NN_3_D0_AN_1_D0_AN_2_D0_AN_3_D0_IN_1_D0_IN_2_D0_IN_3_D0_NN_1_D0_NN_2_D0_NN_3_D1_NN_2_D1_NN_3	UnKnown	13526
mtr_circ_0000019	chr3_54994302_54981012_-13290-MTR_3g117490	D1_AN_1_D1_AN_2_D1_AN_3_D1_IN_1_D1_IN_2_D1_IN_3_D1_NN_1_D2_AN_1_D2_AN_2_D2_AN_3_D2_IN_1_D2_IN_2_D2_IN_3_D2_NN_1_D2_NN_2_D2_NN_3_D0_AN_1_D0_AN_2_D0_AN_3_D0_IN_1_D0_IN_2_D0_IN_3_D0_NN_1_D0_NN_2_D0_NN_3_D1_NN_2_D1_NN_3	UnKnown	13291
mtr_circ_0000385	chr3_8162822_8138884_-23938-na	D2_IN_2_D2_NN_3_D0_AN_1_D0_AN_2_D0_IN_1_D0_IN_3_D0_NN_1_D0_NN_3	Unknown	23935
mtr_circ_0000071	chr4_11877308_11877150_-158-na	D1_AN_3_D1_IN_3_D1_NN_1_D2_AN_3_D2_IN_2_D2_IN_3_D2_NN_1_D0_IN_1_D0_IN_3_D0_NN_1_D0_NN_2	Unknown	159
mtr_circ_0000112	chr4_12048935_12048587_-348-MTR_4g035170	D1_IN_2_D2_AN_1	Exonic	264
mtr_circ_0000357	chr4_12052266_12050870_-1396-MTR_4g035170	D2_IN_2_D2_IN_3	Exonic	247
mtr_circ_0000020	chr4_166849_106814_-60035-MTR_4g005270	D1_AN_1_D0_AN_1_D0_AN_2_D0_IN_1_D0_IN_2	UnKnown	60036
mtr_circ_0000155	chr4_18596193_18596059_-134-MTR_4g051625	D1_NN_1_D2_AN_2_D0_IN_1	Exonic	135
mtr_circ_0000113	chr4_18596653_18596519_-134-MTR_4g051625	D1_IN_2_D0_IN_3_D0_NN_1_D0_NN_2	Exonic	135
mtr_circ_0000022	chr4_22580885_22580778_-107-na	D1_AN_1_D1_AN_2_D1_AN_3_D1_IN_2_D1_IN_3_D2_AN_1_D2_AN_3_D0_AN_1_D0_NN_1_D0_NN_2	Unknown	108
mtr_circ_0000106	chr4_24350325_24350203_-122-na	D1_IN_2_D2_AN_3	Unknown	123
mtr_circ_0000202	chr4_26543939_26541705_-2234-MTR_4g070430	D2_AN_2_D0_IN_3	Exonic	1080
mtr_circ_0000120	chr4_26746646_26745125_-1521-na	D1_IN_2_D2_AN_1_D2_IN_3_D0_AN_3	Unknown	1519
mtr_circ_0000521	chr4_28565519_28565409_-110-MTR_4g074930	D2_NN_1_D0_NN_1_D0_NN_2	Exonic	111
mtr_circ_0000407	chr4_32062301_32061811_-490-na	D2_IN_3_D2_NN_2	Unknown	491
mtr_circ_0000140	chr4_34983980_34983679_-301-na	D1_IN_3_D0_NN_3	Unknown	296
mtr_circ_0000023	chr4_35705735_35705469_-266-MTR_4g089085	D1_AN_1_D0_NN_3	Exonic	167
mtr_circ_0000045	chr4_35705739_35705466_-273-na	D1_AN_2_D2_IN_2_D0_NN_2	Unknown	267
mtr_circ_0000160	chr4_40045236_40036021_-9215-na	D2_AN_1_D2_IN_1	Unknown	9213
mtr_circ_0000665	chr4_42609597_42609466_-131-MTR_4g102810	D0_IN_2_D0_NN_1	Exonic	132
mtr_circ_0000649	chr4_46338226_46338038_-188-MTR_4g111985	D0_IN_1_D0_IN_3	Exonic	189
mtr_circ_0000463	chr4_51955468_51955122_-346-na	D2_IN_3_D1_NN_3	Unknown	343
mtr_circ_0000055	chr4_54660246_54660095_-151-na	D1_AN_2_D1_NN_1	Unknown	152
mtr_circ_0000693	chr5_15221352_15220790_-562-MTR_5g034990	D0_NN_2_D1_NN_3	Exonic	391
mtr_circ_0000171	chr5_161987_161591_-396-MTR_5g004870	D2_AN_1_D2_NN_2_D1_NN_3	Exonic	397
mtr_circ_0000412	chr5_16897755_16895188_-2567-MTR_5g038460	D2_IN_3_D2_NN_3	Exonic	885
mtr_circ_0000270	chr5_20178507_20177998_-509-MTR_5g046030	D2_IN_1_D0_IN_3	Exonic	420
mtr_circ_0000057	chr5_26579360_26579154_-206-na	D1_AN_2_D1_AN_3_D1_IN_3	Unknown	207
mtr_circ_0000447	chr5_27126402_27126280_-122-MTR_5g064580	D2_IN_3_D0_IN_1	Exonic	123
mtr_circ_0000107	chr5_37489876_37488707_-1169-na	D1_IN_2_D1_NN_1_D0_AN_1	Unknown	1170
mtr_circ_0000210	chr5_7905101_7904684_-417-na	D2_AN_2_D0_AN_2	Unknown	409
mtr_circ_0000072	chr5_9137539_9137294_-245-na	D1_AN_3_D1_IN_3_D2_NN_3	Unknown	246
mtr_circ_0000056	chr5_9137539_9137378_-161-na	D1_AN_2_D2_IN_2_D2_NN_2_D1_NN_2	Unknown	162
mtr_circ_0000025	chr5_9137539_9137399_-140-na	D1_AN_1_D1_IN_2_D0_AN_3	Unknown	141
mtr_circ_0000078	chr6_10835373_10835261_-112-MTR_6g033510	D1_IN_1_D1_NN_1_D2_AN_1_D2_AN_2_D2_IN_2_D2_IN_3_D2_NN_1_D2_NN_3_D0_AN_1_D0_AN_3_D0_IN_1_D0_IN_2_D0_IN_3_D0_NN_1_D0_NN_2_D0_NN_3	Exonic	113
mtr_circ_0000027	chr6_19147259_19141444_-5815-MTR_6g053290	D1_AN_1_D0_IN_3	UnKnown	5816
mtr_circ_0000058	chr6_25209226_25157759_-51467-MTR_6g069870	D1_AN_2_D1_IN_2_D1_NN_1_D2_AN_1_D2_AN_2_D2_IN_2_D2_NN_1_D2_NN_2_D2_NN_3_D0_AN_1_D0_AN_2_D0_AN_3_D0_IN_1_D0_IN_2_D0_IN_3_D0_NN_1_D0_NN_2_D0_NN_3_D1_NN_2_D1_NN_3	UnKnown	51468
mtr_circ_0000388	chr6_31640337_31640021_-316-na	D2_IN_2_D0_IN_2	Unknown	308
mtr_circ_0000227	chr6_31787616_31157833_-629783-MTR_6g084490	D2_AN_2_D2_IN_1	UnKnown	629784
mtr_circ_0000226	chr6_4307098_4057066_-250032-MTR_6g013690	D2_AN_2_D0_IN_3	UnKnown	250033
mtr_circ_0000271	chr6_489210_488354_-856-MTR_6g004880	D2_IN_1_D2_NN_3	Exonic	546
mtr_circ_0000026	chr6_8104915_8076220_-28695-MTR_6g023230	D1_AN_1_D1_IN_3_D1_NN_1_D2_IN_3_D0_AN_3_D0_IN_2_D0_NN_1	UnKnown	28696
mtr_circ_0000156	chr7_18103172_18102770_-402-MTR_7g051610	D1_NN_1_D0_IN_2	Exonic	182
mtr_circ_0000110	chr7_18766097_18765972_-125-na	D1_IN_2_D2_AN_2_D2_AN_3	Unknown	126
mtr_circ_0000524	chr7_21083283_21083025_-258-MTR_7g058510	D2_NN_1_D0_NN_1	Exonic	180
mtr_circ_0000373	chr7_23041092_23039567_-1525-MTR_7g063270	D2_IN_2_D1_NN_2	UnKnown	1526
mtr_circ_0000657	chr7_24993518_24989409_-4109-na	D0_IN_1_D0_IN_2_D0_IN_3	Unknown	4106
mtr_circ_0000039	chr7_26850554_26848798_-1756-MTR_7g072310	D1_AN_2_D2_IN_3_D2_NN_1	Exonic	728
mtr_circ_0000079	chr7_2725886_2724866_-1020-MTR_7g010800	D1_IN_1_D1_NN_1_D2_AN_2	Exonic	555
mtr_circ_0000631	chr7_28011852_27998903_-12949-MTR_7g074870	D0_AN_3_D0_IN_1_D0_IN_2_D0_NN_3	UnKnown	12950
mtr_circ_0000614	chr7_28011852_28005178_-6674-MTR_7g074870	D0_AN_1_D0_AN_2_D0_AN_3_D0_IN_1_D0_IN_2_D0_IN_3_D0_NN_1_D0_NN_2_D0_NN_3	UnKnown	6675
mtr_circ_0000030	chr7_32753729_32753377_-352-na	D1_AN_1_D1_NN_3	Unknown	353
mtr_circ_0000275	chr7_33023728_33023284_-444-MTR_7g085310	D2_IN_1_D2_IN_2_D2_NN_3	Exonic	342
mtr_circ_0000109	chr7_3519426_2726540_-792886-MTR_7g011330	D1_IN_2_D1_IN_3	UnKnown	792887
mtr_circ_0000685	chr7_40931307_40927475_-3832-na	D0_NN_1_D0_NN_2_D0_NN_3_D1_NN_2	Unknown	3830
mtr_circ_0000325	chr7_41789779_41785524_-4255-na	D2_IN_1_D2_IN_3_D2_NN_3_D0_NN_1_D0_NN_3	Unknown	4251
mtr_circ_0000007	chr7_41789780_41785524_-4256-na	D1_AN_1_D1_AN_3_D1_IN_3_D1_NN_1_D2_AN_1_D2_AN_3_D2_IN_1_D2_NN_1_D0_AN_2_D0_IN_3_D1_NN_2_D1_NN_3	Unknown	4251
mtr_circ_0000313	chr7_42797935_42705050_-92885-MTR_7g105340	D2_IN_1_D2_NN_3	UnKnown	92886
mtr_circ_0000314	chr7_44259766_44259544_-222-na	D2_IN_1_D2_NN_1_D2_NN_2	Unknown	223
mtr_circ_0000029	chr7_4803000_4800428_-2572-na	D1_AN_1_D1_AN_2_D1_IN_1_D1_IN_2_D1_IN_3_D1_NN_1_D2_AN_1_D2_AN_2_D2_AN_3_D2_IN_1_D2_IN_3_D2_NN_1_D2_NN_2_D2_NN_3_D0_AN_1_D0_AN_2_D0_AN_3_D0_IN_1_D0_IN_2_D0_IN_3_D0_NN_1_D0_NN_2_D0_NN_3_D1_NN_2_D1_NN_3	Unknown	2573
mtr_circ_0000523	chr7_9053326_9053156_-170-MTR_7g027300	D2_NN_1_D2_NN_3_D0_IN_2	Exonic	171
mtr_circ_0000553	chr8_1139300_1138982_-318-MTR_8g006960	D2_NN_2_D0_AN_2	Exonic	210
mtr_circ_0000005	chr8_12494123_12494019_-104-MTR_8g032590	D1_AN_1_D1_AN_2_D1_IN_1_D1_IN_3_D1_NN_1_D2_AN_3_D0_AN_1_D0_IN_2_D0_NN_3	Exonic	105
mtr_circ_0000530	chr8_22444254_22443777_-477-MTR_8g463650	D2_NN_1_D0_AN_1	Exonic	399
mtr_circ_0000206	chr8_35192374_35191258_-1116-MTR_8g081570	D2_AN_2_D2_NN_2_D0_NN_2	Exonic	1117
mtr_circ_0000158	chr8_35573431_35573297_-134-MTR_8g085800	D1_NN_1_D0_NN_2	Exonic	135
mtr_circ_0000197	chr8_38649054_38623263_-25791-MTR_8g092390	D2_AN_1_D2_NN_1	UnKnown	25792
mtr_circ_0000032	chr8_41631871_41631722_-149-na	D1_AN_1_D1_AN_2_D0_NN_3	Unknown	150
mtr_circ_0000033	chr8_42324116_42272074_-52042-MTR_8g099795	D1_AN_1_D1_AN_2_D1_AN_3_D1_IN_1_D1_IN_2_D1_IN_3_D2_AN_1_D2_AN_2_D2_IN_1_D2_IN_2_D2_IN_3_D2_NN_3_D0_AN_3_D0_IN_3_D0_NN_2_D1_NN_2_D1_NN_3	UnKnown	52043
mtr_circ_0000150	chr8_5436447_5432208_-4239-MTR_8g016210	D1_NN_1_D2_IN_3	UnKnown	4240
mtr_circ_0000132	chr8_6423158_6422964_-194-na	D1_IN_3_D1_NN_1_D0_NN_2	Unknown	195
mtr_circ_0000008	chr8_6425423_6424988_-435-na	D1_AN_1_D1_AN_3_D1_IN_1_D1_IN_2_D2_NN_3_D0_IN_2	Unknown	424
mtr_circ_0000062	chr8_6917570_6917426_-144-na	D1_AN_2_D2_AN_1_D2_AN_2_D2_IN_3_D0_IN_3_D0_NN_1	Unknown	145
mtr_circ_0000276	chr8_7368299_7367839_-460-MTR_8g020880	D2_IN_1_D2_IN_2	Exonic	461
mtr_circ_0000096	chr8_786861_779664_-7197-MTR_8g006650	D1_IN_1_D2_IN_1_D2_IN_3_D2_NN_1_D2_NN_2_D2_NN_3	UnKnown	7198
mtr_circ_0000097	chr8_9100393_9099302_-1091-na	D1_IN_1_D2_AN_2	Unknown	1092
