# Supplementary material for: Identification of Competing Endogenous RNAs (ceRNAs) Network Associated with Drought Tolerance in Medicago truncatula with Rhizobium Symbiosis
Source: Int J Mol Sci. 2022 Nov 17;23(22):14237. doi: 10.3390/ijms232214237 (PMC9696283; doi:10.3390/ijms232214237)
Supplement: Supplementary file 1 [file ijms-23-14237-s001.zip › Supplementary Table S9.xlsx]

## Sheet: id_DEcircRNA_cluster
AccID	circRNA	DEcircRNA_cluster	membership1
mtr_circ_0000001	chr1_28169310_28169038_-272-MTR_1g064060	5	0.520443
mtr_circ_0000005	chr8_12494123_12494019_-104-MTR_8g032590	5	0.37735
mtr_circ_0000007	chr7_41789780_41785524_-4256-na	5	0.450541
mtr_circ_0000008	chr8_6425423_6424988_-435-na	4	0.564032
mtr_circ_0000009	chr1_936050_935925_-125-na	5	0.368043
mtr_circ_0000010	chr1_3745026_3744920_-106-na	1	0.714859
mtr_circ_0000011	chr1_15342082_15341930_-152-na	1	0.620999
mtr_circ_0000012	chr1_47482072_47481926_-146-na	2	0.381324
mtr_circ_0000013	chr2_9234005_9233871_-134-na	1	0.34971
mtr_circ_0000014	chr2_29672937_29672784_-153-na	1	0.446715
mtr_circ_0000015	chr3_14221868_14212563_-9305-MTR_3g040420	2	0.49654
mtr_circ_0000016	chr3_30837020_30836830_-190-na	1	0.598833
mtr_circ_0000018	chr3_54994302_54980777_-13525-MTR_3g117490	2	0.695222
mtr_circ_0000019	chr3_54994302_54981012_-13290-MTR_3g117490	4	0.466262
mtr_circ_0000020	chr4_166849_106814_-60035-MTR_4g005270	1	0.306593
mtr_circ_0000022	chr4_22580885_22580778_-107-na	5	0.505801
mtr_circ_0000023	chr4_35705735_35705469_-266-MTR_4g089085	1	0.584014
mtr_circ_0000025	chr5_9137539_9137399_-140-na	1	0.578766
mtr_circ_0000026	chr6_8104915_8076220_-28695-MTR_6g023230	3	0.276126
mtr_circ_0000027	chr6_19147259_19141444_-5815-MTR_6g053290	1	0.682036
mtr_circ_0000029	chr7_4803000_4800428_-2572-na	4	0.303132
mtr_circ_0000030	chr7_32753729_32753377_-352-na	1	0.442964
mtr_circ_0000032	chr8_41631871_41631722_-149-na	1	0.519713
mtr_circ_0000033	chr8_42324116_42272074_-52042-MTR_8g099795	5	0.496911
mtr_circ_0000034	chr1_32839810_32839665_-145-MTR_1g073920	1	0.470765
mtr_circ_0000037	chr3_42852504_42852376_-128-MTR_3g093790	2	0.292605
mtr_circ_0000039	chr7_26850554_26848798_-1756-MTR_7g072310	1	0.560179
mtr_circ_0000041	chr2_13469023_13467973_-1050-na	5	0.289114
mtr_circ_0000042	chr2_32325171_32321007_-4164-na	4	0.340364
mtr_circ_0000045	chr4_35705739_35705466_-273-na	3	0.683138
mtr_circ_0000053	chr3_3948198_3946759_-1439-na	5	0.706032
mtr_circ_0000055	chr4_54660246_54660095_-151-na	1	0.685252
mtr_circ_0000056	chr5_9137539_9137378_-161-na	4	0.355492
mtr_circ_0000057	chr5_26579360_26579154_-206-na	1	0.722304
mtr_circ_0000058	chr6_25209226_25157759_-51467-MTR_6g069870	2	0.64046
mtr_circ_0000062	chr8_6917570_6917426_-144-na	1	0.278179
mtr_circ_0000071	chr4_11877308_11877150_-158-na	3	0.318448
mtr_circ_0000072	chr5_9137539_9137294_-245-na	1	0.302371
mtr_circ_0000075	chr1_46451579_46451475_-104-MTR_1g102780	5	0.593545
mtr_circ_0000076	chr1_46956139_46955832_-307-MTR_1g103740	5	0.443351
mtr_circ_0000078	chr6_10835373_10835261_-112-MTR_6g033510	2	0.712581
mtr_circ_0000079	chr7_2725886_2724866_-1020-MTR_7g010800	5	0.266608
mtr_circ_0000083	chr1_4838702_4827070_-11632-MTR_1g017390	5	0.574621
mtr_circ_0000090	chr2_32326138_32321009_-5129-MTR_2g078010	5	0.773464
mtr_circ_0000096	chr8_786861_779664_-7197-MTR_8g006650	4	0.683078
mtr_circ_0000097	chr8_9100393_9099302_-1091-na	5	0.65485
mtr_circ_0000099	chr2_32325807_32321005_-4802-na	4	0.516036
mtr_circ_0000101	chr1_785670_781006_-4664-MTR_1g008200	5	0.761085
mtr_circ_0000106	chr4_24350325_24350203_-122-na	5	0.543143
mtr_circ_0000107	chr5_37489876_37488707_-1169-na	5	0.225954
mtr_circ_0000109	chr7_3519426_2726540_-792886-MTR_7g011330	5	0.405504
mtr_circ_0000110	chr7_18766097_18765972_-125-na	5	0.763736
mtr_circ_0000112	chr4_12048935_12048587_-348-MTR_4g035170	5	0.65485
mtr_circ_0000113	chr4_18596653_18596519_-134-MTR_4g051625	2	0.453148
mtr_circ_0000120	chr4_26746646_26745125_-1521-na	5	0.339987
mtr_circ_0000123	chr1_26186250_26182554_-3696-MTR_1g060150	5	0.28187
mtr_circ_0000125	chr3_3307943_3300041_-7902-MTR_3g012240	2	0.737338
mtr_circ_0000127	chr3_34381041_34380923_-118-na	5	0.65485
mtr_circ_0000132	chr8_6423158_6422964_-194-na	5	0.292701
mtr_circ_0000140	chr4_34983980_34983679_-301-na	5	0.356585
mtr_circ_0000144	chr2_30428124_30423715_-4409-MTR_2g072310	2	0.645497
mtr_circ_0000150	chr8_5436447_5432208_-4239-MTR_8g016210	3	0.420536
mtr_circ_0000155	chr4_18596193_18596059_-134-MTR_4g051625	2	0.284337
mtr_circ_0000156	chr7_18103172_18102770_-402-MTR_7g051610	2	0.215643
mtr_circ_0000158	chr8_35573431_35573297_-134-MTR_8g085800	2	0.285442
mtr_circ_0000160	chr4_40045236_40036021_-9215-na	3	0.34745
mtr_circ_0000166	chr3_21418226_21417777_-449-MTR_3g054010	5	0.330331
mtr_circ_0000167	chr3_39403950_39403480_-470-MTR_3g086910	3	0.629904
mtr_circ_0000171	chr5_161987_161591_-396-MTR_5g004870	4	0.312395
mtr_circ_0000177	chr2_8187930_8187727_-203-na	2	0.547048
mtr_circ_0000179	chr2_36396073_36395858_-215-na	4	0.629889
mtr_circ_0000197	chr8_38649054_38623263_-25791-MTR_8g092390	5	0.30402
mtr_circ_0000200	chr3_28199387_28199283_-104-MTR_3g062450	3	0.399551
mtr_circ_0000202	chr4_26543939_26541705_-2234-MTR_4g070430	2	0.367006
mtr_circ_0000206	chr8_35192374_35191258_-1116-MTR_8g081570	4	0.485119
mtr_circ_0000210	chr5_7905101_7904684_-417-na	5	0.280405
mtr_circ_0000212	chr1_3421940_3421497_-443-MTR_1g013440	3	0.726845
mtr_circ_0000226	chr6_4307098_4057066_-250032-MTR_6g013690	5	0.390748
mtr_circ_0000227	chr6_31787616_31157833_-629783-MTR_6g084490	3	0.399551
mtr_circ_0000235	chr2_39540282_39536545_-3737-MTR_2g092930	4	0.564402
mtr_circ_0000244	chr2_9233903_9233730_-173-na	5	0.316897
mtr_circ_0000246	chr2_20525897_20525745_-152-na	3	0.501761
mtr_circ_0000254	chr1_5547617_5547165_-452-MTR_1g018840	2	0.274518
mtr_circ_0000262	chr3_39279563_39278353_-1210-MTR_3g086660	4	0.422011
mtr_circ_0000264	chr3_48511017_48505364_-5653-MTR_3g105200	3	0.602827
mtr_circ_0000270	chr5_20178507_20177998_-509-MTR_5g046030	3	0.606403
mtr_circ_0000271	chr6_489210_488354_-856-MTR_6g004880	4	0.650294
mtr_circ_0000275	chr7_33023728_33023284_-444-MTR_7g085310	3	0.799708
mtr_circ_0000276	chr8_7368299_7367839_-460-MTR_8g020880	3	0.801893
mtr_circ_0000283	chr1_47169464_47169321_-143-na	3	0.420536
mtr_circ_0000291	chr3_49241839_49240120_-1719-MTR_3g106530	4	0.575772
mtr_circ_0000313	chr7_42797935_42705050_-92885-MTR_7g105340	3	0.602827
mtr_circ_0000314	chr7_44259766_44259544_-222-na	4	0.422011
mtr_circ_0000325	chr7_41789779_41785524_-4255-na	3	0.586749
mtr_circ_0000329	chr1_28874386_28873514_-872-MTR_1g067110	3	0.392438
mtr_circ_0000332	chr3_45114756_45113334_-1422-MTR_3g498725	3	0.644095
mtr_circ_0000357	chr4_12052266_12050870_-1396-MTR_4g035170	3	0.801893
mtr_circ_0000373	chr7_23041092_23039567_-1525-MTR_7g063270	3	0.61885
mtr_circ_0000385	chr3_8162822_8138884_-23938-na	2	0.54
mtr_circ_0000388	chr6_31640337_31640021_-316-na	3	0.635391
mtr_circ_0000407	chr4_32062301_32061811_-490-na	4	0.422011
mtr_circ_0000412	chr5_16897755_16895188_-2567-MTR_5g038460	4	0.708467
mtr_circ_0000431	chr2_29179362_29179088_-274-MTR_2g064470	3	0.486606
mtr_circ_0000447	chr5_27126402_27126280_-122-MTR_5g064580	3	0.389531
mtr_circ_0000463	chr4_51955468_51955122_-346-na	3	0.420536
mtr_circ_0000514	chr1_4506058_4505731_-327-MTR_1g016800	4	0.666328
mtr_circ_0000521	chr4_28565519_28565409_-110-MTR_4g074930	2	0.303066
mtr_circ_0000523	chr7_9053326_9053156_-170-MTR_7g027300	4	0.562685
mtr_circ_0000524	chr7_21083283_21083025_-258-MTR_7g058510	4	0.486905
mtr_circ_0000530	chr8_22444254_22443777_-477-MTR_8g463650	4	0.36997
mtr_circ_0000553	chr8_1139300_1138982_-318-MTR_8g006960	4	0.283754
mtr_circ_0000586	chr1_27862783_27862363_-420-MTR_1g063210	4	0.32843
mtr_circ_0000614	chr7_28011852_28005178_-6674-MTR_7g074870	2	0.526714
mtr_circ_0000620	chr1_6909700_6909377_-323-na	2	0.37803
mtr_circ_0000622	chr2_30403784_30403654_-130-na	2	0.644978
mtr_circ_0000631	chr7_28011852_27998903_-12949-MTR_7g074870	2	0.631906
mtr_circ_0000643	chr3_30646553_30646452_-101-na	2	0.614889
mtr_circ_0000649	chr4_46338226_46338038_-188-MTR_4g111985	2	0.448914
mtr_circ_0000657	chr7_24993518_24989409_-4109-na	2	0.448914
mtr_circ_0000665	chr4_42609597_42609466_-131-MTR_4g102810	2	0.614889
mtr_circ_0000685	chr7_40931307_40927475_-3832-na	2	0.290665
mtr_circ_0000693	chr5_15221352_15220790_-562-MTR_5g034990	2	0.24004
